# Supplementary material for: Cholinergic signals preserve haematopoietic stem cell quiescence during regenerative haematopoiesis
Source: Nat Commun. 2022 Jan 27;13:543. doi: 10.1038/s41467-022-28175-1 (PMC8795384; doi:10.1038/s41467-022-28175-1)
Supplement: Supplementary file 4 — Supplementary Data 1 [file 41467_2022_28175_MOESM4_ESM.xlsx]

## Sheet: Sample Info
sample	status
SFM-0001	WT endosteal BM
SFM-0002	WT central BM
SFM-0005	WT endosteal BM
SFM-0006	WT central BM
SFM-0009	WT endosteal BM
SFM-0010	WT central BM
SFM-0013	WT endosteal BM
SFM-0014	WT central BM

## Sheet: Gene raw counts 
ID	SFM-0001	SFM-0002	SFM-0005	SFM-0006	SFM-0009	SFM-0010	SFM-0013	SFM-0014
ENSMUSG00000000001	668	78	2409	471	2219	13	1423	716
ENSMUSG00000000003	0	0	0	0	0	0	0	0
ENSMUSG00000000028	58	20	781	167	167	38	642	165
ENSMUSG00000000031	1	9	0	182	0	0	0	116
ENSMUSG00000000037	5	5	357	41	90	19	32	100
ENSMUSG00000000049	0	0	0	0	0	0	0	0
ENSMUSG00000000056	84	8	771	17	457	1	602	57
ENSMUSG00000000058	7	33	5	8	221	0	49	1
ENSMUSG00000000078	298	224	290	183	277	58	361	158
ENSMUSG00000000085	149	33	587	556	365	8	475	122
ENSMUSG00000000088	669	91	2173	469	1531	110	2119	411
ENSMUSG00000000093	0	0	0	0	0	0	0	0
ENSMUSG00000000094	0	0	0	0	0	0	0	43
ENSMUSG00000000103	0	0	0	0	0	0	0	0
ENSMUSG00000000120	5	0	0	0	0	0	0	0
ENSMUSG00000000125	0	0	0	0	0	0	0	0
ENSMUSG00000000126	0	0	0	0	1	0	0	0
ENSMUSG00000000127	7	0	667	24	390	15	14	396
ENSMUSG00000000131	452	70	1411	196	1628	34	1045	147
ENSMUSG00000000134	5	93	27	261	88	16	223	133
ENSMUSG00000000142	0	0	1	0	0	0	0	0
ENSMUSG00000000148	232	6	539	263	225	0	359	135
ENSMUSG00000000149	94	59	640	208	298	77	309	127
ENSMUSG00000000154	4	93	523	12	382	3	101	179
ENSMUSG00000000157	0	0	0	0	0	0	0	4
ENSMUSG00000000159	0	0	0	0	0	0	0	0
ENSMUSG00000000167	0	0	0	0	82	0	0	0
ENSMUSG00000000168	17	98	815	121	809	18	203	607
ENSMUSG00000000171	338	72	693	178	1482	49	1298	338
ENSMUSG00000000182	0	0	0	0	0	0	0	0
ENSMUSG00000000183	0	0	0	0	0	0	0	0
ENSMUSG00000000184	4871	1268	13873	3100	5923	1013	9047	2787
ENSMUSG00000000194	123	5	1311	379	116	51	131	66
ENSMUSG00000000197	0	0	0	0	0	0	0	0
ENSMUSG00000000202	0	0	0	0	0	0	0	0
ENSMUSG00000000204	0	0	0	0	0	0	0	2
ENSMUSG00000000214	0	0	0	0	0	0	0	0
ENSMUSG00000000215	0	0	0	0	0	0	0	0
ENSMUSG00000000216	0	0	0	0	0	0	0	0
ENSMUSG00000000223	0	0	0	0	0	0	5	0
ENSMUSG00000000244	3325	440	6965	673	5188	374	4709	984
ENSMUSG00000000247	0	0	1	0	0	0	0	0
ENSMUSG00000000248	0	0	0	0	0	0	5	0
ENSMUSG00000000253	204	92	2067	53	1078	8	780	223
ENSMUSG00000000263	0	0	0	0	0	0	0	0
ENSMUSG00000000266	8	3	2	20	240	0	0	1
ENSMUSG00000000275	954	32	1036	532	919	82	870	366
ENSMUSG00000000276	190	1	170	227	296	85	365	108
ENSMUSG00000000278	15	0	100	14	463	15	2	5
ENSMUSG00000000282	212	82	513	295	601	120	682	385
ENSMUSG00000000290	128	89	405	18	287	10	103	12
ENSMUSG00000000295	58	24	966	73	626	51	1261	38
ENSMUSG00000000296	0	0	0	0	35	0	0	0
ENSMUSG00000000301	4	1	2	1	132	1	73	28
ENSMUSG00000000303	0	0	0	0	0	0	0	0
ENSMUSG00000000305	0	0	0	0	0	0	0	0
ENSMUSG00000000308	0	0	0	0	0	0	0	0
ENSMUSG00000000317	150	0	42	0	1	1	56	0
ENSMUSG00000000318	0	0	79	15	0	0	0	0
ENSMUSG00000000320	0	1	3	0	148	0	0	0
ENSMUSG00000000325	0	0	235	29	212	0	35	1
ENSMUSG00000000326	828	32	1918	93	2120	108	1399	217
ENSMUSG00000000339	13	0	398	134	119	0	324	41
ENSMUSG00000000340	70	13	180	52	94	2	637	26
ENSMUSG00000000346	1083	610	5405	1806	5307	702	3812	1670
ENSMUSG00000000355	560	78	1529	102	1689	23	1065	346
ENSMUSG00000000359	0	0	0	0	0	0	0	0
ENSMUSG00000000365	5	0	1	51	61	1	0	0
ENSMUSG00000000374	588	19	314	49	132	86	93	47
ENSMUSG00000000378	513	158	1672	429	374	32	224	97
ENSMUSG00000000381	0	0	1	0	0	0	0	0
ENSMUSG00000000384	440	50	939	305	655	35	589	91
ENSMUSG00000000385	0	0	0	0	0	0	0	0
ENSMUSG00000000386	0	7	1	1	34	0	1	0
ENSMUSG00000000392	1	0	18	1	0	0	102	1
ENSMUSG00000000394	0	0	0	0	0	0	0	0
ENSMUSG00000000399	521	51	779	310	1636	16	1052	154
ENSMUSG00000000402	0	0	0	0	0	0	0	0
ENSMUSG00000000409	654	116	410	69	172	23	42	6
ENSMUSG00000000411	0	0	0	0	0	0	0	0
ENSMUSG00000000416	0	0	0	1	0	0	0	0
ENSMUSG00000000420	390	170	528	181	801	46	787	592
ENSMUSG00000000435	0	0	0	0	0	0	0	1
ENSMUSG00000000439	4	2	135	0	199	1	234	46
ENSMUSG00000000440	0	0	0	14	0	0	0	0
ENSMUSG00000000441	1071	98	1534	284	2075	158	603	219
ENSMUSG00000000486	37	3	1343	109	386	30	297	55
ENSMUSG00000000489	0	0	0	0	0	18	245	58
ENSMUSG00000000530	0	0	0	0	0	0	0	0
ENSMUSG00000000531	34	42	563	0	289	9	336	22
ENSMUSG00000000532	326	109	249	14	394	168	496	140
ENSMUSG00000000538	9	8	742	190	900	25	423	77
ENSMUSG00000000544	0	0	0	0	0	0	0	0
ENSMUSG00000000552	50	8	58	20	43	4	28	4
ENSMUSG00000000555	50	49	295	139	498	31	458	63
ENSMUSG00000000560	0	2	0	0	2	2	1	1
ENSMUSG00000000561	1371	247	2120	613	1244	313	2035	468
ENSMUSG00000000562	0	0	0	0	0	0	0	0
ENSMUSG00000000563	922	52	3400	596	3196	167	2664	411
ENSMUSG00000000567	1	0	2	0	0	1	0	1
ENSMUSG00000000568	935	202	1391	714	876	201	1395	314
ENSMUSG00000000579	0	0	22	1	22	0	7	0
ENSMUSG00000000581	711	258	2673	65	1978	151	2329	194
ENSMUSG00000000594	390	290	3104	514	1670	52	1419	80
ENSMUSG00000000600	509	290	2562	553	2082	90	3277	530
ENSMUSG00000000605	399	29	1021	177	1585	20	2951	398
ENSMUSG00000000606	0	0	0	0	0	0	0	0
ENSMUSG00000000617	0	0	0	0	0	0	0	0
ENSMUSG00000000627	0	0	0	0	0	0	0	73
ENSMUSG00000000628	325	76	342	221	328	293	409	295
ENSMUSG00000000631	930	280	2153	422	1301	302	2828	561
ENSMUSG00000000632	0	0	1	0	0	0	0	0
ENSMUSG00000000673	1	0	30	0	40	0	255	19
ENSMUSG00000000682	4	0	55	13	0	26	1	202
ENSMUSG00000000686	2	18	16	1	344	0	225	3
ENSMUSG00000000690	0	0	35	31	15	0	31	0
ENSMUSG00000000693	0	5	102	4	0	0	78	55
ENSMUSG00000000701	0	0	0	0	0	0	0	0
ENSMUSG00000000706	0	0	0	0	0	0	0	0
ENSMUSG00000000708	434	39	164	39	351	52	752	285
ENSMUSG00000000711	66	2	341	10	310	0	166	15
ENSMUSG00000000724	0	0	0	0	16	0	1	0
ENSMUSG00000000730	0	0	0	0	8	0	0	0
ENSMUSG00000000731	1	0	1	0	0	0	0	0
ENSMUSG00000000732	3	0	3	47	70	0	0	4
ENSMUSG00000000738	353	111	682	167	749	65	1131	56
ENSMUSG00000000739	0	0	0	1	0	0	0	0
ENSMUSG00000000740	688	342	2793	630	1849	269	2124	460
ENSMUSG00000000743	664	107	1511	237	1218	65	570	264
ENSMUSG00000000751	1744	165	2956	668	2231	350	2257	595
ENSMUSG00000000753	530	29	1948	508	2010	83	688	151
ENSMUSG00000000759	104	11	956	219	1232	29	1297	261
ENSMUSG00000000766	3	0	0	0	0	0	0	0
ENSMUSG00000000776	107	9	511	35	155	8	234	320
ENSMUSG00000000782	1	0	0	1	10	1	0	0
ENSMUSG00000000787	1476	534	2741	582	1834	255	3525	722
ENSMUSG00000000791	1	8	223	35	34	2	112	66
ENSMUSG00000000792	0	0	0	0	0	0	0	0
ENSMUSG00000000794	0	0	0	0	0	0	0	0
ENSMUSG00000000804	43	125	108	27	509	12	1064	187
ENSMUSG00000000805	0	0	0	0	0	0	0	0
ENSMUSG00000000811	29	64	1281	7	345	90	435	27
ENSMUSG00000000817	0	0	0	0	0	0	0	0
ENSMUSG00000000823	249	13	1572	266	791	5	324	33
ENSMUSG00000000826	772	388	1746	569	1087	136	1786	1203
ENSMUSG00000000827	478	240	2770	253	1013	34	1693	381
ENSMUSG00000000838	166	87	764	483	1551	152	1093	546
ENSMUSG00000000861	1176	422	5085	1803	2895	350	3400	1050
ENSMUSG00000000869	30	5	262	51	84	5	73	82
ENSMUSG00000000876	480	14	669	9	498	13	641	154
ENSMUSG00000000881	169	109	227	18	244	5	462	53
ENSMUSG00000000884	10	3	307	3	215	0	269	46
ENSMUSG00000000889	0	0	0	0	0	0	0	0
ENSMUSG00000000901	1	9	0	0	0	0	0	0
ENSMUSG00000000902	644	12	2598	305	1418	18	1372	274
ENSMUSG00000000903	0	0	2	0	0	55	0	26
ENSMUSG00000000915	679	77	2663	123	1116	125	634	604
ENSMUSG00000000916	156	0	300	77	212	7	304	64
ENSMUSG00000000934	116	26	239	7	0	9	8	10
ENSMUSG00000000938	929	86	511	116	293	11	308	319
ENSMUSG00000000942	1	0	0	0	0	0	3	3
ENSMUSG00000000948	0	1	0	3	0	0	24	0
ENSMUSG00000000957	218	24	3	9	69	0	6	65
ENSMUSG00000000958	7	0	785	151	11	40	1	21
ENSMUSG00000000959	363	40	2555	124	1353	5	730	19
ENSMUSG00000000976	125	7	511	4	449	12	564	12
ENSMUSG00000000982	36	0	0	3	2	0	0	0
ENSMUSG00000000983	0	0	0	0	0	0	0	0
ENSMUSG00000001014	30	1	725	1	475	0	343	0
ENSMUSG00000001016	598	43	3016	589	1479	99	1506	365
ENSMUSG00000001017	445	267	2131	396	1531	85	1660	447
ENSMUSG00000001018	127	102	1304	280	593	35	1147	30
ENSMUSG00000001020	114	29	75	42	78	77	61	30
ENSMUSG00000001021	0	0	0	0	0	0	0	0
ENSMUSG00000001023	0	1	0	0	0	81	7	0
ENSMUSG00000001025	462	99	1086	189	588	287	1093	396
ENSMUSG00000001027	0	0	0	0	0	0	0	0
ENSMUSG00000001029	332	73	695	128	1028	0	890	216
ENSMUSG00000001034	3	0	66	5	179	0	44	44
ENSMUSG00000001036	0	0	0	0	16	0	0	0
ENSMUSG00000001039	2	0	6	2	6	4	285	68
ENSMUSG00000001052	217	34	1215	326	685	148	1368	283
ENSMUSG00000001053	6	0	1	1	93	1	13	11
ENSMUSG00000001054	8	1	975	36	366	9	487	67
ENSMUSG00000001056	598	137	2229	349	1352	75	2694	315
ENSMUSG00000001062	75	2	473	89	104	15	1113	268
ENSMUSG00000001065	167	19	195	11	476	2	395	4
ENSMUSG00000001076	0	0	0	0	0	0	0	0
ENSMUSG00000001082	413	86	2536	836	1848	7	2607	136
ENSMUSG00000001089	694	29	554	105	277	7	433	75
ENSMUSG00000001095	0	0	0	0	0	0	0	0
ENSMUSG00000001098	21	12	279	15	421	0	59	74
ENSMUSG00000001100	484	111	2131	86	1531	40	1005	362
ENSMUSG00000001103	0	0	0	0	0	0	0	0
ENSMUSG00000001105	705	127	1465	270	1443	84	1443	219
ENSMUSG00000001119	0	0	0	0	0	0	0	0
ENSMUSG00000001120	17	63	3	73	235	1	656	75
ENSMUSG00000001123	1185	363	6522	543	5360	29	2953	515
ENSMUSG00000001127	507	122	2632	364	1379	134	2083	257
ENSMUSG00000001128	86	21	412	96	35	12	419	68
ENSMUSG00000001131	0	0	0	0	0	0	0	0
ENSMUSG00000001134	12	3	204	18	59	14	36	9
ENSMUSG00000001138	268	72	239	561	521	66	522	660
ENSMUSG00000001143	377	13	1951	317	1286	3	1594	266
ENSMUSG00000001150	884	63	662	353	422	54	785	20
ENSMUSG00000001151	436	49	1895	307	1547	26	1790	629
ENSMUSG00000001155	0	0	0	0	0	0	0	0
ENSMUSG00000001156	10	2	376	87	254	39	80	31
ENSMUSG00000001157	5	11	360	22	787	15	1091	132
ENSMUSG00000001158	307	52	522	122	305	72	307	95
ENSMUSG00000001166	160	6	381	48	240	45	410	6
ENSMUSG00000001168	0	1	0	0	0	0	0	0
ENSMUSG00000001173	841	144	3053	677	2165	126	3329	1081
ENSMUSG00000001175	4394	594	8356	1546	6479	538	4285	2083
ENSMUSG00000001211	100	226	820	304	439	11	391	107
ENSMUSG00000001225	0	0	0	0	0	0	0	0
ENSMUSG00000001227	0	0	20	3	1	11	0	0
ENSMUSG00000001228	541	113	1382	349	1633	40	1876	917
ENSMUSG00000001229	64	19	749	308	1371	3	1001	70
ENSMUSG00000001240	1	1	16	12	57	111	0	22
ENSMUSG00000001247	3	10	199	11	148	6	77	6
ENSMUSG00000001248	452	257	2194	533	2787	102	1806	472
ENSMUSG00000001249	1	3	0	0	36	0	1	0
ENSMUSG00000001260	36	1	1	0	0	0	3	0
ENSMUSG00000001270	1	0	2	2	138	0	0	0
ENSMUSG00000001280	896	259	979	1002	1236	132	1403	438
ENSMUSG00000001281	549	27	5	7	165	4	201	1
ENSMUSG00000001285	287	12	557	127	539	36	887	186
ENSMUSG00000001288	12	28	135	142	48	28	293	2
ENSMUSG00000001289	875	339	2189	814	655	121	2092	581
ENSMUSG00000001300	14	4	224	1	0	88	133	45
ENSMUSG00000001305	607	32	566	278	599	7	1088	117
ENSMUSG00000001313	130	45	195	15	47	2	33	85
ENSMUSG00000001323	19	15	346	32	254	2	161	29
ENSMUSG00000001333	0	0	0	0	0	0	0	0
ENSMUSG00000001334	0	0	0	0	0	0	4	150
ENSMUSG00000001348	31	2	79	0	5	0	115	12
ENSMUSG00000001349	0	0	0	0	0	0	0	1
ENSMUSG00000001366	1174	195	878	807	1561	188	1516	444
ENSMUSG00000001376	50	3	77	31	792	8	446	182
ENSMUSG00000001380	27	157	1030	303	1658	81	1421	138
ENSMUSG00000001383	364	137	1535	322	1829	550	847	483
ENSMUSG00000001403	2	11	11	123	175	67	1893	1125
ENSMUSG00000001415	1124	76	881	190	1250	96	745	290
ENSMUSG00000001416	1639	282	3029	1065	4363	178	3395	544
ENSMUSG00000001418	842	99	1776	51	1152	166	468	20
ENSMUSG00000001419	1890	41	1751	441	480	19	648	21
ENSMUSG00000001420	0	22	3	0	0	0	6	0
ENSMUSG00000001424	462	203	2223	830	1586	149	1961	351
ENSMUSG00000001435	3	18	68	0	66	18	459	1
ENSMUSG00000001436	665	23	919	182	1089	9	709	223
ENSMUSG00000001440	2208	222	4366	544	3863	123	2397	524
ENSMUSG00000001441	380	21	1219	189	749	38	989	344
ENSMUSG00000001444	0	0	0	0	0	0	4	0
ENSMUSG00000001445	166	26	490	151	259	12	773	92
ENSMUSG00000001467	273	21	434	52	128	8	59	172
ENSMUSG00000001472	2049	351	3690	663	1977	263	3685	672
ENSMUSG00000001473	11	0	178	3	123	16	72	30
ENSMUSG00000001482	2841	253	7443	1133	3251	84	4834	1099
ENSMUSG00000001493	0	0	0	0	0	0	0	0
ENSMUSG00000001494	0	0	0	0	0	0	0	0
ENSMUSG00000001496	0	0	0	0	0	0	0	0
ENSMUSG00000001497	16	1	1	1	0	0	1	0
ENSMUSG00000001504	0	0	0	0	0	0	0	0
ENSMUSG00000001506	5	0	0	0	0	0	1	0
ENSMUSG00000001507	0	2	26	0	0	0	0	31
ENSMUSG00000001508	0	0	0	0	0	0	0	0
ENSMUSG00000001510	0	0	0	0	0	0	0	0
ENSMUSG00000001517	0	12	14	137	75	8	426	49
ENSMUSG00000001518	38	9	23	1	321	2	632	135
ENSMUSG00000001520	0	1	96	0	5	24	0	9
ENSMUSG00000001521	8	4	140	1	5	19	51	0
ENSMUSG00000001524	208	0	491	203	424	26	353	15
ENSMUSG00000001525	6153	1358	24421	5928	18565	1316	30169	7003
ENSMUSG00000001542	14	19	6	4	73	47	146	69
ENSMUSG00000001552	0	2	77	12	49	0	87	25
ENSMUSG00000001555	1	0	4	29	103	0	0	91
ENSMUSG00000001558	64	1	0	0	0	0	0	0
ENSMUSG00000001566	0	0	0	0	0	0	0	0
ENSMUSG00000001569	77	126	647	143	784	63	910	91
ENSMUSG00000001576	139	25	593	69	508	3	958	193
ENSMUSG00000001583	0	1	2	0	0	0	0	0
ENSMUSG00000001588	701	201	3311	385	2256	153	2827	802
ENSMUSG00000001604	0	0	0	0	0	0	0	0
ENSMUSG00000001622	0	0	2	0	1	0	0	0
ENSMUSG00000001627	270	30	1599	291	1123	155	734	634
ENSMUSG00000001630	34	11	21	12	61	1	1	3
ENSMUSG00000001632	139	15	972	84	517	5	355	175
ENSMUSG00000001642	315	2	471	81	365	3	187	110
ENSMUSG00000001655	3	0	1	0	0	0	0	2
ENSMUSG00000001656	0	0	0	0	0	0	0	0
ENSMUSG00000001657	0	6	1	0	0	0	0	0
ENSMUSG00000001661	22	15	1	2	1	0	1	1
ENSMUSG00000001663	54	29	211	1	295	5	1	206
ENSMUSG00000001665	113	86	429	183	427	40	458	72
ENSMUSG00000001666	132	4	119	100	111	1	120	27
ENSMUSG00000001670	0	0	0	0	0	0	0	0
ENSMUSG00000001672	0	0	6	0	0	0	0	0
ENSMUSG00000001674	103	1	638	61	196	1	284	116
ENSMUSG00000001687	353	174	440	568	407	146	1001	296
ENSMUSG00000001700	4	10	3	1	18	3	100	9
ENSMUSG00000001707	335	51	2207	429	512	22	1239	93
ENSMUSG00000001729	1191	189	982	374	2202	110	1814	912
ENSMUSG00000001739	0	0	0	0	0	0	0	0
ENSMUSG00000001741	853	86	1780	428	946	61	1007	325
ENSMUSG00000001750	549	69	1361	462	1115	114	3743	558
ENSMUSG00000001751	29	3	655	46	41	7	44	26
ENSMUSG00000001755	454	67	411	103	752	113	416	38
ENSMUSG00000001761	404	15	1912	193	834	74	403	77
ENSMUSG00000001763	489	18	250	27	88	82	141	158
ENSMUSG00000001767	39	173	455	63	374	73	102	44
ENSMUSG00000001768	5	158	124	38	180	6	143	30
ENSMUSG00000001773	0	0	0	0	0	0	0	0
ENSMUSG00000001774	451	10	1226	565	668	80	1306	181
ENSMUSG00000001783	1946	193	3979	564	1936	110	2500	597
ENSMUSG00000001785	215	289	973	70	448	104	399	341
ENSMUSG00000001786	67	66	1200	118	669	9	465	232
ENSMUSG00000001794	1289	435	3060	1196	1775	371	2545	1109
ENSMUSG00000001802	0	0	0	0	0	0	3	1
ENSMUSG00000001804	0	0	0	0	0	0	0	0
ENSMUSG00000001815	6	0	0	0	0	0	0	0
ENSMUSG00000001819	0	0	0	0	0	0	0	0
ENSMUSG00000001823	0	0	0	0	0	0	0	0
ENSMUSG00000001827	0	0	0	0	0	0	0	0
ENSMUSG00000001829	91	37	1468	347	1254	13	925	90
ENSMUSG00000001833	1043	190	3601	1348	2019	153	2390	680
ENSMUSG00000001844	463	123	2031	239	584	59	889	560
ENSMUSG00000001847	617	242	3775	307	2156	56	2518	671
ENSMUSG00000001855	101	35	972	334	1247	93	699	152
ENSMUSG00000001864	0	0	2	0	0	0	45	10
ENSMUSG00000001865	1	0	0	0	74	3	0	0
ENSMUSG00000001870	0	3	1	0	2	1	0	0
ENSMUSG00000001891	211	61	461	344	388	71	115	140
ENSMUSG00000001901	0	0	0	0	0	0	0	0
ENSMUSG00000001909	622	58	1414	196	1112	38	777	465
ENSMUSG00000001910	256	29	220	19	530	15	687	132
ENSMUSG00000001911	251	194	533	428	700	46	1214	219
ENSMUSG00000001918	1217	248	2978	658	2357	192	2258	246
ENSMUSG00000001924	1608	448	6712	1538	2684	309	3058	623
ENSMUSG00000001930	587	290	1801	628	1608	172	1954	279
ENSMUSG00000001942	408	73	1132	413	2227	167	957	334
ENSMUSG00000001943	3	1	62	33	95	1	170	8
ENSMUSG00000001946	853	121	3304	726	3327	256	2553	231
ENSMUSG00000001948	4	0	23	1	0	6	77	0
ENSMUSG00000001962	382	46	1102	87	438	15	224	38
ENSMUSG00000001964	31	5	503	33	321	20	403	16
ENSMUSG00000001983	0	6	16	0	54	1	156	0
ENSMUSG00000001985	0	0	0	0	0	0	0	0
ENSMUSG00000001986	19	15	943	175	160	53	105	3
ENSMUSG00000001988	0	0	0	0	0	0	19	0
ENSMUSG00000001995	0	0	0	0	7	1	0	0
ENSMUSG00000001998	6	74	664	62	393	1	398	80
ENSMUSG00000001999	329	10	1366	9	394	9	813	298
ENSMUSG00000002006	0	0	0	0	1	0	0	3
ENSMUSG00000002007	0	1	58	7	0	0	0	0
ENSMUSG00000002010	970	145	1606	329	2426	248	3910	353
ENSMUSG00000002012	127	25	319	57	409	35	1760	250
ENSMUSG00000002014	760	305	2658	411	1475	11	1624	648
ENSMUSG00000002015	617	58	3119	833	1296	347	2514	791
ENSMUSG00000002017	17	70	684	199	453	38	361	55
ENSMUSG00000002020	0	0	0	0	1	0	0	0
ENSMUSG00000002028	1017	349	3727	1428	3193	290	3362	1116
ENSMUSG00000002031	604	18	542	171	348	0	220	132
ENSMUSG00000002032	0	0	0	0	0	0	0	0
ENSMUSG00000002033	0	0	0	0	0	0	0	0
ENSMUSG00000002043	367	134	1161	212	308	15	1418	229
ENSMUSG00000002052	222	48	955	607	716	159	979	341
ENSMUSG00000002055	2	13	148	31	1	21	716	120
ENSMUSG00000002057	0	0	0	0	0	0	0	0
ENSMUSG00000002058	24	218	1658	200	423	52	995	271
ENSMUSG00000002059	0	5	1	4	0	0	0	17
ENSMUSG00000002064	100	64	1273	209	198	58	942	208
ENSMUSG00000002068	3	0	387	117	268	0	3	9
ENSMUSG00000002076	0	0	1	21	63	0	0	0
ENSMUSG00000002083	1	5	17	0	100	57	1	6
ENSMUSG00000002100	0	39	0	1	0	0	0	0
ENSMUSG00000002102	748	161	1911	948	2115	54	2831	630
ENSMUSG00000002103	399	146	680	120	486	12	469	327
ENSMUSG00000002104	0	0	15	0	0	0	0	83
ENSMUSG00000002105	78	38	910	304	552	132	318	117
ENSMUSG00000002107	3282	630	7356	2284	5561	872	5701	1831
ENSMUSG00000002108	0	0	13	5	51	0	137	10
ENSMUSG00000002109	15	0	201	11	400	0	466	1
ENSMUSG00000002111	709	41	613	79	630	4	713	66
ENSMUSG00000002129	479	197	2436	726	1071	172	1870	234
ENSMUSG00000002147	341	199	1526	214	1061	31	668	141
ENSMUSG00000002190	0	0	0	0	0	0	0	0
ENSMUSG00000002204	434	192	1968	429	1291	138	1001	372
ENSMUSG00000002205	397	17	1209	131	694	23	798	73
ENSMUSG00000002210	41	37	804	184	182	16	528	84
ENSMUSG00000002221	566	54	645	283	161	21	1589	386
ENSMUSG00000002222	1218	60	1358	533	1319	35	974	235
ENSMUSG00000002227	192	21	502	756	132	152	1194	383
ENSMUSG00000002228	0	0	0	0	0	0	0	0
ENSMUSG00000002233	0	0	0	15	0	0	38	0
ENSMUSG00000002240	0	0	0	0	0	0	0	0
ENSMUSG00000002249	19	0	11	23	47	0	15	11
ENSMUSG00000002250	36	0	62	63	89	1	103	37
ENSMUSG00000002257	465	299	2447	399	2064	74	671	344
ENSMUSG00000002265	0	2	36	0	3	0	0	0
ENSMUSG00000002266	0	1	0	1	0	0	0	0
ENSMUSG00000002274	2	0	1	9	0	0	4	0
ENSMUSG00000002279	35	30	6	2	364	0	236	20
ENSMUSG00000002280	6	1	79	0	1007	0	32	22
ENSMUSG00000002289	72	0	256	0	246	2	375	0
ENSMUSG00000002297	57	4	183	215	223	7	642	284
ENSMUSG00000002307	463	119	578	41	318	6	247	167
ENSMUSG00000002308	504	71	490	139	807	87	499	5
ENSMUSG00000002319	204	32	1368	181	1039	7	1787	24
ENSMUSG00000002320	25	17	540	74	886	7	946	13
ENSMUSG00000002324	64	56	908	27	328	1	603	156
ENSMUSG00000002325	421	120	975	319	1116	23	584	202
ENSMUSG00000002326	343	9	1311	272	1346	26	361	7
ENSMUSG00000002329	510	82	711	88	565	148	844	265
ENSMUSG00000002332	348	17	612	75	339	15	66	5
ENSMUSG00000002341	0	0	6	0	0	0	0	1
ENSMUSG00000002342	36	34	601	470	557	25	449	63
ENSMUSG00000002343	3	1	158	11	3	0	112	117
ENSMUSG00000002345	280	157	673	115	213	5	836	102
ENSMUSG00000002346	39	41	82	32	78	9	110	14
ENSMUSG00000002365	321	70	40	2	300	7	171	6
ENSMUSG00000002372	760	284	1047	576	1418	128	841	410
ENSMUSG00000002379	486	54	1864	322	755	229	996	239
ENSMUSG00000002384	0	0	0	0	0	0	0	0
ENSMUSG00000002393	0	0	8	0	95	0	2	26
ENSMUSG00000002395	370	78	1294	654	1532	28	1950	609
ENSMUSG00000002396	3	58	756	50	117	23	558	62
ENSMUSG00000002409	0	1	0	1	2	0	59	21
ENSMUSG00000002413	318	246	1805	139	551	15	663	120
ENSMUSG00000002416	230	55	551	208	239	33	354	136
ENSMUSG00000002428	50	14	692	264	773	4	397	457
ENSMUSG00000002455	659	177	593	178	979	64	1495	98
ENSMUSG00000002458	255	41	2548	478	1019	163	964	369
ENSMUSG00000002459	0	0	1	0	0	0	0	0
ENSMUSG00000002475	0	0	0	0	0	0	0	0
ENSMUSG00000002477	480	73	2465	432	1396	26	1415	541
ENSMUSG00000002486	78	3	441	2	205	2	274	32
ENSMUSG00000002489	178	77	47	64	307	22	438	20
ENSMUSG00000002496	178	27	742	91	273	19	882	86
ENSMUSG00000002500	0	0	0	0	0	0	0	0
ENSMUSG00000002504	28	0	45	7	242	13	7	216
ENSMUSG00000002524	490	640	2243	625	2408	82	2735	302
ENSMUSG00000002546	37	103	1197	367	577	68	428	238
ENSMUSG00000002550	218	4	493	64	179	9	257	26
ENSMUSG00000002565	0	0	0	0	0	0	0	0
ENSMUSG00000002578	1	2	219	75	227	22	235	109
ENSMUSG00000002580	164	109	417	23	365	9	290	61
ENSMUSG00000002588	0	0	0	0	0	0	0	0
ENSMUSG00000002602	4	2	146	1	249	11	774	91
ENSMUSG00000002603	6	10	164	12	187	37	94	2
ENSMUSG00000002608	305	27	521	59	328	27	231	41
ENSMUSG00000002617	17	8	224	15	39	1	221	41
ENSMUSG00000002625	297	73	1767	285	927	44	1304	488
ENSMUSG00000002633	0	0	0	0	0	0	0	0
ENSMUSG00000002635	28	91	784	40	202	0	123	17
ENSMUSG00000002658	186	97	1479	280	1476	38	936	68
ENSMUSG00000002660	245	47	1545	210	745	79	1499	329
ENSMUSG00000002661	90	2	133	40	69	0	587	305
ENSMUSG00000002664	0	0	52	0	0	0	5	1
ENSMUSG00000002668	180	79	927	170	589	29	301	133
ENSMUSG00000002679	175	1	197	35	72	1	172	190
ENSMUSG00000002688	0	0	0	0	17	0	0	14
ENSMUSG00000002699	1178	245	2512	362	1816	168	1664	388
ENSMUSG00000002718	211	39	2905	348	1339	82	1985	141
ENSMUSG00000002728	79	52	352	85	402	103	876	96
ENSMUSG00000002731	5	93	597	3	115	22	644	170
ENSMUSG00000002732	161	30	141	26	85	12	50	28
ENSMUSG00000002733	71	55	710	89	148	4	43	57
ENSMUSG00000002741	251	75	403	23	84	28	450	75
ENSMUSG00000002748	669	183	3612	520	2201	87	2485	839
ENSMUSG00000002763	39	271	1488	329	670	53	545	118
ENSMUSG00000002767	434	62	1787	356	526	74	852	75
ENSMUSG00000002768	472	4	1307	202	919	9	622	92
ENSMUSG00000002769	0	0	0	0	0	0	0	6
ENSMUSG00000002771	5	0	26	0	5	1	0	0
ENSMUSG00000002778	52	21	956	24	257	11	341	26
ENSMUSG00000002781	12	29	0	122	8	1	110	66
ENSMUSG00000002791	0	0	0	0	0	0	13	0
ENSMUSG00000002797	3	14	307	2	26	8	3	1
ENSMUSG00000002799	63	1	99	43	35	0	5	20
ENSMUSG00000002803	27	12	64	6	128	0	42	6
ENSMUSG00000002804	78	69	482	111	456	11	1003	11
ENSMUSG00000002808	145	6	3	1	385	0	8	2
ENSMUSG00000002812	31	181	860	270	1239	11	768	81
ENSMUSG00000002814	30	78	11	0	412	13	151	8
ENSMUSG00000002820	111	1	96	74	133	59	200	6
ENSMUSG00000002825	358	5	415	82	281	8	436	64
ENSMUSG00000002831	0	0	0	0	2	0	4	0
ENSMUSG00000002833	302	5	1172	164	317	67	493	353
ENSMUSG00000002835	36	4	252	61	467	10	457	33
ENSMUSG00000002844	598	31	897	297	532	87	908	215
ENSMUSG00000002845	113	10	492	158	404	5	848	103
ENSMUSG00000002846	73	50	342	100	157	6	408	6
ENSMUSG00000002847	0	0	0	0	0	0	0	25
ENSMUSG00000002870	574	296	5439	617	3307	538	3251	926
ENSMUSG00000002871	391	147	952	128	800	6	1064	60
ENSMUSG00000002881	477	176	1044	334	762	63	325	586
ENSMUSG00000002885	171	183	309	96	271	65	384	94
ENSMUSG00000002897	617	117	1985	658	752	128	1710	367
ENSMUSG00000002900	0	0	0	0	1	0	71	0
ENSMUSG00000002908	0	0	0	0	0	0	0	0
ENSMUSG00000002910	259	1	388	0	20	4	16	28
ENSMUSG00000002930	0	0	0	0	0	0	0	0
ENSMUSG00000002944	0	0	0	37	0	1	0	0
ENSMUSG00000002948	111	118	697	161	316	149	1082	290
ENSMUSG00000002949	137	9	2414	694	229	55	1674	308
ENSMUSG00000002957	776	264	581	446	1074	98	1354	183
ENSMUSG00000002963	1503	24	875	213	676	9	716	71
ENSMUSG00000002968	98	9	523	32	334	2	395	112
ENSMUSG00000002980	1	0	352	11	213	1	7	1
ENSMUSG00000002981	707	106	1298	275	1020	67	1139	175
ENSMUSG00000002983	0	2	296	2	1	14	3	64
ENSMUSG00000002984	54	18	348	221	1135	26	1129	220
ENSMUSG00000002985	1811	239	12518	1421	9135	297	10106	754
ENSMUSG00000002992	0	0	0	0	0	4	0	0
ENSMUSG00000002996	440	18	1565	356	1030	45	1325	477
ENSMUSG00000002997	1247	80	1361	333	1440	97	1160	342
ENSMUSG00000003031	261	23	214	45	121	25	367	80
ENSMUSG00000003032	0	0	0	8	0	7	0	0
ENSMUSG00000003033	350	125	1091	453	2083	44	2215	429
ENSMUSG00000003037	217	123	1403	77	414	50	1464	79
ENSMUSG00000003038	335	46	1288	174	772	29	1061	266
ENSMUSG00000003039	753	270	2180	350	2599	208	2719	226
ENSMUSG00000003051	0	0	0	0	0	0	0	0
ENSMUSG00000003053	0	0	0	0	0	0	0	0
ENSMUSG00000003062	95	4	263	94	1230	32	1320	85
ENSMUSG00000003068	826	95	2059	471	532	302	519	421
ENSMUSG00000003070	0	0	1	0	0	0	1	0
ENSMUSG00000003072	3344	515	9454	1836	4978	425	7331	1382
ENSMUSG00000003099	446	50	1093	253	1537	41	1114	136
ENSMUSG00000003119	121	47	945	121	284	23	385	154
ENSMUSG00000003123	15	24	251	28	329	1	154	0
ENSMUSG00000003131	1982	111	3706	490	2916	290	3373	563
ENSMUSG00000003134	9	62	330	87	532	43	514	27
ENSMUSG00000003135	25	34	466	12	242	28	111	81
ENSMUSG00000003153	179	204	3162	260	2019	33	1292	253
ENSMUSG00000003154	386	83	752	199	334	12	453	41
ENSMUSG00000003161	490	64	3334	781	2740	191	1441	551
ENSMUSG00000003166	408	132	369	51	579	42	636	241
ENSMUSG00000003178	1	0	128	1	2	0	1	71
ENSMUSG00000003184	257	22	1511	226	1075	0	2014	99
ENSMUSG00000003190	96	38	126	85	112	10	208	105
ENSMUSG00000003198	17	9	935	1	229	19	334	197
ENSMUSG00000003199	4	121	516	417	68	6	755	289
ENSMUSG00000003200	651	38	1422	95	401	42	642	75
ENSMUSG00000003206	41	120	887	14	410	4	523	90
ENSMUSG00000003208	147	6	395	4	303	1	285	6
ENSMUSG00000003226	652	280	853	538	1504	46	433	728
ENSMUSG00000003227	35	2	65	0	29	0	0	0
ENSMUSG00000003228	2	2	0	5	0	0	0	0
ENSMUSG00000003233	9	50	167	11	122	9	54	2
ENSMUSG00000003234	825	6	2230	24	663	20	282	206
ENSMUSG00000003235	313	52	969	248	1324	65	1317	368
ENSMUSG00000003269	230	18	378	201	189	41	56	46
ENSMUSG00000003271	46	0	36	1	18	0	86	0
ENSMUSG00000003273	1	3	15	0	125	0	1	0
ENSMUSG00000003279	0	0	0	0	1	0	0	0
ENSMUSG00000003282	3	4	1	9	24	19	4	43
ENSMUSG00000003283	0	0	0	0	0	3	0	0
ENSMUSG00000003299	210	15	746	10	641	8	772	17
ENSMUSG00000003308	491	70	940	213	862	146	1190	182
ENSMUSG00000003309	0	0	1	0	62	0	0	0
ENSMUSG00000003316	874	130	2974	401	370	234	1566	327
ENSMUSG00000003341	87	0	0	0	0	0	0	0
ENSMUSG00000003344	288	77	473	137	373	112	1027	247
ENSMUSG00000003345	1291	273	720	319	865	76	1133	200
ENSMUSG00000003346	264	222	1315	303	473	16	442	204
ENSMUSG00000003348	1	1	312	1	245	0	46	26
ENSMUSG00000003352	0	0	0	0	0	0	0	0
ENSMUSG00000003354	0	0	0	0	0	0	0	0
ENSMUSG00000003355	29	3	385	108	29	8	304	13
ENSMUSG00000003360	211	19	226	0	349	39	500	11
ENSMUSG00000003363	364	14	2471	853	326	11	703	9
ENSMUSG00000003378	32	63	488	88	68	13	847	112
ENSMUSG00000003379	0	0	0	0	1	2	0	3
ENSMUSG00000003380	974	312	3747	1421	1737	434	4170	1250
ENSMUSG00000003382	237	49	657	137	612	53	417	260
ENSMUSG00000003402	795	112	2999	440	1247	147	1562	414
ENSMUSG00000003410	0	2	3	2	75	2	4	0
ENSMUSG00000003411	0	0	0	0	0	0	0	0
ENSMUSG00000003418	0	0	0	0	0	0	0	3
ENSMUSG00000003420	48	57	3	20	104	20	208	41
ENSMUSG00000003421	543	25	817	336	635	45	397	113
ENSMUSG00000003423	829	106	2323	267	1111	173	1342	235
ENSMUSG00000003429	1983	242	6270	712	3908	107	5054	687
ENSMUSG00000003435	715	171	904	387	1120	252	1257	462
ENSMUSG00000003436	0	0	0	0	0	0	0	0
ENSMUSG00000003437	835	94	308	256	615	112	119	123
ENSMUSG00000003438	195	44	2902	326	1024	53	1831	401
ENSMUSG00000003444	82	17	114	11	72	7	74	33
ENSMUSG00000003452	203	172	863	540	556	27	720	112
ENSMUSG00000003458	275	87	941	139	539	8	468	63
ENSMUSG00000003464	747	76	1546	49	1244	82	1000	205
ENSMUSG00000003469	0	0	0	0	0	0	0	0
ENSMUSG00000003476	0	0	0	0	0	0	0	0
ENSMUSG00000003477	0	0	0	0	0	0	0	0
ENSMUSG00000003484	0	0	0	0	0	0	0	0
ENSMUSG00000003500	479	217	369	106	678	130	579	73
ENSMUSG00000003505	0	0	0	0	0	0	0	0
ENSMUSG00000003518	2	27	127	29	339	47	87	20
ENSMUSG00000003526	227	19	919	154	673	77	892	55
ENSMUSG00000003527	42	53	431	27	3	7	744	31
ENSMUSG00000003528	166	315	1835	789	2368	180	2072	204
ENSMUSG00000003531	800	6	793	163	835	7	359	211
ENSMUSG00000003534	3	1	0	0	165	0	33	0
ENSMUSG00000003541	126	61	683	58	543	34	435	11
ENSMUSG00000003545	0	0	0	0	0	1	0	0
ENSMUSG00000003546	265	5	522	76	267	14	264	82
ENSMUSG00000003549	408	18	404	2	349	16	348	20
ENSMUSG00000003555	0	0	0	0	0	0	0	0
ENSMUSG00000003559	298	23	1297	220	367	22	970	109
ENSMUSG00000003573	179	18	148	125	654	29	429	43
ENSMUSG00000003575	657	98	1416	63	941	37	2301	638
ENSMUSG00000003581	42	3	50	15	237	1	111	30
ENSMUSG00000003585	119	7	3	9	24	0	13	5
ENSMUSG00000003604	178	107	599	117	223	21	241	4
ENSMUSG00000003617	0	1	0	2	0	0	2	0
ENSMUSG00000003623	263	70	2160	308	258	24	595	372
ENSMUSG00000003644	274	60	1445	93	1641	51	772	209
ENSMUSG00000003657	0	0	0	0	0	0	0	0
ENSMUSG00000003660	1041	116	2566	375	1428	95	1238	370
ENSMUSG00000003662	404	10	976	416	581	58	417	32
ENSMUSG00000003665	0	0	0	0	0	0	0	0
ENSMUSG00000003680	205	122	1929	246	1229	15	1183	307
ENSMUSG00000003721	87	12	333	47	745	10	144	0
ENSMUSG00000003731	46	10	950	309	35	5	636	32
ENSMUSG00000003746	804	57	655	222	1048	59	1458	659
ENSMUSG00000003752	0	0	413	5	100	0	27	7
ENSMUSG00000003762	53	2	270	23	138	14	184	87
ENSMUSG00000003778	246	276	1933	518	1337	106	1505	548
ENSMUSG00000003779	30	24	8	0	17	0	243	0
ENSMUSG00000003808	361	219	1614	160	2296	49	1072	144
ENSMUSG00000003809	758	29	87	33	452	83	724	14
ENSMUSG00000003810	21	27	75	240	21	0	325	68
ENSMUSG00000003812	143	3	1247	203	562	35	55	181
ENSMUSG00000003813	240	23	490	28	697	0	282	186
ENSMUSG00000003814	1960	573	6140	1349	4349	225	4061	1333
ENSMUSG00000003824	383	55	1486	541	496	81	707	183
ENSMUSG00000003847	1856	123	2916	651	2751	67	2021	934
ENSMUSG00000003848	231	43	804	64	813	50	765	79
ENSMUSG00000003849	43	1	308	201	43	2	18	9
ENSMUSG00000003863	0	0	0	0	0	0	0	0
ENSMUSG00000003865	574	2	535	103	289	96	67	426
ENSMUSG00000003868	800	23	2102	402	1613	57	790	215
ENSMUSG00000003872	0	0	0	0	0	0	0	0
ENSMUSG00000003873	350	25	603	225	742	126	622	156
ENSMUSG00000003882	0	0	0	0	0	0	0	0
ENSMUSG00000003923	224	221	1310	302	819	31	1022	194
ENSMUSG00000003929	79	22	83	43	605	4	162	87
ENSMUSG00000003934	0	0	0	0	0	0	0	0
ENSMUSG00000003948	19	10	427	79	791	10	128	352
ENSMUSG00000003949	2559	455	8359	1700	3588	248	3565	921
ENSMUSG00000003955	452	85	1698	65	973	24	1070	138
ENSMUSG00000003970	8249	4442	24023	8146	19701	1669	23324	7958
ENSMUSG00000003974	0	0	0	0	0	0	0	0
ENSMUSG00000003992	1070	312	2867	649	2500	72	2527	618
ENSMUSG00000004018	47	25	921	86	402	14	367	11
ENSMUSG00000004031	1	0	577	0	0	0	1	0
ENSMUSG00000004032	11	3	1111	293	631	1	328	181
ENSMUSG00000004035	17	7	4	24	0	14	162	0
ENSMUSG00000004038	0	3	7	0	0	0	1	0
ENSMUSG00000004040	1315	487	3861	834	1754	258	2115	886
ENSMUSG00000004043	1084	182	2422	402	1734	53	1880	377
ENSMUSG00000004044	244	325	2896	547	1094	138	844	265
ENSMUSG00000004054	257	64	847	52	1398	51	687	391
ENSMUSG00000004056	156	127	566	138	389	73	182	136
ENSMUSG00000004069	38	295	822	75	764	46	444	283
ENSMUSG00000004070	112	98	1703	16	1502	82	920	57
ENSMUSG00000004071	251	41	922	502	1094	66	88	309
ENSMUSG00000004085	463	126	584	302	999	48	1708	443
ENSMUSG00000004096	594	203	1593	311	942	167	1430	78
ENSMUSG00000004098	0	0	0	0	0	0	0	0
ENSMUSG00000004099	1588	446	5324	1259	3807	470	4953	760
ENSMUSG00000004100	714	64	1990	213	798	7	1108	72
ENSMUSG00000004105	1	0	0	20	0	3	5	0
ENSMUSG00000004110	0	2	0	1	0	1	1	0
ENSMUSG00000004113	0	0	0	0	0	5	0	0
ENSMUSG00000004127	119	0	564	227	40	0	36	38
ENSMUSG00000004151	0	0	0	0	0	0	0	0
ENSMUSG00000004187	0	0	0	3	0	0	0	0
ENSMUSG00000004207	568	158	3128	516	2558	150	1479	257
ENSMUSG00000004221	137	54	893	299	1816	11	1884	253
ENSMUSG00000004231	0	0	0	0	0	0	0	0
ENSMUSG00000004233	61	2	499	9	419	3	388	57
ENSMUSG00000004263	46	30	500	96	672	11	626	24
ENSMUSG00000004264	490	114	3222	345	2286	52	3063	389
ENSMUSG00000004266	430	84	3568	338	1325	119	1363	640
ENSMUSG00000004267	0	2	11	1	0	52	5	6
ENSMUSG00000004268	671	240	3644	452	1827	131	2323	687
ENSMUSG00000004270	26	56	1307	32	1055	5	281	685
ENSMUSG00000004285	1108	287	1626	348	1441	103	2639	348
ENSMUSG00000004296	0	0	0	0	0	0	0	1
ENSMUSG00000004317	328	121	959	285	488	25	139	86
ENSMUSG00000004319	211	132	1015	259	977	119	1153	85
ENSMUSG00000004328	1	42	297	26	109	12	11	29
ENSMUSG00000004341	0	0	0	0	0	0	0	0
ENSMUSG00000004344	0	0	0	0	0	0	0	0
ENSMUSG00000004347	93	21	3	33	37	17	2	47
ENSMUSG00000004356	164	54	783	282	920	63	438	43
ENSMUSG00000004359	153	0	0	0	0	0	0	0
ENSMUSG00000004360	0	0	0	0	0	1	0	0
ENSMUSG00000004364	871	167	938	295	1580	83	883	332
ENSMUSG00000004366	0	0	0	0	0	0	0	0
ENSMUSG00000004371	0	0	0	0	16	0	6	0
ENSMUSG00000004383	0	9	104	72	18	8	38	34
ENSMUSG00000004393	169	134	1428	33	807	55	1330	493
ENSMUSG00000004394	190	153	1510	547	969	53	1466	177
ENSMUSG00000004415	0	2	0	0	0	0	0	0
ENSMUSG00000004446	25	93	863	4	207	6	693	44
ENSMUSG00000004451	120	19	259	34	110	2	271	192
ENSMUSG00000004455	187	3	135	1	66	0	153	34
ENSMUSG00000004460	89	22	1790	99	385	106	1299	187
ENSMUSG00000004462	9	42	728	16	94	11	308	131
ENSMUSG00000004473	1	0	11	0	101	0	26	43
ENSMUSG00000004500	0	3	271	11	0	0	160	76
ENSMUSG00000004508	16	3	735	40	301	63	157	77
ENSMUSG00000004530	80	9	957	163	887	3	1364	100
ENSMUSG00000004535	640	346	3631	532	3077	97	2277	744
ENSMUSG00000004540	0	0	0	0	0	0	0	0
ENSMUSG00000004542	1	0	1	0	0	0	0	1
ENSMUSG00000004552	278	21	512	187	67	0	8	10
ENSMUSG00000004558	237	11	764	475	138	7	223	64
ENSMUSG00000004561	90	83	181	206	376	10	462	221
ENSMUSG00000004562	421	104	1494	28	1157	29	897	143
ENSMUSG00000004565	183	98	666	264	767	84	1097	78
ENSMUSG00000004567	219	52	542	99	297	4	869	47
ENSMUSG00000004568	230	92	1622	206	1472	107	700	98
ENSMUSG00000004591	392	60	1127	286	671	51	1585	206
ENSMUSG00000004609	0	0	0	20	0	0	0	2
ENSMUSG00000004610	1825	801	5103	636	4590	202	5283	1190
ENSMUSG00000004612	48	3	712	377	1213	1	506	94
ENSMUSG00000004613	0	0	0	0	0	0	0	0
ENSMUSG00000004626	1689	402	3937	1168	2294	155	2411	617
ENSMUSG00000004630	0	1	0	0	11	0	4	0
ENSMUSG00000004631	847	4	274	161	236	9	152	61
ENSMUSG00000004633	179	2	99	2	144	0	54	45
ENSMUSG00000004637	391	9	760	13	147	29	134	86
ENSMUSG00000004642	385	57	1544	99	1636	41	1784	299
ENSMUSG00000004651	0	0	0	0	0	0	0	0
ENSMUSG00000004654	0	0	0	0	0	0	0	0
ENSMUSG00000004655	12	8	326	3	347	3	668	57
ENSMUSG00000004661	43	3	286	38	262	24	83	132
ENSMUSG00000004665	674	49	2413	430	1175	123	2798	274
ENSMUSG00000004667	985	147	2308	514	2611	88	3094	680
ENSMUSG00000004668	0	0	0	0	0	0	0	1
ENSMUSG00000004677	731	240	1554	371	677	53	1142	648
ENSMUSG00000004698	73	8	941	184	272	12	147	9
ENSMUSG00000004707	13	0	288	46	168	0	29	14
ENSMUSG00000004709	37	9	432	0	11	0	370	1
ENSMUSG00000004730	0	0	0	0	0	0	44	0
ENSMUSG00000004748	547	1	158	0	408	1	9	8
ENSMUSG00000004768	39	21	244	1	231	2	145	63
ENSMUSG00000004771	1494	345	2128	586	3325	210	5141	657
ENSMUSG00000004788	53	4	334	201	1271	68	1542	69
ENSMUSG00000004789	158	192	2148	918	1418	21	1397	836
ENSMUSG00000004791	0	0	0	0	0	0	0	0
ENSMUSG00000004798	511	69	492	104	667	19	250	628
ENSMUSG00000004814	0	0	0	0	0	0	0	0
ENSMUSG00000004815	1	0	151	0	378	0	287	0
ENSMUSG00000004821	0	0	0	0	0	0	0	0
ENSMUSG00000004837	1	0	0	9	115	9	0	22
ENSMUSG00000004842	0	0	0	0	0	0	0	20
ENSMUSG00000004843	342	96	3185	377	1383	18	835	89
ENSMUSG00000004846	191	49	492	73	536	60	474	74
ENSMUSG00000004849	779	116	920	632	1117	88	1858	400
ENSMUSG00000004864	0	0	1	9	0	0	67	6
ENSMUSG00000004865	544	77	2494	371	2760	248	2253	554
ENSMUSG00000004872	0	0	1	0	1	0	0	0
ENSMUSG00000004880	489	64	1771	221	1301	76	2138	546
ENSMUSG00000004885	0	0	0	0	0	0	0	0
ENSMUSG00000004891	0	0	0	1	0	0	1	8
ENSMUSG00000004892	0	0	0	0	1	0	0	0
ENSMUSG00000004894	0	0	1	0	0	0	0	0
ENSMUSG00000004895	6	8	108	0	167	1	306	7
ENSMUSG00000004896	65	14	1270	37	235	31	222	266
ENSMUSG00000004897	1902	775	4408	1104	2912	279	3397	1662
ENSMUSG00000004902	0	0	0	0	0	4	0	4
ENSMUSG00000004929	9	45	441	50	969	25	17	174
ENSMUSG00000004931	0	3	579	29	141	76	185	20
ENSMUSG00000004933	783	93	1934	120	1948	41	1810	450
ENSMUSG00000004934	661	74	1116	94	643	13	368	53
ENSMUSG00000004936	839	99	1644	57	678	25	968	187
ENSMUSG00000004937	1003	146	1992	640	1324	200	1453	386
ENSMUSG00000004939	0	0	1	0	0	0	0	0
ENSMUSG00000004945	274	28	772	71	264	36	133	17
ENSMUSG00000004947	0	9	348	14	41	2	22	0
ENSMUSG00000004948	0	0	0	0	0	0	0	0
ENSMUSG00000004951	0	0	0	0	14	0	0	0
ENSMUSG00000004952	61	7	2	15	129	0	0	24
ENSMUSG00000004961	0	0	0	0	0	0	0	0
ENSMUSG00000004980	7994	1517	25313	5318	17322	1421	18752	5835
ENSMUSG00000004988	0	8	43	0	0	0	0	0
ENSMUSG00000004994	36	8	8	12	44	17	0	94
ENSMUSG00000004996	116	20	906	202	914	20	758	78
ENSMUSG00000005034	1684	553	2524	493	1959	413	2435	633
ENSMUSG00000005043	69	14	152	45	148	116	261	6
ENSMUSG00000005045	0	1	0	0	0	0	4	5
ENSMUSG00000005054	186	114	1223	40	383	36	386	170
ENSMUSG00000005057	9	0	4	63	478	11	10	0
ENSMUSG00000005069	1066	7	1174	199	868	128	1071	20
ENSMUSG00000005078	209	66	270	278	498	2	628	307
ENSMUSG00000005087	2003	411	3979	408	1406	191	2782	517
ENSMUSG00000005089	0	0	0	1	1	0	0	0
ENSMUSG00000005102	383	42	982	74	313	10	348	124
ENSMUSG00000005103	776	202	3064	452	2660	112	3987	615
ENSMUSG00000005107	2	2	439	2	289	0	0	2
ENSMUSG00000005124	0	0	0	0	0	0	0	0
ENSMUSG00000005125	257	144	1537	550	1897	9	943	313
ENSMUSG00000005131	0	0	114	17	63	0	2	31
ENSMUSG00000005142	1408	169	2583	348	1657	113	2073	89
ENSMUSG00000005148	1	0	0	0	0	0	0	2
ENSMUSG00000005150	169	112	213	83	321	8	618	36
ENSMUSG00000005161	2336	572	4331	1972	2298	467	4806	1057
ENSMUSG00000005198	573	317	1536	717	1915	100	2465	466
ENSMUSG00000005202	0	0	0	0	0	0	0	0
ENSMUSG00000005204	107	78	671	88	975	20	580	185
ENSMUSG00000005220	0	0	0	0	2	0	0	0
ENSMUSG00000005225	36	0	695	15	104	1	461	164
ENSMUSG00000005232	0	0	0	0	0	0	0	0
ENSMUSG00000005233	198	119	1244	320	735	28	1555	99
ENSMUSG00000005237	0	0	0	0	0	0	0	0
ENSMUSG00000005251	0	0	0	2	0	0	0	0
ENSMUSG00000005262	32	23	361	608	890	27	446	266
ENSMUSG00000005267	0	25	5	1	48	0	12	52
ENSMUSG00000005268	0	1	0	1	1	0	0	0
ENSMUSG00000005299	35	61	332	207	830	3	105	31
ENSMUSG00000005312	742	117	1426	215	1334	20	953	343
ENSMUSG00000005320	0	0	1	0	0	0	0	0
ENSMUSG00000005338	0	0	1	0	0	0	0	0
ENSMUSG00000005339	84	0	0	0	0	0	0	0
ENSMUSG00000005354	667	194	2947	1351	3121	412	5481	1172
ENSMUSG00000005355	0	0	0	0	0	0	0	0
ENSMUSG00000005357	0	0	0	0	0	0	0	0
ENSMUSG00000005360	2	2	27	0	9	0	0	7
ENSMUSG00000005362	96	35	615	423	343	22	986	211
ENSMUSG00000005364	0	0	0	0	0	0	0	0
ENSMUSG00000005370	436	60	1858	602	1039	164	1088	283
ENSMUSG00000005371	313	31	1095	194	529	100	669	63
ENSMUSG00000005373	2	0	0	0	0	0	0	0
ENSMUSG00000005374	20	23	494	91	62	0	610	56
ENSMUSG00000005378	2	4	1687	365	336	18	1073	38
ENSMUSG00000005397	0	0	0	0	0	0	0	0
ENSMUSG00000005410	1046	68	3806	650	2249	126	3050	751
ENSMUSG00000005413	1	1	221	23	1	7	322	0
ENSMUSG00000005417	1049	82	3400	970	2636	175	3028	497
ENSMUSG00000005442	373	193	351	326	825	33	1229	243
ENSMUSG00000005447	202	9	417	173	482	14	736	19
ENSMUSG00000005465	167	12	307	71	350	10	341	27
ENSMUSG00000005469	79	93	423	173	311	27	151	144
ENSMUSG00000005470	0	29	241	108	263	56	1586	13
ENSMUSG00000005474	4	7	49	5	75	1	16	0
ENSMUSG00000005481	238	47	2515	606	2227	39	1423	932
ENSMUSG00000005483	579	141	1379	528	1171	367	1253	627
ENSMUSG00000005493	0	0	122	0	0	1	37	2
ENSMUSG00000005501	793	38	1846	196	529	24	989	154
ENSMUSG00000005503	0	0	0	0	0	0	0	0
ENSMUSG00000005505	0	0	43	0	1	0	0	0
ENSMUSG00000005506	1507	259	2209	688	3777	380	1770	665
ENSMUSG00000005510	313	3	1183	5	433	0	708	35
ENSMUSG00000005514	352	777	1444	507	1999	55	3111	544
ENSMUSG00000005533	204	129	717	138	641	35	149	64
ENSMUSG00000005534	293	189	427	174	727	91	414	71
ENSMUSG00000005540	0	0	2	0	0	0	20	3
ENSMUSG00000005547	0	0	0	0	0	0	0	0
ENSMUSG00000005553	0	0	0	0	0	0	0	0
ENSMUSG00000005566	1345	626	7043	1941	4259	487	7723	1519
ENSMUSG00000005575	95	2	238	95	211	34	518	90
ENSMUSG00000005580	3	6	144	96	148	28	31	59
ENSMUSG00000005583	651	414	4510	508	3224	283	2190	605
ENSMUSG00000005609	249	35	1162	382	629	39	754	211
ENSMUSG00000005610	4218	1326	10093	2161	8406	569	8319	2691
ENSMUSG00000005611	0	0	0	0	0	1	0	0
ENSMUSG00000005615	403	52	854	482	399	13	883	262
ENSMUSG00000005621	219	63	643	389	755	10	1305	190
ENSMUSG00000005625	489	151	1493	134	1277	20	2021	139
ENSMUSG00000005628	0	0	12	4	0	0	9	0
ENSMUSG00000005640	75	33	513	62	175	2	55	385
ENSMUSG00000005649	0	0	0	0	0	0	0	0
ENSMUSG00000005656	1123	67	1571	481	1353	4	1451	386
ENSMUSG00000005667	7	0	618	3	283	33	250	26
ENSMUSG00000005672	3316	542	10307	2264	8699	412	6871	1961
ENSMUSG00000005674	1	0	518	0	111	0	1	1
ENSMUSG00000005677	0	0	41	0	0	0	3	0
ENSMUSG00000005681	0	1	0	0	0	0	0	0
ENSMUSG00000005682	119	4	186	138	541	1	470	58
ENSMUSG00000005683	535	66	1572	292	1330	80	1799	192
ENSMUSG00000005686	2	0	416	446	116	36	236	44
ENSMUSG00000005687	645	170	3227	985	1632	148	1752	450
ENSMUSG00000005696	0	1	0	0	0	0	0	0
ENSMUSG00000005698	646	159	2014	658	2040	89	2138	1046
ENSMUSG00000005699	40	32	327	1	89	0	2	0
ENSMUSG00000005705	1	0	0	0	10	0	0	0
ENSMUSG00000005716	0	0	0	0	0	0	0	0
ENSMUSG00000005718	69	25	400	87	106	22	225	87
ENSMUSG00000005732	1399	151	3621	456	2860	35	3403	650
ENSMUSG00000005763	108	1	33	0	17	0	0	2
ENSMUSG00000005774	25	26	356	26	437	1	295	58
ENSMUSG00000005779	1500	348	4435	1056	2118	587	4205	658
ENSMUSG00000005800	2	0	0	0	0	21	0	0
ENSMUSG00000005802	301	13	426	78	461	38	242	29
ENSMUSG00000005803	170	24	772	72	0	26	759	84
ENSMUSG00000005804	79	150	879	310	1194	73	833	147
ENSMUSG00000005813	255	336	935	178	1008	9	1664	645
ENSMUSG00000005823	36	19	1313	86	2258	78	830	57
ENSMUSG00000005824	5	6	494	22	131	9	0	6
ENSMUSG00000005836	0	0	0	0	0	0	0	0
ENSMUSG00000005846	589	118	2528	788	2332	109	2420	684
ENSMUSG00000005864	0	0	0	0	0	0	0	0
ENSMUSG00000005871	526	90	1721	292	742	24	419	88
ENSMUSG00000005873	220	194	1748	573	1335	219	1019	238
ENSMUSG00000005881	462	145	2412	687	1358	59	1899	761
ENSMUSG00000005882	265	51	754	254	296	18	1915	80
ENSMUSG00000005883	11	1	538	84	173	1	17	396
ENSMUSG00000005886	338	157	1617	303	2395	156	1432	124
ENSMUSG00000005891	0	0	0	0	0	0	0	0
ENSMUSG00000005892	0	0	0	0	0	0	0	0
ENSMUSG00000005893	194	218	680	85	1669	20	442	201
ENSMUSG00000005897	58	18	358	83	107	4	89	54
ENSMUSG00000005899	505	18	770	78	520	33	506	91
ENSMUSG00000005907	69	45	301	38	165	66	283	86
ENSMUSG00000005917	0	0	0	2	0	0	0	0
ENSMUSG00000005936	155	85	710	32	287	24	246	161
ENSMUSG00000005947	29	0	100	0	0	0	0	8
ENSMUSG00000005949	74	1	41	18	5	11	530	43
ENSMUSG00000005950	0	0	0	0	0	0	0	0
ENSMUSG00000005951	6	0	2	4	51	0	0	0
ENSMUSG00000005952	0	0	0	0	0	0	0	0
ENSMUSG00000005958	0	0	0	0	0	0	0	30
ENSMUSG00000005968	397	173	0	196	278	2	39	231
ENSMUSG00000005973	713	47	1553	256	759	101	1674	128
ENSMUSG00000005980	2	13	6	0	88	1	0	65
ENSMUSG00000005981	533	7	2340	241	1240	39	1927	65
ENSMUSG00000005982	96	0	443	19	986	22	240	3
ENSMUSG00000005983	0	0	1	57	124	38	54	79
ENSMUSG00000005986	238	13	143	172	443	1	290	27
ENSMUSG00000005994	0	0	0	0	0	0	0	0
ENSMUSG00000006005	919	128	4322	653	2638	91	1498	380
ENSMUSG00000006007	0	0	0	0	0	0	0	0
ENSMUSG00000006010	348	67	653	212	272	56	1137	524
ENSMUSG00000006014	0	8	0	5	14	0	11	0
ENSMUSG00000006019	91	22	428	0	298	40	114	17
ENSMUSG00000006021	216	16	6	5	303	2	483	6
ENSMUSG00000006024	273	51	2201	318	2275	19	1398	105
ENSMUSG00000006050	131	242	1879	216	1439	10	1126	102
ENSMUSG00000006056	0	0	0	0	0	0	0	0
ENSMUSG00000006057	109	28	202	77	154	17	206	37
ENSMUSG00000006058	83	80	456	222	435	12	212	155
ENSMUSG00000006095	165	12	799	416	1052	23	603	75
ENSMUSG00000006127	433	226	1802	481	625	151	1148	364
ENSMUSG00000006134	124	1	561	5	737	0	1056	57
ENSMUSG00000006143	0	0	0	0	0	0	0	103
ENSMUSG00000006154	58	15	381	219	125	39	87	15
ENSMUSG00000006169	1395	191	2427	605	1971	227	1283	239
ENSMUSG00000006179	0	0	0	0	0	0	0	0
ENSMUSG00000006191	6	1	561	44	463	1	504	82
ENSMUSG00000006200	0	0	0	0	0	0	0	0
ENSMUSG00000006204	0	0	0	0	0	0	0	0
ENSMUSG00000006205	0	1	0	29	0	0	0	0
ENSMUSG00000006215	84	15	14	28	942	32	346	2
ENSMUSG00000006216	0	0	0	0	0	0	0	0
ENSMUSG00000006218	0	0	0	0	0	0	0	0
ENSMUSG00000006219	4	11	26	0	0	1	46	19
ENSMUSG00000006221	0	1	0	0	0	0	0	0
ENSMUSG00000006235	52	0	46	62	444	0	38	158
ENSMUSG00000006241	0	3	0	13	0	0	0	0
ENSMUSG00000006262	339	60	802	5	463	51	226	90
ENSMUSG00000006269	0	0	0	0	0	0	0	0
ENSMUSG00000006270	0	0	0	0	0	0	0	0
ENSMUSG00000006273	896	150	1598	279	1981	32	586	292
ENSMUSG00000006276	360	31	123	75	859	17	177	79
ENSMUSG00000006281	253	87	1144	82	183	12	760	90
ENSMUSG00000006288	12	90	561	196	1026	60	647	201
ENSMUSG00000006289	189	66	994	58	1250	3	841	276
ENSMUSG00000006299	546	59	2443	749	1697	55	1663	523
ENSMUSG00000006301	250	28	1370	217	1857	85	692	285
ENSMUSG00000006304	2486	668	5132	1266	4846	465	4118	1409
ENSMUSG00000006307	199	42	240	139	692	35	631	337
ENSMUSG00000006310	0	0	0	3	52	0	0	1
ENSMUSG00000006311	0	0	0	0	0	0	0	0
ENSMUSG00000006313	0	0	0	0	31	0	0	0
ENSMUSG00000006315	2011	176	2441	861	3095	367	1613	84
ENSMUSG00000006333	7838	1777	16777	5481	11465	1514	14652	4499
ENSMUSG00000006335	202	14	236	91	148	10	144	19
ENSMUSG00000006342	0	0	1	0	0	0	0	0
ENSMUSG00000006344	10	15	421	158	1294	9	557	70
ENSMUSG00000006345	0	0	0	22	0	0	0	59
ENSMUSG00000006356	0	1	0	0	0	0	0	0
ENSMUSG00000006360	961	234	1672	581	953	537	1587	249
ENSMUSG00000006362	1167	468	4123	1293	1813	259	4198	1276
ENSMUSG00000006369	1	0	0	1	1	1	1	4
ENSMUSG00000006373	634	76	3152	399	1904	49	1730	501
ENSMUSG00000006378	117	24	233	38	52	3	691	8
ENSMUSG00000006386	417	94	651	242	1264	12	1220	44
ENSMUSG00000006389	3013	648	13136	2244	7307	283	7480	2736
ENSMUSG00000006390	502	19	3005	222	2270	7	795	25
ENSMUSG00000006392	282	113	1058	178	348	58	210	224
ENSMUSG00000006395	476	11	995	359	379	30	366	322
ENSMUSG00000006398	1	39	2	42	143	113	502	97
ENSMUSG00000006403	0	0	0	0	0	0	0	0
ENSMUSG00000006411	5	16	22	1	13	0	56	41
ENSMUSG00000006412	344	98	613	125	240	48	524	99
ENSMUSG00000006418	870	45	993	93	1005	37	1231	213
ENSMUSG00000006423	133	4	125	13	401	30	129	86
ENSMUSG00000006435	0	0	1	1	1	1	214	0
ENSMUSG00000006442	1015	76	1917	72	2933	93	1005	136
ENSMUSG00000006445	0	1	180	0	3	72	1	92
ENSMUSG00000006456	294	103	194	224	894	73	1154	171
ENSMUSG00000006457	0	0	0	0	0	0	0	0
ENSMUSG00000006462	0	0	0	0	0	0	0	0
ENSMUSG00000006463	77	11	528	91	873	8	143	25
ENSMUSG00000006464	11	0	11	1	11	10	4	3
ENSMUSG00000006469	0	0	0	0	0	0	0	0
ENSMUSG00000006471	10	67	643	63	261	5	796	20
ENSMUSG00000006476	95	20	1069	99	559	130	108	109
ENSMUSG00000006488	0	0	0	0	0	0	0	0
ENSMUSG00000006490	0	0	0	0	0	0	0	0
ENSMUSG00000006494	486	103	631	225	626	16	2237	460
ENSMUSG00000006498	975	116	2504	281	2367	24	1972	135
ENSMUSG00000006517	42	25	2	75	24	0	0	0
ENSMUSG00000006519	199	78	2502	262	1000	24	1107	269
ENSMUSG00000006522	0	0	0	0	0	0	0	0
ENSMUSG00000006526	9	4	198	64	96	3	185	167
ENSMUSG00000006527	146	140	260	41	152	3	44	9
ENSMUSG00000006529	0	0	0	1	0	0	0	0
ENSMUSG00000006538	0	0	0	0	0	0	0	0
ENSMUSG00000006542	0	0	0	0	0	0	0	0
ENSMUSG00000006546	0	0	0	0	0	0	0	0
ENSMUSG00000006567	2	2	0	4	1	1	0	13
ENSMUSG00000006570	0	0	0	0	0	0	0	0
ENSMUSG00000006574	0	0	0	0	1	0	2	0
ENSMUSG00000006575	241	0	2	3	0	15	65	1
ENSMUSG00000006576	12	1	3	0	111	2	593	114
ENSMUSG00000006585	175	67	2701	391	1584	100	1472	466
ENSMUSG00000006586	5	11	71	9	229	17	210	48
ENSMUSG00000006587	0	0	0	0	93	0	0	0
ENSMUSG00000006589	1260	279	3783	660	1790	128	3526	340
ENSMUSG00000006599	171	40	1055	100	1028	32	697	72
ENSMUSG00000006611	3	0	124	0	261	0	1	1
ENSMUSG00000006638	1	0	0	0	23	0	33	0
ENSMUSG00000006641	15	0	72	3	61	1	371	31
ENSMUSG00000006642	0	0	0	0	0	0	0	0
ENSMUSG00000006649	0	2	0	0	0	0	0	0
ENSMUSG00000006651	15	0	0	9	0	0	0	0
ENSMUSG00000006673	610	235	1083	201	1120	10	1078	249
ENSMUSG00000006675	1	0	18	2	56	1	15	11
ENSMUSG00000006676	145	185	1311	226	654	93	1336	118
ENSMUSG00000006678	90	317	2018	384	1096	87	1820	327
ENSMUSG00000006699	2242	374	16380	1370	8564	252	5615	1346
ENSMUSG00000006705	1031	47	929	77	556	164	924	330
ENSMUSG00000006711	0	0	0	0	0	0	0	0
ENSMUSG00000006715	455	25	981	731	644	73	682	739
ENSMUSG00000006717	225	40	412	48	160	27	371	46
ENSMUSG00000006720	4	2	1	1	241	0	57	0
ENSMUSG00000006724	0	0	1	0	0	0	67	0
ENSMUSG00000006728	874	199	12938	982	7511	262	5592	881
ENSMUSG00000006731	444	117	844	26	217	15	331	39
ENSMUSG00000006732	882	60	460	369	955	45	532	224
ENSMUSG00000006736	5	5	459	71	857	0	725	44
ENSMUSG00000006740	297	186	2098	451	1651	87	1456	200
ENSMUSG00000006763	42	19	782	234	362	9	574	31
ENSMUSG00000006764	0	0	0	0	0	0	0	0
ENSMUSG00000006777	0	0	0	0	0	0	0	0
ENSMUSG00000006782	262	39	1426	7	529	40	1295	179
ENSMUSG00000006784	0	0	78	0	0	0	0	0
ENSMUSG00000006800	0	0	0	4	6	3	108	0
ENSMUSG00000006818	567	92	2135	244	1711	78	1351	177
ENSMUSG00000006850	375	3	283	36	57	33	64	26
ENSMUSG00000006906	13	107	677	35	253	21	127	39
ENSMUSG00000006920	34	130	434	52	370	88	253	218
ENSMUSG00000006930	0	0	46	0	6	8	0	0
ENSMUSG00000006931	5	4	2	2	198	1	15	32
ENSMUSG00000006932	2506	72	4696	616	3428	269	2910	846
ENSMUSG00000006941	682	211	1909	504	752	147	668	315
ENSMUSG00000006948	0	0	0	0	0	0	0	0
ENSMUSG00000006958	0	1	0	0	0	0	0	0
ENSMUSG00000006998	1027	72	2046	122	2239	74	1470	312
ENSMUSG00000007021	0	0	1	0	0	0	0	0
ENSMUSG00000007029	1355	675	4006	967	1578	136	3864	1078
ENSMUSG00000007030	20	1	0	37	2	0	2	5
ENSMUSG00000007033	0	0	0	0	0	0	0	0
ENSMUSG00000007034	0	0	0	0	0	0	0	0
ENSMUSG00000007035	2	5	505	0	285	3	52	18
ENSMUSG00000007036	507	23	3414	167	787	34	1516	512
ENSMUSG00000007038	9	31	272	3	565	66	587	0
ENSMUSG00000007039	108	143	1360	319	283	27	945	40
ENSMUSG00000007041	1397	420	5163	945	4455	222	3770	1189
ENSMUSG00000007050	548	40	1907	215	1730	43	2323	108
ENSMUSG00000007080	630	54	768	67	1035	6	541	225
ENSMUSG00000007097	0	0	0	0	3	0	0	0
ENSMUSG00000007107	0	0	0	0	0	0	0	0
ENSMUSG00000007122	0	0	0	1	0	0	0	0
ENSMUSG00000007207	1	2	1	0	5	0	0	1
ENSMUSG00000007209	0	0	0	0	0	0	0	0
ENSMUSG00000007216	1	52	749	2	20	0	423	0
ENSMUSG00000007279	0	0	0	0	0	0	2	0
ENSMUSG00000007338	11	5	301	81	356	39	235	105
ENSMUSG00000007379	16	1	108	119	773	0	32	3
ENSMUSG00000007411	153	31	931	322	739	44	861	153
ENSMUSG00000007415	237	54	1363	191	792	59	889	371
ENSMUSG00000007440	0	0	0	0	0	0	0	0
ENSMUSG00000007457	0	0	0	0	0	0	0	0
ENSMUSG00000007458	1056	72	3270	351	3842	132	1767	313
ENSMUSG00000007476	160	55	113	202	327	15	388	128
ENSMUSG00000007480	8	0	136	2	15	0	39	0
ENSMUSG00000007564	746	79	3506	390	3286	190	2546	481
ENSMUSG00000007570	14	5	47	186	724	23	1105	189
ENSMUSG00000007589	43	9	398	20	34	8	1048	93
ENSMUSG00000007591	1	0	0	0	0	0	24	0
ENSMUSG00000007594	0	0	0	0	0	0	0	0
ENSMUSG00000007603	647	132	1514	129	1525	7	553	133
ENSMUSG00000007610	49	1	652	40	157	1	84	25
ENSMUSG00000007613	596	55	862	131	1161	77	63	60
ENSMUSG00000007617	2	6	248	66	193	3	202	0
ENSMUSG00000007646	9	1	86	28	178	8	0	1
ENSMUSG00000007653	0	0	0	0	0	0	0	0
ENSMUSG00000007655	0	0	0	0	0	1	0	0
ENSMUSG00000007656	267	129	1265	223	1444	61	1398	231
ENSMUSG00000007659	113	133	1778	414	787	35	1072	55
ENSMUSG00000007670	704	195	901	499	731	134	2257	840
ENSMUSG00000007682	3	3	41	3	331	10	66	30
ENSMUSG00000007721	364	65	716	138	540	7	815	40
ENSMUSG00000007739	2200	324	5239	690	4735	159	4251	828
ENSMUSG00000007777	1	3	136	2	327	8	661	94
ENSMUSG00000007783	10	20	344	8	30	7	23	3
ENSMUSG00000007805	0	0	0	0	0	0	1	0
ENSMUSG00000007812	43	19	811	48	1180	66	442	453
ENSMUSG00000007815	685	127	2014	460	1575	59	1359	305
ENSMUSG00000007817	857	117	3338	230	1507	66	1676	260
ENSMUSG00000007827	240	17	697	150	197	22	533	141
ENSMUSG00000007833	14	419	2142	93	1142	13	435	328
ENSMUSG00000007836	2041	434	2320	1149	1146	458	2255	1196
ENSMUSG00000007837	100	29	442	35	136	1	110	86
ENSMUSG00000007850	2054	485	7184	1651	4857	279	6684	1789
ENSMUSG00000007867	8	0	1	139	78	0	27	2
ENSMUSG00000007872	1	1	0	0	0	0	86	36
ENSMUSG00000007877	0	0	0	0	0	0	0	0
ENSMUSG00000007880	1788	339	3699	727	3494	193	3285	660
ENSMUSG00000007888	0	0	0	0	22	0	0	0
ENSMUSG00000007891	3045	427	6000	1566	5243	189	4700	953
ENSMUSG00000007892	7075	3195	14150	8041	9071	2257	12674	5748
ENSMUSG00000007907	0	0	0	0	0	0	0	0
ENSMUSG00000007908	13	0	1	0	0	0	0	0
ENSMUSG00000007944	0	0	0	0	0	0	0	0
ENSMUSG00000007946	0	0	0	0	0	0	0	0
ENSMUSG00000007950	107	78	795	156	548	8	500	137
ENSMUSG00000007987	159	14	998	41	259	65	220	12
ENSMUSG00000007989	18	12	8	76	578	7	46	138
ENSMUSG00000008028	0	2	0	0	50	0	3	0
ENSMUSG00000008035	65	74	424	140	482	21	383	34
ENSMUSG00000008036	554	319	2339	423	1376	147	2142	647
ENSMUSG00000008090	87	5	4	12	0	4	429	14
ENSMUSG00000008129	0	0	0	0	45	5	0	0
ENSMUSG00000008136	0	0	0	1	5	0	0	3
ENSMUSG00000008140	1203	479	1884	616	1175	303	3886	733
ENSMUSG00000008153	522	163	782	88	481	37	387	32
ENSMUSG00000008167	2	106	24	298	136	0	261	102
ENSMUSG00000008193	0	0	0	0	1	0	0	5
ENSMUSG00000008200	388	111	2546	1288	2466	297	2329	550
ENSMUSG00000008206	1213	84	3312	1072	1941	31	1412	429
ENSMUSG00000008226	2	4	76	146	35	0	174	9
ENSMUSG00000008301	316	49	571	102	623	15	865	103
ENSMUSG00000008305	279	11	402	5	228	19	88	13
ENSMUSG00000008307	1	1	46	63	1	9	38	9
ENSMUSG00000008318	81	125	809	52	822	64	940	60
ENSMUSG00000008333	228	120	897	110	618	57	782	339
ENSMUSG00000008348	361	168	1248	415	925	140	604	127
ENSMUSG00000008373	286	49	1551	135	2017	23	1188	566
ENSMUSG00000008384	6	38	1210	120	603	12	598	149
ENSMUSG00000008393	2	1	539	168	246	5	371	11
ENSMUSG00000008398	303	56	382	290	859	31	937	206
ENSMUSG00000008429	35	38	226	91	519	22	536	9
ENSMUSG00000008435	39	13	1109	79	190	50	659	63
ENSMUSG00000008438	0	0	0	0	0	0	0	0
ENSMUSG00000008450	82	89	389	61	444	2	439	6
ENSMUSG00000008461	0	0	0	0	0	0	0	0
ENSMUSG00000008475	1199	93	3733	817	2203	180	2114	1014
ENSMUSG00000008482	0	0	120	0	1	0	0	0
ENSMUSG00000008489	0	0	8	0	0	0	0	0
ENSMUSG00000008496	54	16	194	77	21	11	60	70
ENSMUSG00000008540	145	0	182	160	160	18	282	121
ENSMUSG00000008575	0	1	0	2	0	1	0	0
ENSMUSG00000008590	0	0	0	0	0	0	0	0
ENSMUSG00000008601	0	3	0	0	0	0	0	0
ENSMUSG00000008604	587	201	683	361	523	46	1569	293
ENSMUSG00000008658	0	0	0	0	0	0	0	0
ENSMUSG00000008668	1611	628	4394	1357	2660	394	3108	1054
ENSMUSG00000008682	200	26	377	5	159	2	114	118
ENSMUSG00000008683	798	429	3754	861	2305	186	2976	924
ENSMUSG00000008690	233	339	1910	369	1420	98	2752	316
ENSMUSG00000008730	2027	439	2405	1116	2955	330	2222	913
ENSMUSG00000008734	3	7	247	5	176	20	20	18
ENSMUSG00000008763	977	146	1965	122	1122	76	1025	282
ENSMUSG00000008789	0	0	0	0	0	0	0	0
ENSMUSG00000008813	0	0	0	0	0	0	0	0
ENSMUSG00000008822	133	69	264	40	428	4	401	165
ENSMUSG00000008843	0	0	0	0	0	0	0	0
ENSMUSG00000008845	67	10	1	83	18	5	101	26
ENSMUSG00000008855	560	2	779	254	416	37	267	58
ENSMUSG00000008859	155	51	433	180	524	4	640	43
ENSMUSG00000008874	0	0	0	0	0	0	0	0
ENSMUSG00000008892	134	13	744	117	434	35	723	132
ENSMUSG00000008932	2	0	0	0	0	0	0	0
ENSMUSG00000008958	257	40	417	164	826	17	964	32
ENSMUSG00000008976	133	59	1139	110	980	3	467	45
ENSMUSG00000008999	0	0	0	0	0	0	0	0
ENSMUSG00000009013	593	228	800	135	779	237	1019	154
ENSMUSG00000009030	25	307	1523	370	817	14	495	106
ENSMUSG00000009035	47	1	1254	69	466	63	431	27
ENSMUSG00000009047	0	0	0	0	0	0	0	0
ENSMUSG00000009070	0	0	0	0	0	0	0	0
ENSMUSG00000009073	161	69	723	171	1098	9	864	71
ENSMUSG00000009075	0	0	0	0	0	0	0	0
ENSMUSG00000009076	2	0	242	61	162	0	98	6
ENSMUSG00000009079	1028	129	2357	353	1903	88	2203	359
ENSMUSG00000009090	451	201	1476	525	1366	65	2116	353
ENSMUSG00000009092	0	0	150	0	9	0	2	3
ENSMUSG00000009093	0	0	0	0	0	0	0	0
ENSMUSG00000009097	0	0	0	2	0	0	0	0
ENSMUSG00000009108	4	0	609	8	3	0	2	0
ENSMUSG00000009112	68	2	586	5	830	2	313	120
ENSMUSG00000009114	0	0	0	0	0	1	0	0
ENSMUSG00000009115	4	0	0	0	0	0	0	0
ENSMUSG00000009145	0	0	1	0	2	0	180	0
ENSMUSG00000009185	0	0	0	0	0	0	0	0
ENSMUSG00000009207	75	95	533	75	36	45	15	115
ENSMUSG00000009210	0	0	1	0	0	0	6	0
ENSMUSG00000009214	0	0	0	0	0	0	0	0
ENSMUSG00000009216	0	0	0	0	0	0	0	0
ENSMUSG00000009246	0	0	0	0	0	0	0	0
ENSMUSG00000009248	195	1	0	0	0	0	0	0
ENSMUSG00000009281	0	0	0	0	0	0	0	0
ENSMUSG00000009291	1166	184	2473	575	1757	53	1359	594
ENSMUSG00000009292	0	0	195	0	0	0	1	0
ENSMUSG00000009293	978	100	1234	16	917	76	834	73
ENSMUSG00000009350	0	0	0	0	2	0	0	0
ENSMUSG00000009356	0	0	0	0	0	0	0	0
ENSMUSG00000009376	1	4	1	82	83	0	0	23
ENSMUSG00000009378	4	5	100	18	9	3	39	0
ENSMUSG00000009394	0	0	0	0	0	0	0	0
ENSMUSG00000009406	39	2	162	3	59	2	35	6
ENSMUSG00000009418	136	64	585	161	271	4	693	88
ENSMUSG00000009470	1964	181	3800	892	1831	302	1217	546
ENSMUSG00000009471	0	0	0	0	0	0	0	0
ENSMUSG00000009487	0	0	0	0	6	0	0	2
ENSMUSG00000009535	845	45	2413	206	1302	232	1036	375
ENSMUSG00000009545	0	0	0	0	0	0	0	0
ENSMUSG00000009549	2035	240	2978	738	2767	451	3299	855
ENSMUSG00000009551	0	0	0	0	0	0	0	0
ENSMUSG00000009555	185	90	457	272	277	40	1131	488
ENSMUSG00000009563	6	13	990	44	545	0	861	219
ENSMUSG00000009566	92	10	555	202	384	52	668	51
ENSMUSG00000009569	260	67	625	351	645	40	737	195
ENSMUSG00000009575	1634	224	6433	2176	4544	200	4975	1133
ENSMUSG00000009580	0	0	0	0	0	0	0	0
ENSMUSG00000009585	1087	365	3472	547	2847	281	5420	1195
ENSMUSG00000009588	0	0	4	0	0	0	0	0
ENSMUSG00000009596	0	0	0	0	0	0	0	0
ENSMUSG00000009614	1	0	0	0	183	0	0	0
ENSMUSG00000009621	283	1	0	0	291	0	0	19
ENSMUSG00000009628	0	1	0	0	8	19	108	18
ENSMUSG00000009630	390	74	902	182	308	17	1002	91
ENSMUSG00000009633	0	0	0	0	0	0	0	0
ENSMUSG00000009640	104	6	20	12	191	18	788	105
ENSMUSG00000009646	0	0	0	0	0	0	0	0
ENSMUSG00000009647	39	42	409	92	236	11	419	12
ENSMUSG00000009654	0	0	0	0	0	0	0	0
ENSMUSG00000009670	0	1	0	0	0	0	0	0
ENSMUSG00000009681	193	107	178	281	802	41	600	148
ENSMUSG00000009687	1622	454	7725	908	4074	351	4106	600
ENSMUSG00000009731	6	15	13	1	0	0	24	9
ENSMUSG00000009733	48	40	27	37	514	8	30	60
ENSMUSG00000009734	0	0	0	0	0	0	0	0
ENSMUSG00000009739	117	13	179	82	0	0	12	3
ENSMUSG00000009741	848	14	1798	196	2226	22	1643	237
ENSMUSG00000009772	2	13	523	0	270	0	32	307
ENSMUSG00000009828	129	23	1065	97	386	14	455	257
ENSMUSG00000009863	841	30	1695	295	1943	26	1630	101
ENSMUSG00000009876	164	0	253	106	196	52	130	2
ENSMUSG00000009894	210	66	1094	20	1111	60	525	208
ENSMUSG00000009900	0	0	0	0	0	0	0	0
ENSMUSG00000009905	592	88	1453	144	319	5	998	86
ENSMUSG00000009907	815	278	1790	441	1188	53	3464	764
ENSMUSG00000009927	59	4	162	33	112	17	79	22
ENSMUSG00000009941	0	0	0	0	0	0	0	0
ENSMUSG00000009995	189	469	2625	420	910	458	256	626
ENSMUSG00000010021	1	0	0	0	0	0	1	0
ENSMUSG00000010025	115	76	296	114	306	1	356	75
ENSMUSG00000010044	0	0	0	2	48	0	0	0
ENSMUSG00000010045	149	1	732	15	274	2	64	2
ENSMUSG00000010047	14	10	902	29	246	10	664	77
ENSMUSG00000010048	9	74	1456	103	688	12	665	54
ENSMUSG00000010051	96	0	12	0	43	0	6	1
ENSMUSG00000010054	179	17	503	326	705	21	184	140
ENSMUSG00000010057	8	37	256	23	533	28	86	1
ENSMUSG00000010064	0	0	0	0	0	0	1	0
ENSMUSG00000010066	0	10	3	2	0	0	0	17
ENSMUSG00000010067	113	0	279	0	26	0	138	2
ENSMUSG00000010080	0	0	0	0	0	0	51	2
ENSMUSG00000010086	0	0	0	0	0	0	0	0
ENSMUSG00000010095	329	59	2610	275	2150	86	2414	448
ENSMUSG00000010097	1230	303	2397	553	1778	434	2183	430
ENSMUSG00000010110	443	49	3144	121	1219	50	1725	143
ENSMUSG00000010122	0	0	0	0	0	0	0	0
ENSMUSG00000010136	0	0	0	0	0	0	0	0
ENSMUSG00000010142	116	89	1863	94	290	163	1042	118
ENSMUSG00000010154	0	0	0	0	31	0	0	0
ENSMUSG00000010175	1	0	0	0	0	0	0	1
ENSMUSG00000010205	223	30	1076	163	991	2	1109	207
ENSMUSG00000010277	874	123	1633	536	1457	42	1669	404
ENSMUSG00000010290	283	28	457	224	1008	29	356	214
ENSMUSG00000010307	6	2	238	0	92	0	42	17
ENSMUSG00000010311	0	0	0	0	0	0	0	1
ENSMUSG00000010342	7	1	37	0	0	0	12	0
ENSMUSG00000010358	143	32	1528	213	616	43	580	193
ENSMUSG00000010362	150	9	827	72	383	19	666	149
ENSMUSG00000010376	1389	113	2700	405	1585	93	1990	321
ENSMUSG00000010392	569	35	637	70	248	8	243	15
ENSMUSG00000010406	646	159	1441	356	576	132	775	320
ENSMUSG00000010435	0	0	0	0	0	0	0	0
ENSMUSG00000010453	78	157	1642	393	911	176	1444	142
ENSMUSG00000010461	0	0	0	0	0	0	0	0
ENSMUSG00000010476	0	0	0	0	0	1	0	0
ENSMUSG00000010492	0	0	0	0	10	0	0	0
ENSMUSG00000010505	0	0	0	0	0	0	0	0
ENSMUSG00000010517	106	10	1062	129	1053	62	1267	94
ENSMUSG00000010529	0	0	0	0	0	0	0	0
ENSMUSG00000010538	13	13	145	24	92	8	79	26
ENSMUSG00000010554	178	23	899	184	429	95	263	123
ENSMUSG00000010592	1	0	0	0	0	2	2	0
ENSMUSG00000010601	0	0	0	0	0	0	0	0
ENSMUSG00000010607	550	12	917	215	425	40	327	139
ENSMUSG00000010608	1554	690	6455	1874	3729	319	4197	2422
ENSMUSG00000010609	341	164	993	346	1078	23	399	342
ENSMUSG00000010651	2	0	18	2	1	0	13	5
ENSMUSG00000010660	0	0	0	0	0	0	0	1
ENSMUSG00000010663	357	93	2436	418	1081	37	3333	237
ENSMUSG00000010721	2	6	62	22	178	6	456	37
ENSMUSG00000010751	31	21	59	29	78	10	91	33
ENSMUSG00000010755	156	23	667	12	290	15	445	286
ENSMUSG00000010760	135	6	87	2	198	5	67	3
ENSMUSG00000010796	0	0	0	0	0	0	0	0
ENSMUSG00000010797	0	0	0	0	0	0	0	0
ENSMUSG00000010803	0	1	1	1	0	0	0	0
ENSMUSG00000010825	0	0	0	0	3	0	0	0
ENSMUSG00000010830	0	0	0	0	0	0	0	0
ENSMUSG00000010841	0	0	20	0	0	0	0	0
ENSMUSG00000010911	28	8	444	54	85	0	121	21
ENSMUSG00000010914	39	50	522	42	183	4	654	2
ENSMUSG00000010936	17	157	434	281	214	231	485	34
ENSMUSG00000011008	887	41	696	208	836	8	463	49
ENSMUSG00000011034	0	0	0	0	0	0	0	0
ENSMUSG00000011052	0	0	0	0	0	0	0	0
ENSMUSG00000011096	98	14	415	138	452	5	413	91
ENSMUSG00000011114	1229	126	2057	438	1129	101	1780	318
ENSMUSG00000011118	0	0	0	0	0	0	0	0
ENSMUSG00000011148	578	89	425	11	546	4	563	192
ENSMUSG00000011154	0	0	0	0	0	0	0	0
ENSMUSG00000011158	4	26	836	47	569	8	257	471
ENSMUSG00000011171	157	19	602	130	245	0	745	54
ENSMUSG00000011179	338	69	665	110	604	18	536	68
ENSMUSG00000011254	46	4	145	5	224	0	138	1
ENSMUSG00000011256	0	0	0	0	0	0	0	0
ENSMUSG00000011257	312	31	373	75	201	23	302	137
ENSMUSG00000011263	22	62	321	24	114	49	4	210
ENSMUSG00000011267	194	17	183	10	283	71	482	86
ENSMUSG00000011305	0	0	0	0	0	0	0	0
ENSMUSG00000011306	659	84	121	281	239	78	363	90
ENSMUSG00000011349	0	0	0	0	0	0	0	0
ENSMUSG00000011350	0	0	0	0	0	0	0	0
ENSMUSG00000011382	35	47	270	115	89	7	129	187
ENSMUSG00000011427	3	31	103	23	137	6	285	82
ENSMUSG00000011463	0	36	0	0	0	0	0	0
ENSMUSG00000011486	0	0	1	0	0	0	0	0
ENSMUSG00000011589	0	0	0	0	0	0	0	0
ENSMUSG00000011632	0	0	0	0	0	0	0	0
ENSMUSG00000011658	158	13	255	82	151	0	78	16
ENSMUSG00000011751	1	19	23	62	0	28	129	2
ENSMUSG00000011752	12	2	95	11	199	2	139	17
ENSMUSG00000011831	13	146	16	17	635	3	171	52
ENSMUSG00000011832	84	65	535	36	149	3	500	18
ENSMUSG00000011837	195	83	209	56	297	1	321	188
ENSMUSG00000011877	847	19	1142	332	1247	54	767	340
ENSMUSG00000011884	563	251	4789	632	2138	137	2487	314
ENSMUSG00000011958	542	244	1328	654	728	81	2635	478
ENSMUSG00000011960	255	442	1845	778	1911	92	1954	258
ENSMUSG00000012017	0	0	1	0	0	0	0	0
ENSMUSG00000012042	0	0	0	0	0	0	0	0
ENSMUSG00000012076	23	6	132	69	899	3	457	8
ENSMUSG00000012114	569	198	702	669	857	59	708	113
ENSMUSG00000012117	53	117	740	152	150	26	757	160
ENSMUSG00000012123	0	0	0	1	1	0	1	0
ENSMUSG00000012126	3	33	27	26	215	1	14	12
ENSMUSG00000012187	0	0	0	0	0	0	0	0
ENSMUSG00000012211	0	0	0	0	0	0	0	0
ENSMUSG00000012282	0	0	0	0	0	0	0	0
ENSMUSG00000012296	9	7	617	213	421	5	225	8
ENSMUSG00000012350	0	0	0	0	0	0	1	0
ENSMUSG00000012396	0	0	0	0	0	0	0	0
ENSMUSG00000012405	665	274	2500	366	1720	90	1592	133
ENSMUSG00000012422	589	132	1165	544	853	95	1054	20
ENSMUSG00000012428	0	0	0	0	0	0	0	0
ENSMUSG00000012429	134	24	1069	302	620	48	813	121
ENSMUSG00000012443	3	49	275	220	365	208	704	415
ENSMUSG00000012483	126	7	389	198	160	25	407	153
ENSMUSG00000012519	99	185	410	118	176	0	73	84
ENSMUSG00000012520	1	0	2	0	0	0	3	0
ENSMUSG00000012535	208	65	2268	357	2060	77	1425	402
ENSMUSG00000012609	27	0	95	83	282	3	549	138
ENSMUSG00000012640	32	10	63	60	128	3	365	297
ENSMUSG00000012705	0	0	0	0	1	0	0	0
ENSMUSG00000012777	0	0	133	0	0	0	1	0
ENSMUSG00000012819	56	0	316	6	44	0	24	309
ENSMUSG00000012848	21318	6429	52006	16680	36953	4021	47781	12453
ENSMUSG00000012889	53	0	341	0	0	0	1	24
ENSMUSG00000013033	65	50	190	70	212	6	156	37
ENSMUSG00000013076	0	0	0	0	0	0	0	0
ENSMUSG00000013083	0	0	0	0	0	0	0	0
ENSMUSG00000013089	188	12	664	452	353	92	595	12
ENSMUSG00000013091	1	0	0	0	56	0	1	1
ENSMUSG00000013150	1	2	43	5	10	3	293	3
ENSMUSG00000013155	0	1	224	7	255	8	227	8
ENSMUSG00000013158	0	0	0	0	0	0	0	0
ENSMUSG00000013160	422	119	992	554	631	19	591	207
ENSMUSG00000013236	317	114	2266	499	1957	43	1510	493
ENSMUSG00000013275	350	7	158	236	61	0	43	5
ENSMUSG00000013338	0	0	1	0	1	0	4	0
ENSMUSG00000013353	0	0	0	0	0	0	0	0
ENSMUSG00000013367	0	0	0	0	0	0	1	0
ENSMUSG00000013415	1	1	0	0	0	1	2	3
ENSMUSG00000013418	0	0	0	0	0	0	30	0
ENSMUSG00000013419	0	0	0	7	7	0	39	0
ENSMUSG00000013465	186	39	1460	195	1679	71	1759	492
ENSMUSG00000013483	0	0	0	0	0	0	0	0
ENSMUSG00000013495	10	15	507	32	1331	4	664	239
ENSMUSG00000013523	0	0	0	0	0	0	0	0
ENSMUSG00000013539	52	76	277	265	432	240	1635	463
ENSMUSG00000013562	1	0	0	0	0	0	0	0
ENSMUSG00000013584	0	0	3	0	0	0	0	0
ENSMUSG00000013593	2104	129	3813	776	3050	86	853	556
ENSMUSG00000013611	0	4	0	0	84	14	0	0
ENSMUSG00000013622	631	20	1549	351	423	4	1157	145
ENSMUSG00000013629	559	108	2325	439	2751	39	2382	157
ENSMUSG00000013643	0	0	0	0	0	0	0	0
ENSMUSG00000013646	328	5	743	54	87	179	116	85
ENSMUSG00000013653	0	0	0	0	0	0	0	0
ENSMUSG00000013662	924	220	1230	386	840	131	1137	113
ENSMUSG00000013663	832	202	1561	288	1741	122	1448	228
ENSMUSG00000013668	0	0	0	0	0	0	0	0
ENSMUSG00000013698	21	61	1027	357	183	13	65	188
ENSMUSG00000013701	18	48	130	4	142	6	36	11
ENSMUSG00000013707	326	4	2	28	0	0	1	20
ENSMUSG00000013736	208	50	282	121	257	18	401	202
ENSMUSG00000013766	0	0	0	0	0	0	0	0
ENSMUSG00000013787	674	483	3024	745	1692	57	1770	230
ENSMUSG00000013822	172	26	1952	278	1330	28	1575	112
ENSMUSG00000013833	225	63	724	309	815	24	112	171
ENSMUSG00000013846	411	127	1663	491	915	148	1567	482
ENSMUSG00000013858	566	118	801	457	397	71	358	279
ENSMUSG00000013878	187	29	272	2	177	3	233	40
ENSMUSG00000013921	3	1	1	104	242	7	158	27
ENSMUSG00000013928	0	1	0	0	0	0	0	2
ENSMUSG00000013936	0	0	0	0	0	0	0	0
ENSMUSG00000013973	14	6	53	27	83	1	15	7
ENSMUSG00000013974	4	0	78	0	0	5	0	3
ENSMUSG00000013997	309	9	678	137	92	2	238	6
ENSMUSG00000014030	0	1	2	2	1	0	0	383
ENSMUSG00000014039	7	26	5	3	104	0	31	80
ENSMUSG00000014074	312	127	1769	167	858	122	1040	270
ENSMUSG00000014075	571	52	636	404	443	17	341	49
ENSMUSG00000014077	77	36	1257	89	883	23	298	127
ENSMUSG00000014104	0	0	0	0	0	0	0	0
ENSMUSG00000014158	0	0	7	0	11	0	0	0
ENSMUSG00000014164	2	12	34	2	124	0	4	0
ENSMUSG00000014177	299	642	1402	246	1500	82	699	60
ENSMUSG00000014195	251	71	1240	263	1825	35	545	329
ENSMUSG00000014198	0	0	0	0	0	0	0	0
ENSMUSG00000014226	430	55	1588	251	1966	83	2384	342
ENSMUSG00000014232	54	100	209	44	568	14	432	35
ENSMUSG00000014243	87	11	90	151	75	92	2	144
ENSMUSG00000014245	5	4	83	6	16	0	570	32
ENSMUSG00000014294	1159	600	2430	1188	1447	681	2379	1067
ENSMUSG00000014301	7	1	28	4	14	3	24	7
ENSMUSG00000014303	147	0	788	283	502	9	144	33
ENSMUSG00000014313	938	213	2470	307	1635	191	1722	683
ENSMUSG00000014329	0	1	0	0	0	0	0	0
ENSMUSG00000014349	646	39	1108	332	333	85	1639	344
ENSMUSG00000014351	0	0	0	0	0	0	0	0
ENSMUSG00000014353	52	36	1684	325	582	3	1091	209
ENSMUSG00000014355	1029	402	1440	764	2695	53	2917	585
ENSMUSG00000014361	0	0	1	2	0	0	0	0
ENSMUSG00000014402	411	209	1138	287	489	97	678	274
ENSMUSG00000014418	357	96	1360	195	397	74	1143	274
ENSMUSG00000014426	17	14	696	107	688	14	233	38
ENSMUSG00000014444	9	2	14	2	716	1	303	14
ENSMUSG00000014453	0	0	0	2	0	0	0	89
ENSMUSG00000014470	270	32	2646	125	813	223	1045	411
ENSMUSG00000014496	62	247	215	146	851	31	593	136
ENSMUSG00000014498	4	0	231	4	229	4	234	52
ENSMUSG00000014503	3	0	113	115	37	0	24	23
ENSMUSG00000014504	336	50	1072	225	610	50	620	271
ENSMUSG00000014529	0	0	64	0	0	0	0	0
ENSMUSG00000014542	0	0	0	0	0	0	0	0
ENSMUSG00000014543	0	0	0	0	0	0	0	0
ENSMUSG00000014547	1	49	22	0	52	0	38	13
ENSMUSG00000014550	216	8	597	19	151	8	485	7
ENSMUSG00000014551	840	64	2142	361	795	24	1170	366
ENSMUSG00000014554	648	37	1348	107	1280	210	2022	214
ENSMUSG00000014592	147	70	483	55	332	12	1064	48
ENSMUSG00000014599	11	70	47	10	1	0	13	13
ENSMUSG00000014601	292	22	643	71	484	9	277	129
ENSMUSG00000014602	0	0	4	0	0	0	0	0
ENSMUSG00000014603	0	0	4	0	0	0	0	0
ENSMUSG00000014606	459	181	5771	471	2542	58	2433	422
ENSMUSG00000014609	0	0	0	0	0	0	8	0
ENSMUSG00000014633	50	176	468	230	323	34	661	368
ENSMUSG00000014668	122	17	762	135	428	27	178	178
ENSMUSG00000014686	0	0	0	0	0	0	12	0
ENSMUSG00000014704	0	1	21	0	0	2	3	0
ENSMUSG00000014725	0	0	0	0	0	0	0	0
ENSMUSG00000014747	0	0	0	0	0	0	4	0
ENSMUSG00000014748	616	214	2479	668	2194	260	1548	557
ENSMUSG00000014763	191	3	826	54	169	0	797	84
ENSMUSG00000014767	311	38	525	199	620	4	1115	32
ENSMUSG00000014769	599	100	2572	256	2152	185	4250	539
ENSMUSG00000014771	0	0	0	0	0	0	0	0
ENSMUSG00000014773	0	0	0	2	0	0	0	0
ENSMUSG00000014776	0	0	0	0	0	0	0	0
ENSMUSG00000014778	200	60	448	182	1038	133	738	661
ENSMUSG00000014782	0	0	0	0	0	0	0	0
ENSMUSG00000014786	0	0	3	40	24	0	0	1
ENSMUSG00000014791	4	1	255	2	258	41	4	3
ENSMUSG00000014813	0	0	0	0	3	0	1	0
ENSMUSG00000014837	18	0	0	164	14	9	164	0
ENSMUSG00000014846	3	0	0	0	105	0	41	34
ENSMUSG00000014850	20	4	143	78	1192	46	542	126
ENSMUSG00000014852	0	0	0	0	0	0	0	0
ENSMUSG00000014856	772	184	1767	157	1153	42	2030	504
ENSMUSG00000014859	592	216	1235	521	1004	194	1257	74
ENSMUSG00000014867	845	37	3083	227	2325	98	2324	508
ENSMUSG00000014873	19	2	532	61	431	0	793	50
ENSMUSG00000014905	112	58	354	410	662	2	239	96
ENSMUSG00000014907	17	105	628	195	453	41	172	100
ENSMUSG00000014932	4	15	420	6	326	5	329	46
ENSMUSG00000014956	1736	320	3744	1555	1545	414	2547	922
ENSMUSG00000014959	287	60	864	671	2856	59	2532	275
ENSMUSG00000014980	270	3	300	278	284	2	292	28
ENSMUSG00000015001	0	0	0	0	0	0	1	0
ENSMUSG00000015002	401	297	1984	619	2351	127	1816	1061
ENSMUSG00000015013	292	160	671	34	213	44	260	128
ENSMUSG00000015016	8	23	243	44	19	49	264	128
ENSMUSG00000015023	172	32	270	76	147	23	50	61
ENSMUSG00000015027	30	0	467	0	3	1	681	73
ENSMUSG00000015053	2750	550	4711	751	2712	373	6139	913
ENSMUSG00000015083	0	0	0	0	0	0	60	0
ENSMUSG00000015085	0	1	224	1	0	0	0	2
ENSMUSG00000015087	648	264	1390	429	860	47	1283	106
ENSMUSG00000015090	1	0	0	9	53	1	0	0
ENSMUSG00000015092	140	14	809	107	515	66	539	280
ENSMUSG00000015093	0	0	0	0	0	0	0	0
ENSMUSG00000015094	474	128	585	48	788	8	342	191
ENSMUSG00000015095	817	99	720	103	528	25	1203	386
ENSMUSG00000015112	154	121	98	35	834	7	307	97
ENSMUSG00000015120	42	4	769	11	524	31	258	29
ENSMUSG00000015126	68	3	479	24	271	0	266	59
ENSMUSG00000015127	0	0	5	1	14	1	94	0
ENSMUSG00000015133	39	182	1100	109	509	28	1650	137
ENSMUSG00000015134	1	0	0	0	6	0	0	0
ENSMUSG00000015143	128	16	99	50	57	11	114	25
ENSMUSG00000015149	502	83	610	256	327	16	89	58
ENSMUSG00000015165	397	139	1236	296	634	54	1473	322
ENSMUSG00000015176	1114	66	1196	371	844	238	1776	185
ENSMUSG00000015189	663	205	286	500	936	102	2254	493
ENSMUSG00000015202	0	35	720	98	74	27	245	115
ENSMUSG00000015214	17	122	823	384	206	12	438	46
ENSMUSG00000015217	136	49	359	44	195	10	361	22
ENSMUSG00000015222	0	0	0	1	6	0	0	0
ENSMUSG00000015224	47	27	830	27	573	19	115	127
ENSMUSG00000015242	0	0	0	0	0	0	0	0
ENSMUSG00000015243	209	21	1369	151	384	62	448	168
ENSMUSG00000015247	145	1	2047	14	841	11	1444	89
ENSMUSG00000015289	113	47	818	138	502	10	700	43
ENSMUSG00000015290	890	11	1657	253	415	5	1510	76
ENSMUSG00000015291	342	73	2690	569	882	68	2127	658
ENSMUSG00000015305	60	122	69	46	84	6	55	30
ENSMUSG00000015312	1	0	0	29	1	0	95	59
ENSMUSG00000015314	2	0	0	0	0	0	0	0
ENSMUSG00000015316	140	7	690	49	382	51	1642	86
ENSMUSG00000015335	149	2	846	116	31	61	175	26
ENSMUSG00000015337	35	0	74	1	4	1	11	0
ENSMUSG00000015340	1	0	0	0	0	108	1	50
ENSMUSG00000015341	723	45	460	201	599	54	393	172
ENSMUSG00000015342	855	9	597	60	190	64	337	53
ENSMUSG00000015354	0	0	0	0	0	1	0	0
ENSMUSG00000015355	1	1	1	0	161	13	109	16
ENSMUSG00000015357	192	40	1580	276	506	9	470	181
ENSMUSG00000015363	113	12	441	513	955	157	408	226
ENSMUSG00000015365	0	0	0	0	0	0	0	0
ENSMUSG00000015377	173	30	217	122	535	6	29	371
ENSMUSG00000015396	0	0	0	2	0	0	0	0
ENSMUSG00000015401	74	0	0	2	0	0	0	0
ENSMUSG00000015405	0	0	0	0	0	0	0	1
ENSMUSG00000015437	0	0	0	0	0	0	0	0
ENSMUSG00000015441	0	0	0	0	0	0	0	0
ENSMUSG00000015443	0	0	0	0	0	0	0	0
ENSMUSG00000015451	0	0	0	0	0	0	0	0
ENSMUSG00000015452	3	0	0	23	6	0	4	3
ENSMUSG00000015461	225	135	991	74	528	17	261	63
ENSMUSG00000015467	0	0	7	3	2	3	0	0
ENSMUSG00000015468	117	0	1	1	3	0	0	31
ENSMUSG00000015474	31	25	318	233	125	34	256	141
ENSMUSG00000015476	0	0	0	3	0	27	22	0
ENSMUSG00000015478	10	0	297	0	143	0	139	97
ENSMUSG00000015484	0	0	0	0	0	0	0	0
ENSMUSG00000015488	33	31	310	17	353	68	1292	81
ENSMUSG00000015501	71	30	19	70	10	5	27	13
ENSMUSG00000015519	0	0	0	0	0	0	0	0
ENSMUSG00000015522	347	23	744	113	514	11	569	129
ENSMUSG00000015533	1	0	0	0	1	0	0	0
ENSMUSG00000015536	101	38	555	35	406	8	528	332
ENSMUSG00000015542	378	14	571	13	486	9	21	78
ENSMUSG00000015568	2	4	19	1	1	0	61	2
ENSMUSG00000015575	792	86	2613	291	1199	63	2104	711
ENSMUSG00000015579	0	0	1	0	0	1	0	0
ENSMUSG00000015597	10	46	321	92	417	77	125	73
ENSMUSG00000015599	27	0	0	0	0	1	0	0
ENSMUSG00000015605	455	56	198	36	233	27	78	103
ENSMUSG00000015619	533	39	472	98	183	107	463	238
ENSMUSG00000015627	0	0	0	0	0	0	0	0
ENSMUSG00000015647	3	2	393	47	19	8	264	84
ENSMUSG00000015652	0	0	0	0	0	0	0	0
ENSMUSG00000015653	0	0	0	0	27	0	0	0
ENSMUSG00000015656	338	79	2321	338	1181	103	1488	297
ENSMUSG00000015659	0	0	40	0	15	0	5	0
ENSMUSG00000015665	0	0	0	0	0	0	0	0
ENSMUSG00000015668	436	157	520	14	372	57	562	96
ENSMUSG00000015671	321	79	2404	303	1381	151	2540	373
ENSMUSG00000015672	191	23	615	212	491	7	1130	184
ENSMUSG00000015697	130	4	305	134	687	84	1004	469
ENSMUSG00000015702	392	22	474	10	414	0	124	146
ENSMUSG00000015709	0	0	0	0	0	0	0	0
ENSMUSG00000015711	5	10	36	63	257	11	671	105
ENSMUSG00000015714	1180	123	2552	292	2740	42	3404	386
ENSMUSG00000015721	0	0	0	0	0	0	0	0
ENSMUSG00000015733	2485	149	5575	1339	4468	195	4147	333
ENSMUSG00000015745	95	44	271	137	64	23	353	109
ENSMUSG00000015747	569	8	583	2	345	11	85	186
ENSMUSG00000015748	63	73	666	114	640	12	92	60
ENSMUSG00000015749	411	518	2276	466	1742	352	3050	672
ENSMUSG00000015750	6	0	61	5	12	2	17	1
ENSMUSG00000015755	653	585	1225	718	1960	124	1043	275
ENSMUSG00000015757	97	86	1835	204	1230	16	1210	636
ENSMUSG00000015759	637	425	3076	337	1494	161	2176	155
ENSMUSG00000015766	120	9	436	244	457	29	681	230
ENSMUSG00000015776	19	27	1481	171	667	3	531	170
ENSMUSG00000015787	0	0	0	0	0	0	0	0
ENSMUSG00000015790	120	24	786	142	813	19	701	14
ENSMUSG00000015804	716	686	3311	358	1975	75	1657	653
ENSMUSG00000015806	865	406	2908	489	1889	113	2069	632
ENSMUSG00000015812	0	0	0	26	0	0	1	0
ENSMUSG00000015829	0	0	0	0	7	0	5	3
ENSMUSG00000015837	2301	319	2855	1475	2953	419	2134	460
ENSMUSG00000015839	283	181	1726	260	1003	36	116	195
ENSMUSG00000015843	0	0	0	0	0	0	0	0
ENSMUSG00000015846	87	29	3	6	434	71	21	46
ENSMUSG00000015850	0	1	0	0	0	0	0	6
ENSMUSG00000015852	0	0	0	0	0	0	0	0
ENSMUSG00000015854	0	0	3	0	0	0	226	1
ENSMUSG00000015869	1576	49	1151	870	698	40	977	338
ENSMUSG00000015879	0	0	0	0	0	0	0	0
ENSMUSG00000015880	2	9	159	133	268	0	410	158
ENSMUSG00000015882	87	24	507	144	503	164	536	47
ENSMUSG00000015889	385	55	2371	183	1645	72	1106	74
ENSMUSG00000015890	80	0	0	0	0	10	0	0
ENSMUSG00000015932	455	2	1682	33	893	24	620	460
ENSMUSG00000015937	3827	975	5297	3182	4064	810	6391	2197
ENSMUSG00000015942	447	295	357	25	55	11	589	105
ENSMUSG00000015943	52	40	443	77	437	56	663	290
ENSMUSG00000015944	912	62	585	195	97	15	966	4
ENSMUSG00000015947	0	0	0	0	0	0	0	0
ENSMUSG00000015950	13	8	5	0	7	33	33	30
ENSMUSG00000015957	0	0	0	0	0	0	0	0
ENSMUSG00000015961	961	134	2802	450	2098	144	3245	165
ENSMUSG00000015962	0	0	0	0	0	0	0	0
ENSMUSG00000015966	0	0	1	0	7	2	5	0
ENSMUSG00000015968	0	5	1	22	3	0	10	0
ENSMUSG00000015970	67	0	1	3	0	0	0	0
ENSMUSG00000015971	16	65	702	59	357	12	487	108
ENSMUSG00000015980	0	3	0	0	129	2	21	3
ENSMUSG00000015981	0	0	0	0	0	0	0	0
ENSMUSG00000015994	363	43	3082	467	1594	149	2465	229
ENSMUSG00000016018	157	13	1130	77	1494	10	1519	73
ENSMUSG00000016024	821	116	971	142	638	20	866	191
ENSMUSG00000016028	23	29	386	37	259	13	440	111
ENSMUSG00000016087	464	412	5160	799	1947	248	3586	1016
ENSMUSG00000016128	1	2	693	1	82	0	24	10
ENSMUSG00000016150	0	0	0	0	2	0	0	0
ENSMUSG00000016179	0	0	0	0	0	0	0	0
ENSMUSG00000016181	66	115	761	50	374	4	537	81
ENSMUSG00000016194	0	0	0	0	0	0	0	2
ENSMUSG00000016200	188	0	17	1	3	0	1	13
ENSMUSG00000016206	29	154	585	624	253	5	825	295
ENSMUSG00000016239	0	0	3	0	169	5	165	1
ENSMUSG00000016252	2930	988	3825	1584	2125	789	3320	1395
ENSMUSG00000016253	148	63	2560	284	946	51	958	262
ENSMUSG00000016255	3	0	0	0	1	0	0	1
ENSMUSG00000016256	844	330	2923	531	1455	135	1129	472
ENSMUSG00000016257	62	47	913	161	558	16	180	83
ENSMUSG00000016262	0	0	0	0	0	0	0	0
ENSMUSG00000016283	0	0	0	0	1	0	0	0
ENSMUSG00000016308	413	4	771	211	596	2	432	72
ENSMUSG00000016319	1476	145	4867	470	3875	126	5157	368
ENSMUSG00000016327	0	0	0	0	0	0	0	0
ENSMUSG00000016344	148	3	964	235	482	15	528	146
ENSMUSG00000016346	0	0	0	0	0	0	0	0
ENSMUSG00000016349	4	0	2	0	0	0	0	0
ENSMUSG00000016356	0	0	0	26	0	0	1	0
ENSMUSG00000016382	3	17	0	20	224	0	111	19
ENSMUSG00000016386	32	4	612	13	37	5	17	9
ENSMUSG00000016409	96	167	362	67	371	69	179	92
ENSMUSG00000016427	179	57	598	191	314	27	625	219
ENSMUSG00000016458	0	0	0	2	0	0	0	0
ENSMUSG00000016477	555	70	522	168	427	70	650	99
ENSMUSG00000016481	350	62	1377	248	1188	174	1364	92
ENSMUSG00000016487	55	6	69	142	98	78	312	37
ENSMUSG00000016493	2	10	6	30	77	2	95	7
ENSMUSG00000016494	2930	504	3451	1162	4635	204	3066	973
ENSMUSG00000016495	400	15	1533	281	1734	35	1390	526
ENSMUSG00000016496	64	37	417	32	479	13	537	247
ENSMUSG00000016498	0	0	102	5	0	0	54	8
ENSMUSG00000016503	52	0	563	0	438	3	275	135
ENSMUSG00000016510	33	0	68	11	53	0	37	0
ENSMUSG00000016520	2	1	67	32	271	10	239	1
ENSMUSG00000016524	0	0	0	0	0	0	0	0
ENSMUSG00000016526	137	1	229	11	0	9	305	10
ENSMUSG00000016528	452	171	2091	119	469	11	1555	282
ENSMUSG00000016529	0	0	0	0	0	0	0	0
ENSMUSG00000016534	1265	304	5043	906	3098	222	2629	968
ENSMUSG00000016541	1627	267	5015	341	2089	92	2540	1019
ENSMUSG00000016552	61	29	1353	217	347	90	520	79
ENSMUSG00000016554	970	167	2737	328	1233	220	1224	308
ENSMUSG00000016559	4488	1019	10013	2600	8461	592	10239	1905
ENSMUSG00000016619	306	60	481	367	598	182	1058	216
ENSMUSG00000016624	0	2	29	0	37	9	0	0
ENSMUSG00000016626	0	0	0	0	0	0	0	0
ENSMUSG00000016637	192	3	1513	23	369	26	386	7
ENSMUSG00000016664	731	27	376	121	954	4	295	93
ENSMUSG00000016756	0	0	0	1	0	0	0	19
ENSMUSG00000016757	517	67	430	58	290	52	570	62
ENSMUSG00000016758	0	0	0	0	0	0	0	0
ENSMUSG00000016763	2	0	1	0	0	0	0	0
ENSMUSG00000016831	308	32	821	337	422	65	1043	291
ENSMUSG00000016833	165	8	426	16	210	33	326	74
ENSMUSG00000016918	0	0	0	0	0	0	0	0
ENSMUSG00000016921	2770	607	6469	1643	4614	452	6113	1904
ENSMUSG00000016933	923	73	1308	282	549	34	462	442
ENSMUSG00000016940	128	55	553	77	300	98	146	133
ENSMUSG00000016942	0	0	0	0	0	0	0	0
ENSMUSG00000016946	116	2	594	14	904	2	238	31
ENSMUSG00000016982	0	0	0	0	0	0	0	0
ENSMUSG00000016984	39	34	434	108	191	6	559	209
ENSMUSG00000016995	0	0	0	0	1	0	0	0
ENSMUSG00000016998	0	0	0	0	0	0	0	0
ENSMUSG00000017000	0	0	0	0	0	0	0	0
ENSMUSG00000017002	1	0	0	0	0	33	1	31
ENSMUSG00000017003	0	0	0	0	0	0	0	0
ENSMUSG00000017004	0	0	0	0	0	0	0	0
ENSMUSG00000017007	0	0	42	0	0	0	0	0
ENSMUSG00000017009	33	2	90	56	11	0	224	130
ENSMUSG00000017049	0	0	0	0	0	0	0	0
ENSMUSG00000017057	0	0	0	0	1	5	1	0
ENSMUSG00000017064	0	0	0	0	0	0	0	0
ENSMUSG00000017119	30	166	590	672	323	85	1031	235
ENSMUSG00000017132	481	6	149	98	591	75	690	74
ENSMUSG00000017144	1	0	38	7	0	26	5	1
ENSMUSG00000017146	3	63	1	178	140	20	29	156
ENSMUSG00000017165	0	0	0	0	0	0	0	0
ENSMUSG00000017167	0	0	0	0	3	0	0	0
ENSMUSG00000017176	466	53	1457	260	1337	19	801	152
ENSMUSG00000017188	130	40	2784	151	1107	39	1177	293
ENSMUSG00000017195	52	0	3	0	0	0	0	0
ENSMUSG00000017204	0	0	0	0	0	0	0	0
ENSMUSG00000017210	450	16	1989	34	1558	114	230	225
ENSMUSG00000017211	0	0	3	0	0	0	0	0
ENSMUSG00000017221	762	160	821	258	1585	150	1124	473
ENSMUSG00000017264	83	87	696	54	1003	9	1194	98
ENSMUSG00000017286	267	33	685	151	1960	46	2282	171
ENSMUSG00000017288	186	37	504	157	577	4	660	32
ENSMUSG00000017291	1537	483	2409	631	1394	228	2575	874
ENSMUSG00000017299	49	22	362	34	44	5	154	74
ENSMUSG00000017300	0	0	0	0	0	0	0	0
ENSMUSG00000017307	2	0	454	0	210	10	113	1
ENSMUSG00000017309	0	0	0	0	0	0	0	0
ENSMUSG00000017310	0	0	0	0	0	0	0	0
ENSMUSG00000017311	0	0	0	0	0	0	0	0
ENSMUSG00000017314	5	0	0	0	1	0	143	0
ENSMUSG00000017316	0	0	0	0	0	0	0	0
ENSMUSG00000017344	0	0	0	0	0	0	0	0
ENSMUSG00000017376	155	11	474	60	91	110	502	30
ENSMUSG00000017386	56	5	409	27	306	2	275	0
ENSMUSG00000017390	54	73	26	86	461	6	184	0
ENSMUSG00000017400	0	0	0	0	0	0	0	0
ENSMUSG00000017404	54	17	204	53	196	12	100	37
ENSMUSG00000017405	1	20	1021	2	0	2	469	0
ENSMUSG00000017412	1	0	0	0	50	0	10	0
ENSMUSG00000017417	0	0	0	0	0	0	0	0
ENSMUSG00000017418	418	6	317	161	58	3	72	6
ENSMUSG00000017421	1390	308	5068	755	2588	300	3433	1027
ENSMUSG00000017428	87	28	557	119	810	47	961	148
ENSMUSG00000017446	0	0	0	55	0	0	0	0
ENSMUSG00000017453	0	0	0	0	0	0	57	29
ENSMUSG00000017466	15	10	145	409	773	9	119	36
ENSMUSG00000017478	29	62	1036	340	793	10	1091	435
ENSMUSG00000017485	1170	201	4086	378	3251	195	1690	606
ENSMUSG00000017491	2	0	16	273	5	1	354	133
ENSMUSG00000017493	2045	305	5556	1131	4527	185	3992	231
ENSMUSG00000017499	23	2	419	53	48	0	545	10
ENSMUSG00000017548	235	109	1061	463	874	61	928	281
ENSMUSG00000017550	106	36	1188	139	702	19	1038	437
ENSMUSG00000017561	704	105	1657	259	1783	155	2221	421
ENSMUSG00000017588	0	0	0	0	0	0	0	0
ENSMUSG00000017607	0	0	0	0	0	0	0	1
ENSMUSG00000017615	5	5	362	26	0	1	11	12
ENSMUSG00000017631	51	13	1759	20	162	12	780	133
ENSMUSG00000017639	0	0	0	0	0	0	0	0
ENSMUSG00000017652	0	0	0	0	0	41	0	0
ENSMUSG00000017664	650	40	3241	252	2557	341	2705	365
ENSMUSG00000017667	8	1	0	103	0	0	2	1
ENSMUSG00000017670	159	20	1796	95	445	19	1469	447
ENSMUSG00000017677	138	238	1898	213	1132	34	1070	350
ENSMUSG00000017679	173	5	572	58	852	150	1050	75
ENSMUSG00000017686	506	162	420	85	762	9	592	291
ENSMUSG00000017688	0	0	0	0	0	0	0	0
ENSMUSG00000017692	0	12	0	1	3	0	0	0
ENSMUSG00000017697	583	2	710	41	41	6	449	7
ENSMUSG00000017707	9836	2653	14344	6073	13497	1445	12327	5270
ENSMUSG00000017713	208	1	725	121	243	93	503	248
ENSMUSG00000017715	152	12	711	56	455	11	428	57
ENSMUSG00000017716	5	15	221	428	515	112	1112	745
ENSMUSG00000017718	0	0	0	0	55	2	20	1
ENSMUSG00000017720	0	0	0	0	0	0	0	0
ENSMUSG00000017721	40	1	460	230	236	2	105	187
ENSMUSG00000017723	0	114	138	57	51	78	253	91
ENSMUSG00000017724	0	0	0	0	0	0	0	3
ENSMUSG00000017733	0	0	0	0	0	0	0	0
ENSMUSG00000017734	0	0	0	5	0	1	0	0
ENSMUSG00000017737	10	0	0	0	0	2	0	132
ENSMUSG00000017740	0	0	0	0	151	0	2	9
ENSMUSG00000017747	1	197	5	0	0	1	0	13
ENSMUSG00000017754	0	0	0	0	0	0	0	0
ENSMUSG00000017756	209	20	821	259	113	23	192	177
ENSMUSG00000017760	1536	83	2471	190	837	124	2810	310
ENSMUSG00000017764	199	215	373	0	366	1	3	0
ENSMUSG00000017765	0	1	0	0	52	8	0	0
ENSMUSG00000017767	0	0	0	0	0	0	0	0
ENSMUSG00000017774	753	17	902	111	508	107	579	45
ENSMUSG00000017776	781	250	1435	737	1648	130	1950	705
ENSMUSG00000017778	61	47	285	140	97	41	189	44
ENSMUSG00000017781	1287	425	1256	718	416	102	1651	333
ENSMUSG00000017801	13	2	331	16	114	40	118	0
ENSMUSG00000017802	0	5	8	4	66	73	5	13
ENSMUSG00000017817	0	0	0	0	0	0	0	0
ENSMUSG00000017830	161	34	243	181	69	6	685	91
ENSMUSG00000017831	0	0	132	0	123	5	227	6
ENSMUSG00000017832	0	0	0	0	1	0	0	0
ENSMUSG00000017837	5	3	583	40	148	43	310	0
ENSMUSG00000017843	934	202	1639	569	1734	33	1490	475
ENSMUSG00000017858	179	47	647	196	933	69	565	98
ENSMUSG00000017861	79	0	353	63	207	9	600	180
ENSMUSG00000017868	0	0	0	0	0	0	0	0
ENSMUSG00000017897	150	72	708	188	940	7	1407	139
ENSMUSG00000017922	0	0	0	0	0	0	0	0
ENSMUSG00000017929	53	61	512	18	110	1	150	126
ENSMUSG00000017943	0	0	0	0	0	0	0	0
ENSMUSG00000017950	37	1	494	20	65	0	180	358
ENSMUSG00000017969	0	0	1	0	0	0	161	0
ENSMUSG00000017978	16	143	1118	297	107	15	354	69
ENSMUSG00000017999	516	36	851	68	1578	64	1236	693
ENSMUSG00000018001	22	99	626	62	401	7	802	52
ENSMUSG00000018008	316	31	337	12	491	4	342	209
ENSMUSG00000018012	0	1	105	1	0	0	3	0
ENSMUSG00000018040	66	17	138	28	575	31	207	185
ENSMUSG00000018042	292	8	2199	169	1108	37	568	59
ENSMUSG00000018068	65	33	1420	57	414	14	671	199
ENSMUSG00000018076	1068	125	3838	491	1511	94	1016	256
ENSMUSG00000018102	226	32	327	440	412	76	213	98
ENSMUSG00000018126	0	0	0	2	0	0	2	0
ENSMUSG00000018143	100	29	706	0	72	7	366	0
ENSMUSG00000018160	412	321	933	450	992	103	1440	327
ENSMUSG00000018166	1	0	8	43	0	0	26	0
ENSMUSG00000018167	77	6	344	27	439	0	439	30
ENSMUSG00000018168	0	1	1	0	0	0	0	6
ENSMUSG00000018169	1284	56	3807	1522	2129	46	2219	381
ENSMUSG00000018171	320	90	2457	598	1404	37	1420	197
ENSMUSG00000018189	1191	46	3755	502	1139	56	1731	437
ENSMUSG00000018196	356	28	743	33	684	71	1263	151
ENSMUSG00000018199	332	29	345	46	775	184	1086	41
ENSMUSG00000018209	1244	328	2648	1625	3063	313	2819	1117
ENSMUSG00000018211	0	0	0	0	0	0	0	0
ENSMUSG00000018217	0	0	0	0	0	0	0	0
ENSMUSG00000018238	0	157	0	0	0	3	0	0
ENSMUSG00000018239	118	1	196	78	377	55	66	44
ENSMUSG00000018259	0	0	0	0	0	0	0	0
ENSMUSG00000018263	0	0	0	0	0	0	0	0
ENSMUSG00000018286	849	90	2362	725	1349	262	2072	663
ENSMUSG00000018287	924	288	1711	321	1067	200	1633	504
ENSMUSG00000018293	7211	1193	22172	3311	14749	967	18907	3571
ENSMUSG00000018322	1022	180	2721	407	1067	242	1304	458
ENSMUSG00000018326	3422	785	7219	2083	6987	843	5085	1494
ENSMUSG00000018334	33	93	154	1	457	14	139	56
ENSMUSG00000018339	0	0	0	0	1	0	0	0
ENSMUSG00000018340	451	41	834	259	313	62	174	210
ENSMUSG00000018341	6	1	84	33	206	1	127	24
ENSMUSG00000018347	125	7	130	43	74	30	359	128
ENSMUSG00000018362	0	1	37	2	9	0	19	6
ENSMUSG00000018363	318	309	380	316	437	65	213	155
ENSMUSG00000018372	9	15	262	85	41	1	301	37
ENSMUSG00000018377	1288	313	3092	515	1052	81	2661	893
ENSMUSG00000018378	152	111	150	322	340	44	322	81
ENSMUSG00000018379	2351	445	5542	1418	4005	221	5897	1022
ENSMUSG00000018381	18	0	103	0	21	0	188	2
ENSMUSG00000018387	0	7	0	63	0	0	0	0
ENSMUSG00000018395	88	7	338	41	186	20	10	44
ENSMUSG00000018398	26	82	1279	338	799	36	573	204
ENSMUSG00000018401	9	18	357	62	518	17	752	294
ENSMUSG00000018405	6	252	604	38	123	5	203	60
ENSMUSG00000018411	0	0	0	0	51	0	0	0
ENSMUSG00000018412	426	129	1687	343	629	152	1099	241
ENSMUSG00000018415	43	230	809	306	1060	135	810	251
ENSMUSG00000018417	47	0	66	0	8	0	0	0
ENSMUSG00000018425	1	3	1	0	68	2	95	0
ENSMUSG00000018427	27	0	225	94	128	0	41	3
ENSMUSG00000018428	105	34	551	151	222	25	697	71
ENSMUSG00000018433	246	26	1199	179	417	1	1017	72
ENSMUSG00000018442	139	142	209	111	573	44	1155	135
ENSMUSG00000018446	813	82	4314	498	3439	196	3742	618
ENSMUSG00000018449	509	16	1299	117	241	2	675	315
ENSMUSG00000018451	517	0	0	3	1	0	0	0
ENSMUSG00000018459	0	0	1	0	0	0	0	0
ENSMUSG00000018470	10	0	0	0	0	0	0	0
ENSMUSG00000018474	210	98	1972	138	1280	152	785	227
ENSMUSG00000018476	165	110	590	110	264	50	631	46
ENSMUSG00000018479	0	0	0	0	0	0	0	0
ENSMUSG00000018481	207	144	1275	785	2600	90	1351	388
ENSMUSG00000018486	0	0	0	0	0	0	0	0
ENSMUSG00000018500	1	8	6	0	44	1	0	0
ENSMUSG00000018501	1488	513	3142	758	2247	226	2298	1313
ENSMUSG00000018507	182	3	1020	20	675	32	1217	111
ENSMUSG00000018509	27	24	28	28	231	20	274	21
ENSMUSG00000018537	103	13	35	37	37	18	147	19
ENSMUSG00000018541	74	139	552	69	48	113	896	81
ENSMUSG00000018543	0	0	0	0	0	0	0	0
ENSMUSG00000018547	54	30	209	79	256	10	112	111
ENSMUSG00000018548	130	21	641	315	622	184	965	507
ENSMUSG00000018554	0	6	127	0	0	0	33	5
ENSMUSG00000018559	194	121	789	134	357	67	567	104
ENSMUSG00000018565	1950	137	595	95	1534	91	1007	91
ENSMUSG00000018566	0	0	0	0	0	0	0	0
ENSMUSG00000018567	1227	341	4794	578	2120	299	4394	943
ENSMUSG00000018569	0	10	17	0	4	0	123	2
ENSMUSG00000018570	0	31	42	3	1	0	20	68
ENSMUSG00000018572	205	118	663	18	580	78	740	145
ENSMUSG00000018574	12	4	569	2	510	0	84	0
ENSMUSG00000018581	2	0	33	15	119	0	3	0
ENSMUSG00000018583	529	443	6039	932	2812	396	3864	721
ENSMUSG00000018585	429	53	1139	254	548	96	456	146
ENSMUSG00000018589	0	0	1	0	0	0	0	0
ENSMUSG00000018593	0	0	0	0	0	0	0	0
ENSMUSG00000018595	0	0	0	0	0	5	0	0
ENSMUSG00000018599	26	0	50	77	63	0	7	20
ENSMUSG00000018604	0	0	0	0	1	0	0	0
ENSMUSG00000018620	0	0	0	0	0	0	0	0
ENSMUSG00000018623	0	0	0	0	0	0	0	0
ENSMUSG00000018634	0	0	0	0	0	0	0	0
ENSMUSG00000018648	0	0	0	0	0	0	0	0
ENSMUSG00000018651	324	32	221	23	321	1	669	61
ENSMUSG00000018654	891	602	2420	1465	2639	127	2483	1068
ENSMUSG00000018656	0	0	0	0	1	0	0	0
ENSMUSG00000018659	266	31	1154	97	383	27	505	79
ENSMUSG00000018661	4	6	145	62	312	2	250	10
ENSMUSG00000018666	318	201	1429	455	862	32	825	378
ENSMUSG00000018669	487	47	1693	294	886	4	1307	159
ENSMUSG00000018672	3	0	471	1	124	2	130	3
ENSMUSG00000018677	1034	157	5092	345	2961	39	3191	576
ENSMUSG00000018678	33	3	140	91	163	51	340	83
ENSMUSG00000018697	380	28	1301	170	593	2	183	85
ENSMUSG00000018698	0	0	0	0	0	1	0	0
ENSMUSG00000018707	902	506	3666	799	3560	156	2246	503
ENSMUSG00000018727	0	0	8	0	3	0	5	0
ENSMUSG00000018733	3	216	732	46	423	3	199	0
ENSMUSG00000018736	203	133	2367	319	935	139	1998	355
ENSMUSG00000018740	0	0	2	1	6	2	0	10
ENSMUSG00000018750	433	78	135	218	165	2	795	119
ENSMUSG00000018752	0	0	23	1	0	0	0	0
ENSMUSG00000018761	7	18	1244	81	619	5	973	102
ENSMUSG00000018765	337	59	890	141	305	61	539	89
ENSMUSG00000018770	1046	402	4224	883	3041	116	3035	1187
ENSMUSG00000018774	14	1	225	0	9	8	135	15
ENSMUSG00000018776	0	0	0	0	0	0	0	0
ENSMUSG00000018796	3	4	251	170	460	8	216	146
[truncated: 44,176 more rows]

## Sheet: Normalised Gene Counts
ID	SFM-0001	SFM-0002	SFM-0005	SFM-0006	SFM-0009	SFM-0010	SFM-0013	SFM-0014
ENSMUSG00000000001	589.001	280.027	580.434	551.022	732.251	71.4314	416.173	933.061
ENSMUSG00000000028	51.1408	71.8017	188.177	195.373	55.1086	208.799	187.761	215.021
ENSMUSG00000000031	0.881738	32.3108	0	212.922	0	0	0	151.166
ENSMUSG00000000037	4.40869	17.9504	86.017	47.9658	29.6992	104.4	9.35878	130.316
ENSMUSG00000000056	74.066	28.7207	185.768	19.8883	150.806	5.49472	176.062	74.28
ENSMUSG00000000058	6.17217	118.473	1.20472	9.35919	72.9281	0	14.3306	1.30316
ENSMUSG00000000078	262.758	804.179	69.8737	214.091	91.4076	318.694	105.579	205.899
ENSMUSG00000000085	131.379	118.473	141.434	650.464	120.447	43.9578	138.919	158.985
ENSMUSG00000000088	589.883	326.698	523.571	548.683	505.217	604.419	619.727	535.598
ENSMUSG00000000094	0	0	0	0	0	0	0	56.0358
ENSMUSG00000000127	6.17217	0	160.71	28.0776	128.697	82.4208	4.09447	516.05
ENSMUSG00000000131	398.546	251.306	339.972	229.3	537.226	186.82	305.623	191.564
ENSMUSG00000000134	4.40869	333.878	6.50549	305.344	29.0392	87.9155	65.219	173.32
ENSMUSG00000000148	204.563	21.5405	129.869	307.683	74.248	0	104.994	175.926
ENSMUSG00000000149	82.8834	211.815	154.204	243.339	98.3374	423.093	90.3708	165.501
ENSMUSG00000000154	3.52695	333.878	126.014	14.0388	126.057	16.4842	29.5387	233.265
ENSMUSG00000000167	0	0	0	0	27.0593	0	0	0
ENSMUSG00000000168	14.9895	351.828	196.369	141.558	266.963	98.905	59.3698	791.017
ENSMUSG00000000171	298.027	258.486	166.974	208.242	489.047	269.241	379.616	440.467
ENSMUSG00000000184	4294.95	4552.23	3342.61	3626.69	1954.54	5566.15	2645.9	3631.9
ENSMUSG00000000194	108.454	17.9504	315.877	443.392	38.279	280.231	38.3125	86.0084
ENSMUSG00000000244	2931.78	1579.64	1678.17	787.342	1711.99	2055.03	1377.2	1282.31
ENSMUSG00000000253	179.875	330.288	498.031	62.0046	355.731	43.9578	228.12	290.604
ENSMUSG00000000266	7.0539	10.7703	0.481888	23.398	79.1979	0	0	1.30316
ENSMUSG00000000275	841.178	114.883	249.618	622.386	303.262	450.567	254.442	476.956
ENSMUSG00000000276	167.53	3.59008	40.9605	265.567	97.6774	467.051	106.749	140.741
ENSMUSG00000000278	13.2261	0	24.0944	16.3786	152.786	82.4208	0.584924	6.51579
ENSMUSG00000000282	186.928	294.387	123.604	345.12	198.325	659.366	199.459	501.716
ENSMUSG00000000290	112.862	319.517	97.5823	21.0582	94.7075	54.9472	30.1236	15.6379
ENSMUSG00000000295	51.1408	86.162	232.752	85.4026	206.575	280.231	368.795	49.52
ENSMUSG00000000296	0	0	0	0	11.5497	0	0	0
ENSMUSG00000000301	3.52695	3.59008	0.481888	1.1699	43.5589	5.49472	21.3497	36.4884
ENSMUSG00000000317	132.261	0	10.1196	0	0.329991	5.49472	16.3779	0
ENSMUSG00000000318	0	0	19.0346	17.5485	0	0	0	0
ENSMUSG00000000320	0	3.59008	0.722832	0	48.8387	0	0	0
ENSMUSG00000000325	0	0	56.6218	33.9271	69.9582	0	10.2362	1.30316
ENSMUSG00000000326	730.079	114.883	462.13	108.801	699.582	593.43	409.154	282.785
ENSMUSG00000000339	11.4626	0	95.8957	156.766	39.269	0	94.7577	53.4295
ENSMUSG00000000340	61.7217	46.6711	43.3699	60.8347	31.0192	10.9894	186.298	33.8821
ENSMUSG00000000346	954.922	2189.95	1302.3	2112.84	1751.26	3857.29	1114.87	2176.27
ENSMUSG00000000355	493.773	280.027	368.403	119.33	557.355	126.379	311.472	450.892
ENSMUSG00000000365	4.40869	0	0.240944	59.6648	20.1295	5.49472	0	0
ENSMUSG00000000374	518.462	68.2116	75.6564	57.325	43.5589	472.546	27.199	61.2484
ENSMUSG00000000378	452.332	567.233	402.858	501.887	123.417	175.831	65.5115	126.406
ENSMUSG00000000384	387.965	179.504	226.246	356.819	216.144	192.315	172.26	118.587
ENSMUSG00000000386	0	25.1306	0.240944	1.1699	11.2197	0	0.292462	0
ENSMUSG00000000392	0.881738	0	4.33699	1.1699	0	0	29.8311	1.30316
ENSMUSG00000000399	459.385	183.094	187.695	362.669	539.866	87.9155	307.67	200.686
ENSMUSG00000000409	576.657	416.45	98.787	80.723	56.7585	126.379	12.2834	7.81894
ENSMUSG00000000420	343.878	610.314	127.218	211.752	264.323	252.757	230.168	771.469
ENSMUSG00000000439	3.52695	7.18017	32.5274	0	65.6683	5.49472	68.4361	59.9452
ENSMUSG00000000440	0	0	0	16.3786	0	0	0	0
ENSMUSG00000000441	944.341	351.828	369.608	332.251	684.732	868.166	176.355	285.391
ENSMUSG00000000486	32.6243	10.7703	323.588	127.519	127.377	164.842	86.8612	71.6737
ENSMUSG00000000489	0	0	0	0	0	98.905	71.6532	75.5831
ENSMUSG00000000531	29.9791	150.784	135.651	0	95.3675	49.4525	98.2672	28.6695
ENSMUSG00000000532	287.447	391.319	59.995	16.3786	130.017	923.113	145.061	182.442
ENSMUSG00000000538	7.93564	28.7207	178.78	222.281	296.992	137.368	123.711	100.343
ENSMUSG00000000552	44.0869	28.7207	13.9747	23.398	14.1896	21.9789	8.18894	5.21263
ENSMUSG00000000555	44.0869	175.914	71.0785	162.616	164.336	170.336	133.948	82.0989
ENSMUSG00000000560	0	7.18017	0	0	0.659983	10.9894	0.292462	1.30316
ENSMUSG00000000561	1208.86	886.751	510.801	717.148	410.509	1719.85	595.16	609.878
ENSMUSG00000000563	812.962	186.684	819.209	697.26	1054.65	917.618	779.119	535.598
ENSMUSG00000000568	824.425	725.197	335.153	835.308	289.072	1104.44	407.985	409.191
ENSMUSG00000000579	0	0	5.30077	1.1699	7.25981	0	2.04723	0
ENSMUSG00000000581	626.916	926.242	644.043	76.0434	652.723	829.703	681.144	252.813
ENSMUSG00000000594	343.878	1041.12	747.89	601.328	551.086	285.725	415.004	104.253
ENSMUSG00000000600	448.805	1041.12	617.298	646.954	687.042	494.525	958.398	690.673
ENSMUSG00000000605	351.813	104.112	246.004	207.072	523.036	109.894	863.055	518.657
ENSMUSG00000000627	0	0	0	0	0	0	0	95.1305
ENSMUSG00000000628	286.565	272.846	82.4028	258.548	108.237	1609.95	119.617	384.431
ENSMUSG00000000631	820.016	1005.22	518.752	493.697	429.319	1659.41	827.083	731.071
ENSMUSG00000000673	0.881738	0	7.22832	0	13.1997	0	74.5778	24.76
ENSMUSG00000000682	3.52695	0	13.2519	15.2087	0	142.863	0.292462	263.238
ENSMUSG00000000686	1.76348	64.6215	3.8551	1.1699	113.517	0	65.804	3.90947
ENSMUSG00000000690	0	0	8.43304	36.2669	4.94987	0	9.06632	0
ENSMUSG00000000693	0	17.9504	24.5763	4.6796	0	0	22.812	71.6737
ENSMUSG00000000708	382.674	140.013	39.5148	45.6261	115.827	285.725	219.931	371.4
ENSMUSG00000000711	58.1947	7.18017	82.1619	11.699	102.297	0	48.5487	19.5474
ENSMUSG00000000724	0	0	0	0	5.27986	0	0.292462	0
ENSMUSG00000000730	0	0	0	0	2.63993	0	0	0
ENSMUSG00000000732	2.64521	0	0.722832	54.9852	23.0994	0	0	5.21263
ENSMUSG00000000738	311.253	398.499	164.324	195.373	247.164	357.157	330.775	72.9768
ENSMUSG00000000740	606.636	1227.81	672.956	737.036	610.154	1478.08	621.189	599.452
ENSMUSG00000000743	585.474	384.139	364.066	277.266	401.929	357.157	166.703	344.034
ENSMUSG00000000751	1537.75	592.364	712.23	781.492	736.211	1923.15	660.087	775.379
ENSMUSG00000000753	467.321	104.112	469.359	594.309	663.283	456.062	201.214	196.777
ENSMUSG00000000759	91.7007	39.4909	230.342	256.208	406.549	159.347	379.323	340.124
ENSMUSG00000000776	94.346	32.3108	123.122	40.9465	51.1487	43.9578	68.4361	417.01
ENSMUSG00000000782	0.881738	0	0	1.1699	3.29991	5.49472	0	0
ENSMUSG00000000787	1301.45	1917.1	660.427	680.881	605.204	1401.15	1030.93	940.88
ENSMUSG00000000791	0.881738	28.7207	53.7305	40.9465	11.2197	10.9894	32.7557	86.0084
ENSMUSG00000000804	37.9147	448.761	26.0219	31.5873	167.966	65.9366	311.18	243.69
ENSMUSG00000000811	25.5704	229.765	308.649	8.18929	113.847	494.525	127.221	35.1853
ENSMUSG00000000823	219.553	46.6711	378.764	311.193	261.023	27.4736	94.7577	43.0042
ENSMUSG00000000826	680.702	1392.95	420.688	665.672	358.701	747.282	522.337	1567.7
ENSMUSG00000000827	421.471	861.62	667.415	295.984	334.281	186.82	495.138	496.503
ENSMUSG00000000838	146.368	312.337	184.081	565.061	511.817	835.197	319.661	711.524
ENSMUSG00000000861	1036.92	1515.02	1225.2	2109.33	955.325	1923.15	994.371	1368.32
ENSMUSG00000000869	26.4521	17.9504	63.1273	59.6648	27.7193	27.4736	21.3497	106.859
ENSMUSG00000000876	423.234	50.2612	161.191	10.5291	164.336	71.4314	187.468	200.686
ENSMUSG00000000881	149.014	391.319	54.6943	21.0582	80.5179	27.4736	135.117	69.0673
ENSMUSG00000000884	8.81738	10.7703	73.9698	3.5097	70.9481	0	78.6723	59.9452
ENSMUSG00000000901	0.881738	32.3108	0	0	0	0	0	0
ENSMUSG00000000902	567.839	43.081	625.972	356.819	467.928	98.905	401.258	357.065
ENSMUSG00000000903	0	0	0.481888	0	0	302.21	0	33.8821
ENSMUSG00000000915	598.7	276.436	641.634	143.898	368.27	686.84	185.421	787.107
ENSMUSG00000000916	137.551	0	72.2832	90.0822	69.9582	38.463	88.9085	83.4021
ENSMUSG00000000934	102.282	93.3422	57.5856	8.18929	0	49.4525	2.3397	13.0316
ENSMUSG00000000938	819.134	308.747	123.122	135.708	96.6875	60.4419	90.0783	415.707
ENSMUSG00000000942	0.881738	0	0	0	0	0	0.877386	3.90947
ENSMUSG00000000948	0	3.59008	0	3.5097	0	0	7.01909	0
ENSMUSG00000000957	192.219	86.162	0.722832	10.5291	22.7694	0	1.75477	84.7052
ENSMUSG00000000958	6.17217	0	189.141	176.655	3.6299	219.789	0.292462	27.3663
ENSMUSG00000000959	320.071	143.603	615.612	145.067	446.478	27.4736	213.497	24.76
ENSMUSG00000000976	110.217	25.1306	123.122	4.6796	148.166	65.9366	164.949	15.6379
ENSMUSG00000000982	31.7426	0	0	3.5097	0.659983	0	0	0
ENSMUSG00000001014	26.4521	3.59008	174.684	1.1699	156.746	0	100.314	0
ENSMUSG00000001016	527.279	154.374	726.687	689.07	488.057	543.977	440.448	475.652
ENSMUSG00000001017	392.373	958.552	513.451	463.28	505.217	467.051	485.487	582.511
ENSMUSG00000001018	111.981	366.189	314.191	327.572	195.685	192.315	335.454	39.0947
ENSMUSG00000001020	100.518	104.112	18.0708	49.1357	25.7393	423.093	17.8402	39.0947
ENSMUSG00000001023	0	3.59008	0	0	0	445.072	2.04723	0
ENSMUSG00000001025	407.363	355.418	261.665	221.111	194.035	1576.98	319.661	516.05
ENSMUSG00000001029	292.737	262.076	167.456	149.747	339.231	0	260.291	281.482
ENSMUSG00000001034	2.64521	0	15.9023	5.84949	59.0684	0	12.8683	57.3389
ENSMUSG00000001036	0	0	0	0	5.27986	0	0	0
ENSMUSG00000001039	1.76348	0	1.44566	2.3398	1.97995	21.9789	83.3517	88.6147
ENSMUSG00000001052	191.337	122.063	292.747	381.387	226.044	813.218	400.088	368.794
ENSMUSG00000001053	5.29043	0	0.240944	1.1699	30.6892	5.49472	3.80201	14.3347
ENSMUSG00000001054	7.0539	3.59008	234.92	42.1164	120.777	49.4525	142.429	87.3115
ENSMUSG00000001056	527.279	491.842	537.064	408.295	446.148	412.104	787.893	410.495
ENSMUSG00000001062	66.1303	7.18017	113.966	104.121	34.3191	82.4208	325.51	349.246
ENSMUSG00000001065	147.25	68.2116	46.9841	12.8689	157.076	10.9894	115.522	5.21263
ENSMUSG00000001082	364.158	308.747	611.034	978.035	609.824	38.463	762.448	177.229
ENSMUSG00000001089	611.926	104.112	133.483	122.839	91.4076	38.463	126.636	97.7368
ENSMUSG00000001098	18.5165	43.081	67.2233	17.5485	138.926	0	17.2553	96.4337
ENSMUSG00000001100	426.761	398.499	513.451	100.611	505.217	219.789	293.924	471.743
ENSMUSG00000001105	621.625	455.941	352.983	315.873	476.177	461.556	422.023	285.391
ENSMUSG00000001120	14.9895	226.175	0.722832	85.4026	77.548	5.49472	191.855	97.7368
ENSMUSG00000001123	1044.86	1303.2	1571.44	635.255	1768.75	159.347	863.64	671.126
ENSMUSG00000001127	447.041	437.99	634.164	425.843	455.058	736.292	609.198	334.911
ENSMUSG00000001128	75.8295	75.3918	99.2689	112.31	11.5497	65.9366	122.542	88.6147
ENSMUSG00000001134	10.5809	10.7703	49.1526	21.0582	19.4695	76.9261	10.5286	11.7284
ENSMUSG00000001138	236.306	258.486	57.5856	656.313	171.925	362.651	152.665	860.084
ENSMUSG00000001143	332.415	46.6711	470.082	370.858	424.369	16.4842	466.184	346.64
ENSMUSG00000001150	779.456	226.175	159.505	412.974	139.256	296.715	229.583	26.0631
ENSMUSG00000001151	384.438	175.914	456.589	359.159	510.497	142.863	523.507	819.686
ENSMUSG00000001156	8.81738	7.18017	90.5949	101.781	83.8178	214.294	23.397	40.3979
ENSMUSG00000001157	4.40869	39.4909	86.7398	25.7378	259.703	82.4208	319.076	172.017
ENSMUSG00000001158	270.694	186.684	125.773	142.728	100.647	395.62	89.7858	123.8
ENSMUSG00000001166	141.078	21.5405	91.7996	56.1551	79.1979	247.262	119.909	7.81894
ENSMUSG00000001173	741.542	516.972	735.602	792.021	714.431	692.335	973.606	1408.71
ENSMUSG00000001175	3874.36	2132.51	2013.33	1808.66	2138.01	2956.16	1253.2	2714.48
ENSMUSG00000001211	88.1738	811.359	197.574	355.649	144.866	60.4419	114.353	139.438
ENSMUSG00000001227	0	0	4.81888	3.5097	0.329991	60.4419	0	0
ENSMUSG00000001228	477.02	405.679	332.984	408.295	538.876	219.789	548.659	1195
ENSMUSG00000001229	56.4312	68.2116	180.467	360.329	452.418	16.4842	292.754	91.221
ENSMUSG00000001240	0.881738	3.59008	3.8551	14.0388	18.8095	609.914	0	28.6695
ENSMUSG00000001247	2.64521	35.9008	47.9478	12.8689	48.8387	32.9683	22.5196	7.81894
ENSMUSG00000001248	398.546	922.652	528.631	623.556	919.686	560.461	528.186	615.09
ENSMUSG00000001249	0.881738	10.7703	0	0	11.8797	0	0.292462	0
ENSMUSG00000001260	31.7426	3.59008	0.240944	0	0	0	0.877386	0
ENSMUSG00000001270	0.881738	0	0.481888	2.3398	45.5388	0	0	0
ENSMUSG00000001280	790.037	929.832	235.884	1172.24	407.869	725.303	410.324	570.783
ENSMUSG00000001281	484.074	96.9323	1.20472	8.18929	54.4486	21.9789	58.7849	1.30316
ENSMUSG00000001285	253.059	43.081	134.206	148.577	177.865	197.81	259.414	242.387
ENSMUSG00000001288	10.5809	100.522	32.5274	166.126	15.8396	153.852	85.6914	2.60631
ENSMUSG00000001289	771.521	1217.04	527.426	952.298	216.144	664.861	611.831	757.134
ENSMUSG00000001300	12.3443	14.3603	53.9714	1.1699	0	483.535	38.8974	58.6421
ENSMUSG00000001305	535.215	114.883	136.374	325.232	197.665	38.463	318.199	152.469
ENSMUSG00000001313	114.626	161.554	46.9841	17.5485	15.5096	10.9894	9.65125	110.768
ENSMUSG00000001323	16.753	53.8513	83.3666	37.4368	83.8178	10.9894	47.0864	37.7916
ENSMUSG00000001334	0	0	0	0	0	0	1.16985	195.474
ENSMUSG00000001348	27.3339	7.18017	19.0346	0	1.64996	0	33.6331	15.6379
ENSMUSG00000001366	1035.16	700.066	211.549	944.108	515.116	1033.01	443.372	578.602
ENSMUSG00000001376	44.0869	10.7703	18.5527	36.2669	261.353	43.9578	130.438	237.175
ENSMUSG00000001380	23.8069	563.643	248.172	354.479	547.126	445.072	415.589	179.836
ENSMUSG00000001383	320.953	491.842	369.849	376.707	603.554	3022.1	247.715	629.425
ENSMUSG00000001403	1.76348	39.4909	2.65038	143.898	57.7485	368.146	553.631	1466.05
ENSMUSG00000001415	991.073	272.846	212.272	222.281	412.489	527.493	217.884	377.916
ENSMUSG00000001416	1445.17	1012.4	729.819	1245.94	1439.75	978.06	992.909	708.918
ENSMUSG00000001418	742.423	355.418	427.916	59.6648	380.15	912.123	136.872	26.0631
ENSMUSG00000001419	1666.48	147.193	421.893	515.925	158.396	104.4	189.515	27.3663
ENSMUSG00000001420	0	78.9818	0.722832	0	0	0	1.75477	0
ENSMUSG00000001424	407.363	728.787	535.618	971.016	523.366	818.713	573.518	457.408
ENSMUSG00000001435	2.64521	64.6215	16.3842	0	21.7794	98.905	134.24	1.30316
ENSMUSG00000001436	586.356	82.5719	221.427	212.922	359.361	49.4525	207.356	290.604
ENSMUSG00000001440	1946.88	796.999	1051.96	636.425	1274.76	675.85	701.031	682.855
ENSMUSG00000001441	335.06	75.3918	293.711	221.111	247.164	208.799	289.245	448.286
ENSMUSG00000001445	146.368	93.3422	118.063	176.655	85.4678	65.9366	226.073	119.89
ENSMUSG00000001467	240.714	75.3918	104.57	60.8347	42.2389	43.9578	17.2553	224.143
ENSMUSG00000001472	1806.68	1260.12	889.083	775.643	652.393	1445.11	1077.72	875.722
ENSMUSG00000001473	9.69912	0	42.888	3.5097	40.5889	87.9155	21.0573	39.0947
ENSMUSG00000001482	2505.02	908.291	1793.35	1325.5	1072.8	461.556	1413.76	1432.17
ENSMUSG00000001497	14.1078	3.59008	0.240944	1.1699	0	0	0.292462	0
ENSMUSG00000001507	0	7.18017	6.26454	0	0	0	0	40.3979
ENSMUSG00000001517	0	43.081	3.37321	160.276	24.7493	43.9578	124.589	63.8547
ENSMUSG00000001518	33.506	32.3108	5.54171	1.1699	105.927	10.9894	184.836	175.926
ENSMUSG00000001520	0	3.59008	23.1306	0	1.64996	131.873	0	11.7284
ENSMUSG00000001521	7.0539	14.3603	33.7321	1.1699	1.64996	104.4	14.9156	0
ENSMUSG00000001524	183.401	0	118.303	237.489	139.916	142.863	103.239	19.5474
ENSMUSG00000001525	5425.33	4875.33	5884.09	6935.16	6126.29	7231.05	8823.29	9126.01
ENSMUSG00000001542	12.3443	68.2116	1.44566	4.6796	24.0894	258.252	42.6995	89.9179
ENSMUSG00000001552	0	7.18017	18.5527	14.0388	16.1696	0	25.4442	32.5789
ENSMUSG00000001555	0.881738	0	0.963776	33.9271	33.9891	0	0	118.587
ENSMUSG00000001558	56.4312	3.59008	0	0	0	0	0	0
ENSMUSG00000001569	67.8938	452.351	155.891	167.296	258.713	346.167	266.14	118.587
ENSMUSG00000001576	122.562	89.7521	142.88	80.723	167.636	16.4842	280.179	251.509
ENSMUSG00000001588	618.098	721.607	797.765	450.411	744.46	840.692	826.79	1045.13
ENSMUSG00000001627	238.069	107.703	385.269	340.441	370.58	851.682	214.667	826.202
ENSMUSG00000001630	29.9791	39.4909	5.05982	14.0388	20.1295	5.49472	0.292462	3.90947
ENSMUSG00000001632	122.562	53.8513	234.197	98.2715	170.606	27.4736	103.824	228.053
ENSMUSG00000001642	277.747	7.18017	113.485	94.7618	120.447	16.4842	54.6904	143.347
ENSMUSG00000001657	0	21.5405	0.240944	0	0	0	0	0
ENSMUSG00000001661	19.3982	53.8513	0.240944	2.3398	0.329991	0	0.292462	1.30316
ENSMUSG00000001663	47.6138	104.112	50.8392	1.1699	97.3474	27.4736	0.292462	268.45
ENSMUSG00000001665	99.6364	308.747	103.365	214.091	140.906	219.789	133.948	93.8273
ENSMUSG00000001666	116.389	14.3603	28.6723	116.99	36.629	5.49472	35.0954	35.1853
ENSMUSG00000001674	90.819	3.59008	153.722	71.3638	64.6783	5.49472	83.0592	151.166
ENSMUSG00000001687	311.253	624.675	106.015	664.502	134.306	802.229	292.754	385.735
ENSMUSG00000001700	3.52695	35.9008	0.722832	1.1699	5.93984	16.4842	29.2462	11.7284
ENSMUSG00000001707	295.382	183.094	531.763	501.887	168.956	120.884	362.36	121.194
ENSMUSG00000001729	1050.15	678.526	236.607	437.542	726.641	604.419	530.526	1188.48
ENSMUSG00000001741	752.122	308.747	428.88	500.717	312.172	335.178	294.509	423.526
ENSMUSG00000001750	484.074	247.716	327.925	540.493	367.94	626.398	1094.69	727.162
ENSMUSG00000001751	25.5704	10.7703	157.818	53.8153	13.5296	38.463	12.8683	33.8821
ENSMUSG00000001755	400.309	240.536	99.0279	120.5	248.153	620.903	121.664	49.52
ENSMUSG00000001761	356.222	53.8513	460.685	225.79	275.213	406.609	117.862	100.343
ENSMUSG00000001763	431.17	64.6215	60.236	31.5873	29.0392	450.567	41.2371	205.899
ENSMUSG00000001767	34.3878	621.085	109.629	73.7036	123.417	401.115	29.8311	57.3389
ENSMUSG00000001768	4.40869	567.233	29.877	44.4562	59.3984	32.9683	41.8221	39.0947
ENSMUSG00000001774	397.664	35.9008	295.397	660.993	220.434	439.578	381.955	235.871
ENSMUSG00000001783	1715.86	692.886	958.716	659.823	638.863	604.419	731.155	777.985
ENSMUSG00000001785	189.574	1037.53	234.438	81.8929	147.836	571.451	116.692	444.377
ENSMUSG00000001786	59.0764	236.946	289.133	138.048	220.764	49.4525	135.995	302.333
ENSMUSG00000001794	1136.56	1561.69	737.288	1399.2	585.735	2038.54	744.316	1445.2
ENSMUSG00000001829	80.2381	132.833	353.706	405.955	413.809	71.4314	270.527	117.284
ENSMUSG00000001833	919.653	682.116	867.639	1577.02	666.252	840.692	698.984	886.147
ENSMUSG00000001844	408.245	441.58	489.357	279.606	192.715	324.188	259.999	729.768
ENSMUSG00000001847	544.032	868.8	909.563	359.159	711.461	307.704	736.419	874.419
ENSMUSG00000001855	89.0555	125.653	234.197	390.746	411.499	511.009	204.431	198.08
ENSMUSG00000001864	0	0	0.481888	0	0	0	13.1608	13.0316
ENSMUSG00000001865	0.881738	0	0	0	24.4194	16.4842	0	0
ENSMUSG00000001870	0	10.7703	0.240944	0	0.659983	5.49472	0	0
ENSMUSG00000001891	186.047	218.995	111.075	402.445	128.037	390.125	33.6331	182.442
ENSMUSG00000001909	548.441	208.225	340.695	229.3	366.95	208.799	227.243	605.968
ENSMUSG00000001910	225.725	104.112	53.0077	22.2281	174.895	82.4208	200.921	172.017
ENSMUSG00000001911	221.316	696.476	128.423	500.717	230.994	252.757	355.049	285.391
ENSMUSG00000001918	1073.07	890.341	717.531	769.793	777.79	1054.99	660.379	320.577
ENSMUSG00000001924	1417.83	1608.36	1617.22	1799.3	885.697	1697.87	894.349	811.867
ENSMUSG00000001930	517.58	1041.12	433.94	734.696	530.626	945.092	571.471	363.581
ENSMUSG00000001942	359.749	262.076	272.748	483.168	734.891	917.618	279.886	435.255
ENSMUSG00000001943	2.64521	3.59008	14.9385	38.6067	31.3492	5.49472	49.7185	10.4253
ENSMUSG00000001946	752.122	434.4	796.079	849.347	1097.88	1406.65	746.656	301.029
ENSMUSG00000001948	3.52695	0	5.54171	1.1699	0	32.9683	22.5196	0
ENSMUSG00000001962	336.824	165.144	265.52	101.781	144.536	82.4208	65.5115	49.52
ENSMUSG00000001964	27.3339	17.9504	121.195	38.6067	105.927	109.894	117.862	20.8505
ENSMUSG00000001983	0	21.5405	3.8551	0	17.8195	5.49472	45.6241	0
ENSMUSG00000001986	16.753	53.8513	227.21	204.732	52.7986	291.22	30.7085	3.90947
ENSMUSG00000001988	0	0	0	0	0	0	5.55678	0
ENSMUSG00000001995	0	0	0	0	2.30994	5.49472	0	0
ENSMUSG00000001998	5.29043	265.666	159.987	72.5337	129.687	5.49472	116.4	104.253
ENSMUSG00000001999	290.092	35.9008	329.129	10.5291	130.017	49.4525	237.772	388.341
ENSMUSG00000002007	0	3.59008	13.9747	8.18929	0	0	0	0
ENSMUSG00000002010	855.286	520.562	386.956	384.897	800.559	1362.69	1143.53	460.015
ENSMUSG00000002012	111.981	89.7521	76.8611	66.6842	134.966	192.315	514.733	325.789
ENSMUSG00000002014	670.121	1094.98	640.429	480.828	486.737	60.4419	474.958	844.446
ENSMUSG00000002015	544.032	208.225	751.504	974.526	427.669	1906.67	735.25	1030.8
ENSMUSG00000002017	14.9895	251.306	164.806	232.81	149.486	208.799	105.579	71.6737
ENSMUSG00000002028	896.727	1252.94	897.998	1670.62	1053.66	1593.47	983.257	1454.32
ENSMUSG00000002031	532.57	64.6215	130.592	200.053	114.837	0	64.3416	172.017
ENSMUSG00000002043	323.598	481.071	279.736	248.019	101.637	82.4208	414.711	298.423
ENSMUSG00000002052	195.746	172.324	230.101	710.129	236.274	873.66	286.32	444.377
ENSMUSG00000002055	1.76348	46.6711	35.6597	36.2669	0.329991	115.389	209.403	156.379
ENSMUSG00000002058	21.1617	782.638	399.485	233.98	139.586	285.725	291	353.156
ENSMUSG00000002059	0	17.9504	0.240944	4.6796	0	0	0	22.1537
ENSMUSG00000002064	88.1738	229.765	306.722	244.509	65.3383	318.694	275.499	271.057
ENSMUSG00000002068	2.64521	0	93.2453	136.878	88.4377	0	0.877386	11.7284
ENSMUSG00000002076	0	0	0.240944	24.5679	20.7895	0	0	0
ENSMUSG00000002083	0.881738	17.9504	4.09605	0	32.9991	313.199	0.292462	7.81894
ENSMUSG00000002100	0	140.013	0	1.1699	0	0	0	0
ENSMUSG00000002102	659.54	578.004	460.444	1109.06	697.932	296.715	827.96	820.989
ENSMUSG00000002103	351.813	524.152	163.842	140.388	160.376	65.9366	137.165	426.132
ENSMUSG00000002104	0	0	3.61416	0	0	0	0	108.162
ENSMUSG00000002105	68.7756	136.423	219.259	355.649	182.155	725.303	93.0029	152.469
ENSMUSG00000002107	2893.86	2261.75	1772.38	2672.05	1835.08	4791.4	1667.33	2386.08
ENSMUSG00000002108	0	0	3.13227	5.84949	16.8296	0	40.0673	13.0316
ENSMUSG00000002109	13.2261	0	48.4297	12.8689	131.997	0	136.287	1.30316
ENSMUSG00000002111	625.152	147.193	147.699	92.422	207.895	21.9789	208.525	86.0084
ENSMUSG00000002129	422.352	707.247	586.939	849.347	353.421	945.092	546.904	304.939
ENSMUSG00000002147	300.673	714.427	367.68	250.358	350.121	170.336	195.365	183.745
ENSMUSG00000002204	382.674	689.296	474.178	501.887	426.019	758.271	292.754	484.775
ENSMUSG00000002205	350.05	61.0314	291.301	153.257	229.014	126.379	233.385	95.1305
ENSMUSG00000002210	36.1513	132.833	193.719	215.261	60.0584	87.9155	154.42	109.465
ENSMUSG00000002221	499.064	193.865	155.409	331.081	53.1286	115.389	464.722	503.019
ENSMUSG00000002222	1073.96	215.405	327.202	623.556	435.259	192.315	284.858	306.242
ENSMUSG00000002227	169.294	75.3918	120.954	884.443	43.5589	835.197	349.2	499.109
ENSMUSG00000002233	0	0	0	17.5485	0	0	11.1136	0
ENSMUSG00000002249	16.753	0	2.65038	26.9077	15.5096	0	4.38693	14.3347
ENSMUSG00000002250	31.7426	0	14.9385	73.7036	29.3692	5.49472	30.1236	48.2168
ENSMUSG00000002257	410.008	1073.44	589.59	466.79	681.102	406.609	196.242	448.286
ENSMUSG00000002265	0	7.18017	8.67398	0	0.989974	0	0	0
ENSMUSG00000002274	1.76348	0	0.240944	10.5291	0	0	1.16985	0
ENSMUSG00000002279	30.8608	107.703	1.44566	2.3398	120.117	0	69.021	26.0631
ENSMUSG00000002280	5.29043	3.59008	19.0346	0	332.301	0	9.35878	28.6695
ENSMUSG00000002289	63.4851	0	61.6816	0	81.1779	10.9894	109.673	0
ENSMUSG00000002297	50.2591	14.3603	44.0927	251.528	73.5881	38.463	187.761	370.097
ENSMUSG00000002307	408.245	427.22	139.266	47.9658	104.937	32.9683	72.2381	217.627
ENSMUSG00000002308	444.396	254.896	118.063	162.616	266.303	478.041	145.939	6.51579
ENSMUSG00000002319	179.875	114.883	329.611	211.752	342.861	38.463	522.63	31.2758
ENSMUSG00000002320	22.0434	61.0314	130.11	86.5725	292.372	38.463	276.669	16.941
ENSMUSG00000002324	56.4312	201.045	218.777	31.5873	108.237	5.49472	176.355	203.293
ENSMUSG00000002325	371.212	430.81	234.92	373.198	368.27	126.379	170.798	263.238
ENSMUSG00000002326	302.436	32.3108	315.877	318.212	444.168	142.863	105.579	9.1221
ENSMUSG00000002329	449.686	294.387	171.311	102.951	186.445	813.218	246.838	345.337
ENSMUSG00000002332	306.845	61.0314	147.458	87.7424	111.867	82.4208	19.3025	6.51579
ENSMUSG00000002341	0	0	1.44566	0	0	0	0	1.30316
ENSMUSG00000002342	31.7426	122.063	144.807	549.852	183.805	137.368	131.315	82.0989
ENSMUSG00000002343	2.64521	3.59008	38.0691	12.8689	0.989974	0	32.7557	152.469
ENSMUSG00000002345	246.887	563.643	162.155	134.538	70.2882	27.4736	244.498	132.922
ENSMUSG00000002346	34.3878	147.193	19.7574	37.4368	25.7393	49.4525	32.1708	18.2442
ENSMUSG00000002365	283.038	251.306	9.63776	2.3398	98.9974	38.463	50.011	7.81894
ENSMUSG00000002372	670.121	1019.58	252.268	673.862	467.928	703.324	245.961	534.295
ENSMUSG00000002379	428.525	193.865	449.119	376.707	249.143	1258.29	291.292	311.455
ENSMUSG00000002393	0	0	1.92755	0	31.3492	0	0.584924	33.8821
ENSMUSG00000002395	326.243	280.027	311.781	765.114	505.547	153.852	570.301	793.623
ENSMUSG00000002396	2.64521	208.225	182.154	58.4949	38.609	126.379	163.194	80.7958
ENSMUSG00000002409	0	3.59008	0	1.1699	0.659983	0	17.2553	27.3663
ENSMUSG00000002413	280.393	883.161	434.904	162.616	181.825	82.4208	193.902	156.379
ENSMUSG00000002416	202.8	197.455	132.76	243.339	78.8679	181.326	103.532	177.229
ENSMUSG00000002428	44.0869	50.2612	166.733	308.853	255.083	21.9789	116.107	595.543
ENSMUSG00000002455	581.065	635.445	142.88	208.242	323.062	351.662	437.231	127.709
ENSMUSG00000002458	224.843	147.193	613.925	559.212	336.261	895.639	281.933	480.865
ENSMUSG00000002477	423.234	262.076	593.927	505.396	460.668	142.863	413.834	705.008
ENSMUSG00000002486	68.7756	10.7703	106.256	2.3398	67.6482	10.9894	80.1346	41.701
ENSMUSG00000002489	156.949	276.436	11.3244	74.8735	101.307	120.884	128.098	26.0631
ENSMUSG00000002496	156.949	96.9323	178.78	106.461	90.0876	104.4	257.952	112.072
ENSMUSG00000002504	24.6887	0	10.8425	8.18929	79.8579	71.4314	2.04723	281.482
ENSMUSG00000002524	432.052	2297.65	540.437	731.187	794.619	450.567	799.884	393.554
ENSMUSG00000002546	32.6243	369.779	288.41	429.353	190.405	373.641	125.174	310.151
ENSMUSG00000002550	192.219	14.3603	118.785	74.8735	59.0684	49.4525	75.1627	33.8821
ENSMUSG00000002578	0.881738	7.18017	52.7667	87.7424	74.908	120.884	68.7286	142.044
ENSMUSG00000002580	144.605	391.319	100.474	26.9077	120.447	49.4525	84.814	79.4926
ENSMUSG00000002602	3.52695	7.18017	35.1778	1.1699	82.1678	60.4419	226.366	118.587
ENSMUSG00000002603	5.29043	35.9008	39.5148	14.0388	61.7084	203.305	27.4914	2.60631
ENSMUSG00000002608	268.93	96.9323	125.532	69.024	108.237	148.357	67.5587	53.4295
ENSMUSG00000002617	14.9895	28.7207	53.9714	17.5485	12.8697	5.49472	64.6341	53.4295
ENSMUSG00000002625	261.876	262.076	425.748	333.421	305.902	241.768	381.37	635.941
ENSMUSG00000002635	24.6887	326.698	188.9	46.796	66.6582	0	35.9728	22.1537
ENSMUSG00000002658	164.003	348.238	356.356	327.572	487.067	208.799	273.744	88.6147
ENSMUSG00000002660	216.026	168.734	372.258	245.679	245.844	434.083	438.401	428.739
ENSMUSG00000002661	79.3564	7.18017	32.0455	46.796	22.7694	0	171.675	397.463
ENSMUSG00000002664	0	0	12.5291	0	0	0	1.46231	1.30316
ENSMUSG00000002668	158.713	283.617	223.355	198.883	194.365	159.347	88.0311	173.32
ENSMUSG00000002679	154.304	3.59008	47.4659	40.9465	23.7594	5.49472	50.3035	247.6
ENSMUSG00000002688	0	0	0	0	5.60985	0	0	18.2442
ENSMUSG00000002699	1038.69	879.571	605.251	423.503	599.264	923.113	486.657	505.625
ENSMUSG00000002718	186.047	140.013	699.942	407.125	441.858	450.567	580.537	183.745
ENSMUSG00000002728	69.6573	186.684	84.8123	99.4414	132.657	565.956	256.197	125.103
ENSMUSG00000002731	4.40869	333.878	143.844	3.5097	37.949	120.884	188.346	221.537
ENSMUSG00000002732	141.96	107.703	33.9731	30.4174	28.0493	65.9366	14.6231	36.4884
ENSMUSG00000002733	62.6034	197.455	171.07	104.121	48.8387	21.9789	12.5759	74.28
ENSMUSG00000002741	221.316	269.256	97.1004	26.9077	27.7193	153.852	131.608	97.7368
ENSMUSG00000002748	589.883	656.985	870.289	608.347	726.311	478.041	726.768	1093.35
ENSMUSG00000002763	34.3878	972.913	358.525	384.897	221.094	291.22	159.392	153.773
ENSMUSG00000002767	382.674	222.585	430.567	416.484	173.575	406.609	249.178	97.7368
ENSMUSG00000002768	416.18	14.3603	314.914	236.32	303.262	49.4525	181.911	119.89
ENSMUSG00000002771	4.40869	0	6.26454	0	1.64996	5.49472	0	0
ENSMUSG00000002778	45.8504	75.3918	230.342	28.0776	84.8078	60.4419	99.7295	33.8821
ENSMUSG00000002781	10.5809	104.112	0	142.728	2.63993	5.49472	32.1708	86.0084
ENSMUSG00000002791	0	0	0	0	0	0	3.80201	0
ENSMUSG00000002797	2.64521	50.2612	73.9698	2.3398	8.57977	43.9578	0.877386	1.30316
ENSMUSG00000002799	55.5495	3.59008	23.8534	50.3056	11.5497	0	1.46231	26.0631
ENSMUSG00000002803	23.8069	43.081	15.4204	7.01939	42.2389	0	12.2834	7.81894
ENSMUSG00000002804	68.7756	247.716	116.135	129.859	150.476	60.4419	293.339	14.3347
ENSMUSG00000002808	127.852	21.5405	0.722832	1.1699	127.047	0	2.3397	2.60631
ENSMUSG00000002812	27.3339	649.805	207.212	315.873	408.859	60.4419	224.611	105.556
ENSMUSG00000002814	26.4521	280.027	2.65038	0	135.956	71.4314	44.1618	10.4253
ENSMUSG00000002820	97.8729	3.59008	23.1306	86.5725	43.8888	324.188	58.4924	7.81894
ENSMUSG00000002825	315.662	17.9504	99.9917	95.9317	92.7276	43.9578	127.513	83.4021
ENSMUSG00000002833	266.285	17.9504	282.386	191.863	104.607	368.146	144.184	460.015
ENSMUSG00000002835	31.7426	14.3603	60.7179	71.3638	154.106	54.9472	133.655	43.0042
ENSMUSG00000002844	527.279	111.293	216.127	347.46	175.555	478.041	265.556	280.179
ENSMUSG00000002845	99.6364	35.9008	118.544	184.844	133.316	27.4736	248.008	134.225
ENSMUSG00000002846	64.3669	179.504	82.4028	116.99	51.8086	32.9683	119.325	7.81894
ENSMUSG00000002847	0	0	0	0	0	0	0	32.5789
ENSMUSG00000002870	506.118	1062.66	1310.49	721.828	1091.28	2956.16	950.794	1206.72
ENSMUSG00000002871	344.76	527.742	229.379	149.747	263.993	32.9683	311.18	78.1894
ENSMUSG00000002881	420.589	631.855	251.545	390.746	251.453	346.167	95.0502	763.65
ENSMUSG00000002885	150.777	656.985	74.4517	112.31	89.4276	357.157	112.305	122.497
ENSMUSG00000002897	544.032	420.04	478.274	769.793	248.153	703.324	500.11	478.259
ENSMUSG00000002900	0	0	0	0	0.329991	0	20.7648	0
ENSMUSG00000002910	228.37	3.59008	93.4862	0	6.59983	21.9789	4.67939	36.4884
ENSMUSG00000002944	0	0	0	43.2863	0	5.49472	0	0
ENSMUSG00000002948	97.8729	423.63	167.938	188.354	104.277	818.713	316.444	377.916
ENSMUSG00000002949	120.798	32.3108	581.639	811.91	75.568	302.21	489.581	401.372
ENSMUSG00000002957	684.229	947.782	139.988	521.775	354.411	538.483	395.994	238.478
ENSMUSG00000002963	1325.25	86.162	210.826	249.188	223.074	49.4525	209.403	92.5242
ENSMUSG00000002968	86.4103	32.3108	126.014	37.4368	110.217	10.9894	115.522	145.954
ENSMUSG00000002980	0.881738	0	84.8123	12.8689	70.2882	5.49472	2.04723	1.30316
ENSMUSG00000002981	623.389	380.549	312.745	321.722	336.591	368.146	333.114	228.053
ENSMUSG00000002983	0	7.18017	71.3194	2.3398	0.329991	76.9261	0.877386	83.4021
ENSMUSG00000002984	47.6138	64.6215	83.8485	258.548	374.54	142.863	330.19	286.695
ENSMUSG00000002985	1596.83	858.03	3016.14	1662.43	3014.47	1631.93	2955.62	982.581
ENSMUSG00000002996	387.965	64.6215	377.077	416.484	339.891	247.262	387.512	621.606
ENSMUSG00000002997	1099.53	287.207	327.925	389.576	475.188	532.988	339.256	445.68
ENSMUSG00000003031	230.134	82.5719	51.562	52.6454	39.929	137.368	107.334	104.253
ENSMUSG00000003032	0	0	0	9.35919	0	38.463	0	0
ENSMUSG00000003033	308.608	448.761	262.87	529.964	687.372	241.768	647.803	559.055
ENSMUSG00000003037	191.337	441.58	338.044	90.0822	136.616	274.736	428.164	102.949
ENSMUSG00000003038	295.382	165.144	310.336	203.562	254.753	159.347	310.302	346.64
ENSMUSG00000003039	663.949	969.323	525.258	409.465	857.647	1142.9	795.204	294.514
ENSMUSG00000003062	83.7651	14.3603	63.3682	109.97	405.889	175.831	386.05	110.768
ENSMUSG00000003068	728.315	341.058	496.103	551.022	175.555	1659.41	151.788	548.629
ENSMUSG00000003072	2948.53	1848.89	2277.88	2147.93	1642.7	2335.26	2144.04	1800.96
ENSMUSG00000003099	393.255	179.504	263.352	295.984	507.197	225.283	325.803	177.229
ENSMUSG00000003119	106.69	168.734	227.692	141.558	93.7175	126.379	112.598	200.686
ENSMUSG00000003123	13.2261	86.162	60.4769	32.7572	108.567	5.49472	45.0392	0
ENSMUSG00000003131	1747.6	398.499	892.938	573.25	962.255	1593.47	986.474	733.678
ENSMUSG00000003134	7.93564	222.585	79.5115	101.781	175.555	236.273	150.325	35.1853
ENSMUSG00000003135	22.0434	122.063	112.28	14.0388	79.8579	153.852	32.4633	105.556
ENSMUSG00000003153	157.831	732.377	761.865	304.174	666.252	181.326	377.861	329.699
ENSMUSG00000003154	340.351	297.977	181.19	232.81	110.217	65.9366	132.485	53.4295
ENSMUSG00000003161	432.052	229.765	803.307	913.691	904.176	1049.49	421.438	718.04
ENSMUSG00000003166	359.749	473.891	88.9083	59.6648	191.065	230.778	186.006	314.061
ENSMUSG00000003178	0.881738	0	30.8408	1.1699	0.659983	0	0.292462	92.5242
ENSMUSG00000003184	226.607	78.9818	364.066	264.397	354.741	0	589.019	129.013
ENSMUSG00000003190	84.6468	136.423	30.3589	99.4414	36.959	54.9472	60.8321	136.832
ENSMUSG00000003198	14.9895	32.3108	225.283	1.1699	75.568	104.4	97.6823	256.722
ENSMUSG00000003199	3.52695	434.4	124.327	487.848	22.4394	32.9683	220.809	376.613
ENSMUSG00000003200	574.011	136.423	342.622	111.14	132.327	230.778	187.761	97.7368
ENSMUSG00000003206	36.1513	430.81	213.717	16.3786	135.296	21.9789	152.958	117.284
ENSMUSG00000003208	129.615	21.5405	95.1728	4.6796	99.9874	5.49472	83.3517	7.81894
ENSMUSG00000003226	574.893	1005.22	205.525	629.406	496.307	252.757	126.636	948.699
ENSMUSG00000003227	30.8608	7.18017	15.6614	0	9.56975	0	0	0
ENSMUSG00000003228	1.76348	7.18017	0	5.84949	0	0	0	0
ENSMUSG00000003233	7.93564	179.504	40.2376	12.8689	40.2589	49.4525	15.7929	2.60631
ENSMUSG00000003234	727.434	21.5405	537.305	28.0776	218.784	109.894	82.4743	268.45
ENSMUSG00000003235	275.984	186.684	233.475	290.135	436.909	357.157	385.172	479.562
ENSMUSG00000003269	202.8	64.6215	91.0768	235.15	62.3684	225.283	16.3779	59.9452
ENSMUSG00000003271	40.5599	0	8.67398	1.1699	5.93984	0	25.1517	0
ENSMUSG00000003273	0.881738	10.7703	3.61416	0	41.2489	0	0.292462	0
ENSMUSG00000003282	2.64521	14.3603	0.240944	10.5291	7.91979	104.4	1.16985	56.0358
ENSMUSG00000003299	185.165	53.8513	179.744	11.699	211.524	43.9578	225.781	22.1537
ENSMUSG00000003308	432.933	251.306	226.487	249.188	284.453	802.229	348.03	237.175
ENSMUSG00000003309	0	0	0.240944	0	20.4595	0	0	0
ENSMUSG00000003316	770.639	466.711	716.567	469.129	122.097	1285.76	457.996	426.132
ENSMUSG00000003341	76.7112	0	0	0	0	0	0	0
ENSMUSG00000003344	253.941	276.436	113.966	160.276	123.087	615.409	300.358	321.88
ENSMUSG00000003345	1138.32	980.093	173.48	373.198	285.442	417.599	331.359	260.631
ENSMUSG00000003346	232.779	796.999	316.841	354.479	156.086	87.9155	129.268	265.844
ENSMUSG00000003348	0.881738	3.59008	75.1745	1.1699	80.8479	0	13.4533	33.8821
ENSMUSG00000003355	25.5704	10.7703	92.7634	126.349	9.56975	43.9578	88.9085	16.941
ENSMUSG00000003360	186.047	68.2116	54.4533	0	115.167	214.294	146.231	14.3347
ENSMUSG00000003363	320.953	50.2612	595.372	997.924	107.577	60.4419	205.601	11.7284
ENSMUSG00000003378	28.2156	226.175	117.581	102.951	22.4394	71.4314	247.715	145.954
ENSMUSG00000003380	858.813	1120.11	902.817	1662.43	573.195	2384.71	1219.57	1628.95
ENSMUSG00000003382	208.972	175.914	158.3	160.276	201.955	291.22	121.957	338.821
ENSMUSG00000003402	700.982	402.089	722.591	514.755	411.499	807.724	456.826	539.507
ENSMUSG00000003410	0	7.18017	0.722832	2.3398	24.7493	10.9894	1.16985	0
ENSMUSG00000003420	42.3234	204.635	0.722832	23.398	34.3191	109.894	60.8321	53.4295
ENSMUSG00000003421	478.784	89.7521	196.851	393.086	209.544	247.262	116.107	147.257
ENSMUSG00000003423	730.961	380.549	559.713	312.363	366.62	950.586	392.484	306.242
ENSMUSG00000003429	1748.49	868.8	1510.72	832.968	1289.61	587.935	1478.1	895.269
ENSMUSG00000003435	630.443	613.904	217.813	452.751	369.59	1384.67	367.625	602.059
ENSMUSG00000003437	736.251	337.468	74.2107	299.494	202.945	615.409	34.803	160.288
ENSMUSG00000003438	171.939	157.964	699.219	381.387	337.911	291.22	535.498	522.566
ENSMUSG00000003444	72.3025	61.0314	27.4676	12.8689	23.7594	38.463	21.6422	43.0042
ENSMUSG00000003452	178.993	617.494	207.935	631.745	183.475	148.357	210.573	145.954
ENSMUSG00000003458	242.478	312.337	226.728	162.616	177.865	43.9578	136.872	82.0989
ENSMUSG00000003464	658.658	272.846	372.499	57.325	410.509	450.567	292.462	267.147
ENSMUSG00000003500	422.352	779.048	88.9083	124.009	223.734	714.314	169.336	95.1305
ENSMUSG00000003518	1.76348	96.9323	30.5999	33.9271	111.867	258.252	25.4442	26.0631
ENSMUSG00000003526	200.154	68.2116	221.427	180.164	222.084	423.093	260.876	71.6737
ENSMUSG00000003527	37.033	190.274	103.847	31.5873	0.989974	38.463	217.592	40.3979
ENSMUSG00000003528	146.368	1130.88	442.132	923.05	781.419	989.05	605.981	265.844
ENSMUSG00000003531	705.39	21.5405	191.069	190.693	275.543	38.463	104.994	274.966
ENSMUSG00000003534	2.64521	3.59008	0	0	54.4486	0	9.65125	0
ENSMUSG00000003541	111.099	218.995	164.565	67.8541	179.185	186.82	127.221	14.3347
ENSMUSG00000003546	233.661	17.9504	125.773	88.9123	88.1077	76.9261	77.21	106.859
ENSMUSG00000003549	359.749	64.6215	97.3413	2.3398	115.167	87.9155	101.777	26.0631
ENSMUSG00000003559	262.758	82.5719	312.504	257.378	121.107	120.884	283.688	142.044
ENSMUSG00000003573	157.831	64.6215	35.6597	146.237	215.814	159.347	125.466	56.0358
ENSMUSG00000003575	579.302	351.828	341.177	73.7036	310.522	203.305	672.955	831.414
ENSMUSG00000003581	37.033	10.7703	12.0472	17.5485	78.2079	5.49472	32.4633	39.0947
ENSMUSG00000003585	104.927	25.1306	0.722832	10.5291	7.91979	0	3.80201	6.51579
ENSMUSG00000003604	156.949	384.139	144.325	136.878	73.5881	115.389	70.4833	5.21263
ENSMUSG00000003623	231.897	251.306	520.439	360.329	85.1378	131.873	174.015	484.775
ENSMUSG00000003644	241.596	215.405	348.164	108.801	541.516	280.231	225.781	272.36
ENSMUSG00000003660	917.889	416.45	618.262	438.712	471.228	521.998	362.068	482.168
ENSMUSG00000003662	356.222	35.9008	235.161	486.678	191.725	318.694	121.957	41.701
ENSMUSG00000003680	180.756	437.99	464.781	287.795	405.559	82.4208	345.983	400.069
ENSMUSG00000003721	76.7112	43.081	80.2343	54.9852	245.844	54.9472	42.1145	0
ENSMUSG00000003731	40.5599	35.9008	228.897	361.499	11.5497	27.4736	186.006	41.701
ENSMUSG00000003746	708.917	204.635	157.818	259.718	345.831	324.188	426.41	858.781
ENSMUSG00000003752	0	0	99.5098	5.84949	32.9991	0	7.89647	9.1221
ENSMUSG00000003762	46.7321	7.18017	65.0549	26.9077	45.5388	76.9261	53.813	113.375
ENSMUSG00000003778	216.908	990.863	465.745	606.008	441.198	582.44	440.155	714.13
ENSMUSG00000003779	26.4521	86.162	1.92755	0	5.60985	0	71.0683	0
ENSMUSG00000003808	318.307	786.228	388.883	187.184	757.66	269.241	313.519	187.655
ENSMUSG00000003809	668.357	104.112	20.9621	38.6067	149.156	456.062	211.743	18.2442
ENSMUSG00000003810	18.5165	96.9323	18.0708	280.776	6.92982	0	95.0502	88.6147
ENSMUSG00000003812	126.089	10.7703	300.457	237.489	185.455	192.315	16.0854	235.871
ENSMUSG00000003813	211.617	82.5719	118.063	32.7572	230.004	0	82.4743	242.387
ENSMUSG00000003814	1728.21	2057.12	1479.4	1578.19	1435.13	1236.31	1187.69	1737.11
ENSMUSG00000003824	337.706	197.455	358.043	632.915	163.676	445.072	206.771	238.478
ENSMUSG00000003847	1636.51	441.58	702.592	761.604	907.806	368.146	591.066	1217.15
ENSMUSG00000003848	203.681	154.374	193.719	74.8735	268.283	274.736	223.733	102.949
ENSMUSG00000003849	37.9147	3.59008	74.2107	235.15	14.1896	10.9894	5.26432	11.7284
ENSMUSG00000003865	506.118	7.18017	128.905	120.5	95.3675	527.493	19.595	555.145
ENSMUSG00000003868	705.39	82.5719	506.464	470.299	532.276	313.199	231.045	280.179
ENSMUSG00000003873	308.608	89.7521	145.289	263.227	244.854	692.335	181.911	203.293
ENSMUSG00000003923	197.509	793.409	315.637	353.309	270.263	170.336	298.896	252.813
ENSMUSG00000003929	69.6573	78.9818	19.9983	50.3056	199.645	21.9789	47.3788	113.375
ENSMUSG00000003948	16.753	35.9008	102.883	92.422	261.023	54.9472	37.4351	458.711
ENSMUSG00000003949	2256.37	1633.49	2014.05	1988.83	1184.01	1362.69	1042.63	1200.21
ENSMUSG00000003955	398.546	305.157	409.123	76.0434	321.082	131.873	312.934	179.836
ENSMUSG00000003970	7273.46	15947.2	5788.2	9530	6501.16	9170.69	6821.38	10370.5
ENSMUSG00000003992	943.46	1120.11	690.786	759.264	824.978	395.62	739.052	805.351
ENSMUSG00000004018	41.4417	89.7521	221.909	100.611	132.657	76.9261	107.334	14.3347
ENSMUSG00000004031	0.881738	0	139.025	0	0	0	0.292462	0
ENSMUSG00000004032	9.69912	10.7703	267.689	342.78	208.225	5.49472	95.9275	235.871
ENSMUSG00000004035	14.9895	25.1306	0.963776	28.0776	0	76.9261	47.3788	0
ENSMUSG00000004038	0	10.7703	1.68661	0	0	0	0.292462	0
ENSMUSG00000004040	1159.49	1748.37	930.284	975.696	578.805	1417.64	618.557	1154.6
ENSMUSG00000004043	955.804	653.395	583.566	470.299	572.205	291.22	549.829	491.29
ENSMUSG00000004044	215.144	1166.78	697.774	639.935	361.011	758.271	246.838	345.337
ENSMUSG00000004054	226.607	229.765	204.079	60.8347	461.328	280.231	200.921	509.535
ENSMUSG00000004056	137.551	455.941	136.374	161.446	128.367	401.115	53.2281	177.229
ENSMUSG00000004069	33.506	1059.07	198.056	87.7424	252.113	252.757	129.853	368.794
ENSMUSG00000004070	98.7546	351.828	410.327	18.7184	495.647	450.567	269.065	74.28
ENSMUSG00000004071	221.316	147.193	222.15	587.289	361.011	362.651	25.7367	402.676
ENSMUSG00000004085	408.245	452.351	140.711	353.309	329.661	263.747	499.525	577.299
ENSMUSG00000004096	523.752	728.787	383.824	363.839	310.852	917.618	418.221	101.646
ENSMUSG00000004099	1400.2	1601.18	1282.79	1472.9	1256.28	2582.52	1448.56	990.4
ENSMUSG00000004100	629.561	229.765	479.478	249.188	263.333	38.463	324.048	93.8273
ENSMUSG00000004105	0.881738	0	0	23.398	0	16.4842	1.46231	0
ENSMUSG00000004127	104.927	0	135.892	265.567	13.1997	0	10.5286	49.52
ENSMUSG00000004207	500.827	567.233	753.673	603.668	844.118	824.208	432.551	334.911
ENSMUSG00000004221	120.798	193.865	215.163	349.8	599.264	60.4419	550.998	329.699
ENSMUSG00000004233	53.786	7.18017	120.231	10.5291	138.266	16.4842	113.475	74.28
ENSMUSG00000004263	40.5599	107.703	120.472	112.31	221.754	60.4419	183.081	31.2758
ENSMUSG00000004264	432.052	409.27	776.321	403.615	754.36	285.725	895.811	506.928
ENSMUSG00000004266	379.147	301.567	859.688	395.426	437.239	653.872	398.626	834.021
ENSMUSG00000004267	0	7.18017	2.65038	1.1699	0	285.725	1.46231	7.81894
ENSMUSG00000004268	591.646	861.62	878	528.794	602.894	719.808	679.389	895.269
ENSMUSG00000004270	22.9252	201.045	314.914	37.4368	348.141	27.4736	82.1818	892.663
ENSMUSG00000004285	976.966	1030.35	391.775	407.125	475.517	565.956	771.807	453.499
ENSMUSG00000004317	289.21	434.4	231.065	333.421	161.036	137.368	40.6522	112.072
ENSMUSG00000004319	186.047	473.891	244.558	303.004	322.402	653.872	337.209	110.768
ENSMUSG00000004328	0.881738	150.784	71.5603	30.4174	35.9691	65.9366	3.21708	37.7916
ENSMUSG00000004347	82.0016	75.3918	0.722832	38.6067	12.2097	93.4102	0.584924	61.2484
ENSMUSG00000004356	144.605	193.865	188.659	329.911	303.592	346.167	128.098	56.0358
ENSMUSG00000004359	134.906	0	0	0	0	0	0	0
ENSMUSG00000004364	767.994	599.544	226.005	345.12	521.386	456.062	258.244	432.648
ENSMUSG00000004371	0	0	0	0	5.27986	0	1.75477	0
ENSMUSG00000004383	0	32.3108	25.0582	84.2327	5.93984	43.9578	11.1136	44.3074
ENSMUSG00000004393	149.014	481.071	344.068	38.6067	266.303	302.21	388.974	642.457
ENSMUSG00000004394	167.53	549.283	363.825	639.935	319.762	291.22	428.749	230.659
ENSMUSG00000004446	22.0434	333.878	207.935	4.6796	68.3082	32.9683	202.676	57.3389
ENSMUSG00000004451	105.809	68.2116	62.4045	39.7766	36.299	10.9894	79.2572	250.206
ENSMUSG00000004455	164.885	10.7703	32.5274	1.1699	21.7794	0	44.7467	44.3074
ENSMUSG00000004460	78.4747	78.9818	431.29	115.82	127.047	582.44	379.908	243.69
ENSMUSG00000004462	7.93564	150.784	175.407	18.7184	31.0192	60.4419	90.0783	170.714
ENSMUSG00000004473	0.881738	0	2.65038	0	33.3291	0	7.60401	56.0358
ENSMUSG00000004500	0	10.7703	65.2958	12.8689	0	0	46.7939	99.04
ENSMUSG00000004508	14.1078	10.7703	177.094	46.796	99.3274	346.167	45.9165	100.343
ENSMUSG00000004530	70.539	32.3108	230.583	190.693	292.702	16.4842	398.918	130.316
ENSMUSG00000004535	564.312	1242.17	874.867	622.386	1015.38	532.988	665.936	969.549
ENSMUSG00000004552	245.123	75.3918	123.363	218.771	22.1094	0	2.3397	13.0316
ENSMUSG00000004558	208.972	39.4909	184.081	555.702	45.5388	38.463	65.219	83.4021
ENSMUSG00000004561	79.3564	297.977	43.6108	240.999	124.077	54.9472	135.117	287.998
ENSMUSG00000004562	371.212	373.369	359.97	32.7572	381.8	159.347	262.338	186.352
ENSMUSG00000004565	161.358	351.828	160.469	308.853	253.103	461.556	320.831	101.646
ENSMUSG00000004567	193.101	186.684	130.592	115.82	98.0074	21.9789	254.149	61.2484
ENSMUSG00000004568	202.8	330.288	390.811	240.999	485.747	587.935	204.723	127.709
ENSMUSG00000004591	345.641	215.405	271.544	334.591	221.424	280.231	463.552	268.45
ENSMUSG00000004609	0	0	0	23.398	0	0	0	2.60631
ENSMUSG00000004610	1609.17	2875.66	1229.54	744.056	1514.66	1109.93	1545.08	1550.76
ENSMUSG00000004612	42.3234	10.7703	171.552	441.052	400.279	5.49472	147.986	122.497
ENSMUSG00000004626	1489.26	1443.21	948.596	1366.44	757	851.682	705.126	804.048
ENSMUSG00000004630	0	3.59008	0	0	3.6299	0	1.16985	0
ENSMUSG00000004631	746.832	14.3603	66.0186	188.354	77.878	49.4525	44.4542	79.4926
ENSMUSG00000004633	157.831	7.18017	23.8534	2.3398	47.5188	0	15.7929	58.6421
ENSMUSG00000004637	344.76	32.3108	183.117	15.2087	48.5087	159.347	39.1899	112.072
ENSMUSG00000004642	339.469	204.635	372.017	115.82	539.866	225.283	521.752	389.644
ENSMUSG00000004655	10.5809	28.7207	78.5477	3.5097	114.507	16.4842	195.365	74.28
ENSMUSG00000004661	37.9147	10.7703	68.91	44.4562	86.4577	131.873	24.2743	172.017
ENSMUSG00000004665	594.291	175.914	581.398	503.056	387.74	675.85	818.309	357.065
ENSMUSG00000004667	868.512	527.742	556.099	601.328	861.607	483.535	904.877	886.147
ENSMUSG00000004677	644.55	861.62	374.427	434.032	223.404	291.22	333.992	844.446
ENSMUSG00000004698	64.3669	28.7207	226.728	215.261	89.7576	65.9366	42.9919	11.7284
ENSMUSG00000004707	11.4626	0	69.3918	53.8153	55.4385	0	8.4814	18.2442
ENSMUSG00000004709	32.6243	32.3108	104.088	0	3.6299	0	108.211	1.30316
ENSMUSG00000004730	0	0	0	0	0	0	12.8683	0
ENSMUSG00000004748	482.311	3.59008	38.0691	0	134.636	5.49472	2.63216	10.4253
ENSMUSG00000004768	34.3878	75.3918	58.7903	1.1699	76.228	10.9894	42.407	82.0989
ENSMUSG00000004771	1317.32	1238.58	512.729	685.561	1097.22	1153.89	1503.55	856.174
ENSMUSG00000004788	46.7321	14.3603	80.4753	235.15	419.419	373.641	450.976	89.9179
ENSMUSG00000004789	139.315	689.296	517.547	1073.97	467.928	115.389	408.569	1089.44
ENSMUSG00000004798	450.568	247.716	118.544	121.669	220.104	104.4	73.1155	818.383
ENSMUSG00000004815	0.881738	0	36.3825	0	124.737	0	83.9366	0
ENSMUSG00000004837	0.881738	0	0	10.5291	37.949	49.4525	0	28.6695
ENSMUSG00000004842	0	0	0	0	0	0	0	26.0631
ENSMUSG00000004843	301.554	344.648	767.406	441.052	456.378	98.905	244.206	115.981
ENSMUSG00000004846	168.412	175.914	118.544	85.4026	176.875	329.683	138.627	96.4337
ENSMUSG00000004849	686.874	416.45	221.668	739.376	368.6	483.535	543.394	521.263
ENSMUSG00000004864	0	0	0.240944	10.5291	0	0	19.595	7.81894
ENSMUSG00000004865	479.665	276.436	600.914	434.032	910.776	1362.69	658.917	721.949
ENSMUSG00000004880	431.17	229.765	426.712	258.548	429.319	417.599	625.284	711.524
ENSMUSG00000004891	0	0	0	1.1699	0	0	0.292462	10.4253
ENSMUSG00000004895	5.29043	28.7207	26.0219	0	55.1086	5.49472	89.4934	9.1221
ENSMUSG00000004896	57.313	50.2612	305.999	43.2863	77.548	170.336	64.9266	346.64
ENSMUSG00000004897	1677.07	2782.32	1062.08	1291.57	960.935	1533.03	993.493	2165.85
ENSMUSG00000004902	0	0	0	0	0	21.9789	0	5.21263
ENSMUSG00000004929	7.93564	161.554	106.256	58.4949	319.762	137.368	4.97185	226.749
ENSMUSG00000004931	0	10.7703	139.507	33.9271	46.5288	417.599	54.1055	26.0631
ENSMUSG00000004933	690.401	333.878	465.986	140.388	642.823	225.283	529.356	586.421
ENSMUSG00000004934	582.829	265.666	268.893	109.97	212.184	71.4314	107.626	69.0673
ENSMUSG00000004936	739.778	355.418	396.112	66.6842	223.734	137.368	283.103	243.69
ENSMUSG00000004937	884.383	524.152	479.96	748.735	436.909	1098.94	424.947	503.019
ENSMUSG00000004945	241.596	100.522	186.009	83.0628	87.1177	197.81	38.8974	22.1537
ENSMUSG00000004947	0	32.3108	83.8485	16.3786	13.5296	10.9894	6.43416	0
ENSMUSG00000004951	0	0	0	0	4.61988	0	0	0
ENSMUSG00000004952	53.786	25.1306	0.481888	17.5485	42.5689	0	0	31.2758
ENSMUSG00000004980	7048.61	5446.16	6099.01	6221.52	5716.11	7808	5484.25	7603.92
ENSMUSG00000004988	0	28.7207	10.3606	0	0	0	0	0
ENSMUSG00000004994	31.7426	28.7207	1.92755	14.0388	14.5196	93.4102	0	122.497
ENSMUSG00000004996	102.282	71.8017	218.295	236.32	301.612	109.894	221.686	101.646
ENSMUSG00000005034	1484.85	1985.32	608.142	576.76	646.453	2269.32	712.145	824.899
ENSMUSG00000005043	60.8399	50.2612	36.6235	52.6454	48.8387	637.387	76.3326	7.81894
ENSMUSG00000005045	0	3.59008	0	0	0	0	1.16985	6.51579
ENSMUSG00000005054	164.003	409.27	294.674	46.796	126.387	197.81	112.89	221.537
ENSMUSG00000005057	7.93564	0	0.963776	73.7036	157.736	60.4419	2.92462	0
ENSMUSG00000005069	939.933	25.1306	282.868	232.81	286.432	703.324	313.227	26.0631
ENSMUSG00000005078	184.283	236.946	65.0549	325.232	164.336	10.9894	183.666	400.069
ENSMUSG00000005087	1766.12	1475.52	958.716	477.319	463.968	1049.49	813.629	673.732
ENSMUSG00000005102	337.706	150.784	236.607	86.5725	103.287	54.9472	101.777	161.592
ENSMUSG00000005103	684.229	725.197	738.252	528.794	877.777	615.409	1166.05	801.442
ENSMUSG00000005107	1.76348	7.18017	105.774	2.3398	95.3675	0	0	2.60631
ENSMUSG00000005125	226.607	516.972	370.331	643.444	625.994	49.4525	275.792	407.888
ENSMUSG00000005131	0	0	27.4676	19.8883	20.7895	0	0.584924	40.3979
ENSMUSG00000005142	1241.49	606.724	622.358	407.125	546.796	620.903	606.274	115.981
ENSMUSG00000005150	149.014	402.089	51.3211	97.1016	105.927	43.9578	180.742	46.9137
ENSMUSG00000005161	2059.74	2053.53	1043.53	2307.04	758.32	2566.03	1405.57	1377.44
ENSMUSG00000005198	505.236	1138.06	370.09	838.817	631.933	549.472	720.919	607.271
ENSMUSG00000005204	94.346	280.027	161.673	102.951	321.742	109.894	169.628	241.084
ENSMUSG00000005225	31.7426	0	167.456	17.5485	34.3191	5.49472	134.825	213.718
ENSMUSG00000005233	174.584	427.22	299.734	374.368	242.544	153.852	454.778	129.013
ENSMUSG00000005262	28.2156	82.5719	86.9807	711.298	293.692	148.357	130.438	346.64
ENSMUSG00000005267	0	89.7521	1.20472	1.1699	15.8396	0	3.50954	67.7642
ENSMUSG00000005299	30.8608	218.995	79.9934	242.169	273.893	16.4842	30.7085	40.3979
ENSMUSG00000005312	654.249	420.04	343.586	251.528	440.208	109.894	278.716	446.983
ENSMUSG00000005339	74.066	0	0	0	0	0	0	0
ENSMUSG00000005354	588.119	696.476	710.062	1580.53	1029.9	2263.82	1602.98	1527.3
ENSMUSG00000005360	1.76348	7.18017	6.50549	0	2.96992	0	0	9.1221
ENSMUSG00000005362	84.6468	125.653	148.18	494.867	113.187	120.884	288.368	274.966
ENSMUSG00000005370	384.438	215.405	447.674	704.279	342.861	901.134	318.199	368.794
ENSMUSG00000005371	275.984	111.293	263.834	226.96	174.565	549.472	195.657	82.0989
ENSMUSG00000005374	17.6348	82.5719	119.026	106.461	20.4595	0	178.402	72.9768
ENSMUSG00000005378	1.76348	14.3603	406.472	427.013	110.877	98.905	313.812	49.52
ENSMUSG00000005410	922.298	244.126	917.032	760.434	742.15	692.335	892.009	978.671
ENSMUSG00000005413	0.881738	3.59008	53.2486	26.9077	0.329991	38.463	94.1728	0
ENSMUSG00000005417	924.943	294.387	819.209	1134.8	869.857	961.576	885.575	647.669
ENSMUSG00000005442	328.888	692.886	84.5713	381.387	272.243	181.326	359.436	316.667
ENSMUSG00000005447	178.111	32.3108	100.474	202.392	159.056	76.9261	215.252	24.76
ENSMUSG00000005465	147.25	43.081	73.9698	83.0628	115.497	54.9472	99.7295	35.1853
ENSMUSG00000005469	69.6573	333.878	101.919	202.392	102.627	148.357	44.1618	187.655
ENSMUSG00000005470	0	104.112	58.0675	126.349	86.7877	307.704	463.845	16.941
ENSMUSG00000005474	3.52695	25.1306	11.8063	5.84949	24.7493	5.49472	4.67939	0
ENSMUSG00000005481	209.854	168.734	605.974	708.959	734.891	214.294	416.173	1214.54
ENSMUSG00000005483	510.526	506.202	332.262	617.707	386.42	2016.56	366.455	817.08
ENSMUSG00000005493	0	0	29.3952	0	0	5.49472	10.8211	2.60631
ENSMUSG00000005501	699.218	136.423	444.782	229.3	174.565	131.873	289.245	200.686
ENSMUSG00000005505	0	0	10.3606	0	0.329991	0	0	0
ENSMUSG00000005506	1328.78	929.832	532.245	804.89	1246.38	2087.99	517.658	866.6
ENSMUSG00000005510	275.984	10.7703	285.037	5.84949	142.886	0	207.063	45.6105
ENSMUSG00000005514	310.372	2789.5	347.923	593.139	659.653	302.21	909.849	708.918
ENSMUSG00000005533	179.875	463.121	172.757	161.446	211.524	192.315	43.5768	83.4021
ENSMUSG00000005534	258.349	678.526	102.883	203.562	239.904	500.019	121.079	92.5242
ENSMUSG00000005540	0	0	0.481888	0	0	0	5.84924	3.90947
ENSMUSG00000005566	1185.94	2247.39	1696.97	2270.77	1405.43	2675.93	2258.68	1979.5
ENSMUSG00000005575	83.7651	7.18017	57.3446	111.14	69.6282	186.82	151.495	117.284
ENSMUSG00000005580	2.64521	21.5405	34.6959	112.31	48.8387	153.852	9.06632	76.8863
ENSMUSG00000005583	574.011	1486.29	1086.66	594.309	1063.89	1555.01	640.492	788.41
ENSMUSG00000005609	219.553	125.653	279.977	446.901	207.565	214.294	220.516	274.966
ENSMUSG00000005610	3719.17	4760.45	2431.85	2528.15	2773.91	3126.5	2432.99	3506.8
ENSMUSG00000005615	355.34	186.684	205.766	563.891	131.667	71.4314	258.244	341.427
ENSMUSG00000005621	193.101	226.175	154.927	455.091	249.143	54.9472	381.663	247.6
ENSMUSG00000005625	431.17	542.103	359.729	156.766	421.399	109.894	591.066	181.139
ENSMUSG00000005628	0	0	2.89133	4.6796	0	0	2.63216	0
ENSMUSG00000005640	66.1303	118.473	123.604	72.5337	57.7485	10.9894	16.0854	501.716
ENSMUSG00000005656	990.192	240.536	378.523	562.721	446.478	21.9789	424.362	503.019
ENSMUSG00000005667	6.17217	0	148.903	3.5097	93.3875	181.326	73.1155	33.8821
ENSMUSG00000005672	2923.84	1945.83	2483.41	2648.65	2870.59	2263.82	2009.51	2555.49
ENSMUSG00000005674	0.881738	0	124.809	0	36.629	0	0.292462	1.30316
ENSMUSG00000005677	0	0	9.8787	0	0	0	0.877386	0
ENSMUSG00000005682	104.927	14.3603	44.8156	161.446	178.525	5.49472	137.457	75.5831
ENSMUSG00000005683	471.73	236.946	378.764	341.61	438.888	439.578	526.139	250.206
ENSMUSG00000005686	1.76348	0	100.233	521.775	38.279	197.81	69.021	57.3389
ENSMUSG00000005687	568.721	610.314	777.526	1152.35	538.546	813.218	512.393	586.421
ENSMUSG00000005698	569.603	570.823	485.261	769.793	673.182	489.03	625.284	1363.1
ENSMUSG00000005699	35.2695	114.883	78.7887	1.1699	29.3692	0	0.584924	0
ENSMUSG00000005705	0.881738	0	0	0	3.29991	0	0	0
ENSMUSG00000005718	60.8399	89.7521	96.3776	101.781	34.9791	120.884	65.804	113.375
ENSMUSG00000005732	1233.55	542.103	872.458	533.474	943.775	192.315	995.248	847.052
ENSMUSG00000005763	95.2277	3.59008	7.95115	0	5.60985	0	0	2.60631
ENSMUSG00000005774	22.0434	93.3422	85.776	30.4174	144.206	5.49472	86.2763	75.5831
ENSMUSG00000005779	1322.61	1249.35	1068.59	1235.41	698.922	3225.4	1229.8	857.478
ENSMUSG00000005800	1.76348	0	0	0	0	115.389	0	0
ENSMUSG00000005802	265.403	46.6711	102.642	91.2521	152.126	208.799	70.7758	37.7916
ENSMUSG00000005803	149.895	86.162	186.009	84.2327	0	142.863	221.979	109.465
ENSMUSG00000005804	69.6573	538.513	211.79	362.669	394.01	401.115	243.621	191.564
ENSMUSG00000005813	224.843	1206.27	225.283	208.242	332.631	49.4525	486.657	840.537
ENSMUSG00000005823	31.7426	68.2116	316.359	100.611	745.12	428.588	242.743	74.28
ENSMUSG00000005824	4.40869	21.5405	119.026	25.7378	43.2289	49.4525	0	7.81894
ENSMUSG00000005846	519.344	423.63	609.106	921.88	769.54	598.924	707.758	891.36
ENSMUSG00000005871	463.794	323.108	414.664	341.61	244.854	131.873	122.542	114.678
ENSMUSG00000005873	193.982	696.476	421.17	670.352	440.538	1203.34	298.019	310.151
ENSMUSG00000005881	407.363	520.562	581.157	803.72	448.128	324.188	555.385	991.703
ENSMUSG00000005882	233.661	183.094	181.672	297.154	97.6774	98.905	560.065	104.253
ENSMUSG00000005883	9.69912	3.59008	129.628	98.2715	57.0885	5.49472	4.97185	516.05
ENSMUSG00000005886	298.027	563.643	389.606	354.479	790.329	857.176	418.806	161.592
ENSMUSG00000005893	171.057	782.638	163.842	99.4414	550.756	109.894	129.268	261.935
ENSMUSG00000005897	51.1408	64.6215	86.2579	97.1016	35.3091	21.9789	26.0291	70.3705
ENSMUSG00000005899	445.278	64.6215	185.527	91.2521	171.595	181.326	147.986	118.587
ENSMUSG00000005907	60.8399	161.554	72.5241	44.4562	54.4486	362.651	82.7668	112.072
ENSMUSG00000005936	136.669	305.157	171.07	37.4368	94.7075	131.873	71.9457	209.808
ENSMUSG00000005947	25.5704	0	24.0944	0	0	0	0	10.4253
ENSMUSG00000005949	65.2486	3.59008	9.8787	21.0582	1.64996	60.4419	155.005	56.0358
ENSMUSG00000005951	5.29043	0	0.481888	4.6796	16.8296	0	0	0
ENSMUSG00000005958	0	0	0	0	0	0	0	39.0947
ENSMUSG00000005968	350.05	621.085	0	229.3	91.7376	10.9894	11.406	301.029
ENSMUSG00000005973	628.679	168.734	374.186	299.494	250.463	554.967	489.581	166.804
ENSMUSG00000005980	1.76348	46.6711	1.44566	0	29.0392	5.49472	0	84.7052
ENSMUSG00000005981	469.966	25.1306	563.809	281.946	409.189	214.294	563.574	84.7052
ENSMUSG00000005982	84.6468	0	106.738	22.2281	325.371	120.884	70.1909	3.90947
ENSMUSG00000005983	0	0	0.240944	66.6842	40.9189	208.799	15.7929	102.949
ENSMUSG00000005986	209.854	46.6711	34.455	201.223	146.186	5.49472	84.814	35.1853
ENSMUSG00000006005	810.317	459.531	1041.36	763.944	870.517	500.019	438.108	495.2
ENSMUSG00000006010	306.845	240.536	157.336	248.019	89.7576	307.704	332.529	682.855
ENSMUSG00000006014	0	28.7207	0	5.84949	4.61988	0	3.21708	0
ENSMUSG00000006019	80.2381	78.9818	103.124	0	98.3374	219.789	33.3407	22.1537
ENSMUSG00000006021	190.455	57.4413	1.44566	5.84949	99.9874	10.9894	141.259	7.81894
ENSMUSG00000006024	240.714	183.094	530.318	372.028	750.73	104.4	408.862	136.832
ENSMUSG00000006050	115.508	868.8	452.734	252.698	474.858	54.9472	329.312	132.922
ENSMUSG00000006057	96.1094	100.522	48.6707	90.0822	50.8187	93.4102	60.2472	48.2168
ENSMUSG00000006058	73.1842	287.207	109.87	259.718	143.546	65.9366	62.0019	201.989
ENSMUSG00000006095	145.487	43.081	192.514	486.678	347.151	126.379	176.355	97.7368
ENSMUSG00000006127	381.792	811.359	434.181	562.721	206.245	829.703	335.746	474.349
ENSMUSG00000006134	109.335	3.59008	135.17	5.84949	243.204	0	308.84	74.28
ENSMUSG00000006143	0	0	0	0	0	0	0	134.225
ENSMUSG00000006154	51.1408	53.8513	91.7996	256.208	41.2489	214.294	25.4442	19.5474
ENSMUSG00000006169	1230.02	685.706	584.771	707.789	650.413	1247.3	375.229	311.455
ENSMUSG00000006191	5.29043	3.59008	135.17	51.4755	152.786	5.49472	147.401	106.859
ENSMUSG00000006205	0	3.59008	0	33.9271	0	0	0	0
ENSMUSG00000006215	74.066	53.8513	3.37321	32.7572	310.852	175.831	101.192	2.60631
ENSMUSG00000006219	3.52695	39.4909	6.26454	0	0	5.49472	13.4533	24.76
ENSMUSG00000006235	45.8504	0	11.0834	72.5337	146.516	0	11.1136	205.899
ENSMUSG00000006241	0	10.7703	0	15.2087	0	0	0	0
ENSMUSG00000006262	298.909	215.405	193.237	5.84949	152.786	280.231	66.0964	117.284
ENSMUSG00000006273	790.037	538.513	385.028	326.402	653.713	175.831	171.383	380.522
ENSMUSG00000006276	317.426	111.293	29.6361	87.7424	283.463	93.4102	51.7658	102.949
ENSMUSG00000006281	223.08	312.337	275.64	95.9317	60.3884	65.9366	222.271	117.284
ENSMUSG00000006288	10.5809	323.108	135.17	229.3	338.571	329.683	189.223	261.935
ENSMUSG00000006289	166.648	236.946	239.498	67.8541	412.489	16.4842	245.961	359.671
ENSMUSG00000006299	481.429	211.815	588.626	876.254	559.995	302.21	486.364	681.551
ENSMUSG00000006301	220.434	100.522	330.093	253.868	612.794	467.051	202.384	371.4
ENSMUSG00000006304	2192	2398.18	1236.52	1481.09	1599.14	2555.04	1204.36	1836.15
ENSMUSG00000006307	175.466	150.784	57.8265	162.616	228.354	192.315	184.544	439.164
ENSMUSG00000006310	0	0	0	3.5097	17.1595	0	0	1.30316
ENSMUSG00000006313	0	0	0	0	10.2297	0	0	0
ENSMUSG00000006315	1773.17	631.855	588.144	1007.28	1021.32	2016.56	471.741	109.465
ENSMUSG00000006333	6911.06	6379.58	4042.32	6412.22	3783.35	8319.01	4285.15	5862.91
ENSMUSG00000006335	178.111	50.2612	56.8628	106.461	48.8387	54.9472	42.1145	24.76
ENSMUSG00000006344	8.81738	53.8513	101.437	184.844	427.009	49.4525	162.901	91.221
ENSMUSG00000006345	0	0	0	25.7378	0	0	0	76.8863
ENSMUSG00000006360	847.35	840.08	402.858	679.711	314.482	2950.66	464.137	324.486
ENSMUSG00000006362	1028.99	1680.16	993.412	1512.68	598.274	1423.13	1227.76	1662.83
ENSMUSG00000006369	0.881738	0	0	1.1699	0.329991	5.49472	0.292462	5.21263
ENSMUSG00000006373	559.022	272.846	759.455	466.79	628.303	269.241	505.959	652.882
ENSMUSG00000006378	103.163	86.162	56.1399	44.4562	17.1595	16.4842	202.091	10.4253
ENSMUSG00000006386	367.685	337.468	156.854	283.116	417.109	65.9366	356.804	57.3389
ENSMUSG00000006389	2656.68	2326.37	3165.04	2625.25	2411.25	1555.01	2187.62	3565.44
ENSMUSG00000006390	442.632	68.2116	724.036	259.718	749.08	38.463	232.507	32.5789
ENSMUSG00000006392	248.65	405.679	254.919	208.242	114.837	318.694	61.417	291.907
ENSMUSG00000006395	419.707	39.4909	239.739	419.994	125.067	164.842	107.041	419.617
ENSMUSG00000006398	0.881738	140.013	0.481888	49.1357	47.1888	620.903	146.816	126.406
ENSMUSG00000006411	4.40869	57.4413	5.30077	1.1699	4.28989	0	16.3779	53.4295
ENSMUSG00000006412	303.318	351.828	147.699	146.237	79.1979	263.747	153.25	129.013
ENSMUSG00000006418	767.112	161.554	239.257	108.801	331.641	203.305	360.021	277.573
ENSMUSG00000006423	117.271	14.3603	30.118	15.2087	132.327	164.842	37.7276	112.072
ENSMUSG00000006435	0	0	0.240944	1.1699	0.329991	5.49472	62.5869	0
ENSMUSG00000006442	894.964	272.846	461.889	84.2327	967.865	511.009	293.924	177.229
ENSMUSG00000006445	0	3.59008	43.3699	0	0.989974	395.62	0.292462	119.89
ENSMUSG00000006456	259.231	369.779	46.7431	262.057	295.012	401.115	337.501	222.84
ENSMUSG00000006463	67.8938	39.4909	127.218	106.461	288.082	43.9578	41.8221	32.5789
ENSMUSG00000006464	9.69912	0	2.65038	1.1699	3.6299	54.9472	1.16985	3.90947
ENSMUSG00000006471	8.81738	240.536	154.927	73.7036	86.1277	27.4736	232.8	26.0631
ENSMUSG00000006476	83.7651	71.8017	257.569	115.82	184.465	714.314	31.5859	142.044
ENSMUSG00000006494	428.525	369.779	152.036	263.227	206.575	87.9155	654.238	599.452
ENSMUSG00000006498	859.694	416.45	603.324	328.742	781.089	131.873	576.735	175.926
ENSMUSG00000006517	37.033	89.7521	0.481888	87.7424	7.91979	0	0	0
ENSMUSG00000006519	175.466	280.027	602.842	306.513	329.991	131.873	323.755	350.549
ENSMUSG00000006526	7.93564	14.3603	47.7069	74.8735	31.6792	16.4842	54.1055	217.627
ENSMUSG00000006527	128.734	502.612	62.6454	47.9658	50.1587	16.4842	12.8683	11.7284
ENSMUSG00000006567	1.76348	7.18017	0	4.6796	0.329991	5.49472	0	16.941
ENSMUSG00000006575	212.499	0	0.481888	3.5097	0	82.4208	19.01	1.30316
ENSMUSG00000006576	10.5809	3.59008	0.722832	0	36.629	10.9894	173.43	148.56
ENSMUSG00000006585	154.304	240.536	650.789	457.43	522.706	549.472	430.504	607.271
ENSMUSG00000006586	4.40869	39.4909	17.107	10.5291	75.568	93.4102	61.417	62.5516
ENSMUSG00000006587	0	0	0	0	30.6892	0	0	0
ENSMUSG00000006589	1110.99	1001.63	911.491	772.133	590.684	703.324	1031.22	443.074
ENSMUSG00000006599	150.777	143.603	254.196	116.99	339.231	175.831	203.846	93.8273
ENSMUSG00000006611	2.64521	0	29.877	0	86.1277	0	0.292462	1.30316
ENSMUSG00000006638	0.881738	0	0	0	7.5898	0	9.65125	0
ENSMUSG00000006641	13.2261	0	17.348	3.5097	20.1295	5.49472	108.503	40.3979
ENSMUSG00000006651	13.2261	0	0	10.5291	0	0	0	0
ENSMUSG00000006673	537.86	843.67	260.942	235.15	369.59	54.9472	315.274	324.486
ENSMUSG00000006675	0.881738	0	4.33699	2.3398	18.4795	5.49472	4.38693	14.3347
ENSMUSG00000006676	127.852	664.166	315.877	264.397	215.814	511.009	390.729	153.773
ENSMUSG00000006678	79.3564	1138.06	486.225	449.241	361.67	478.041	532.281	426.132
ENSMUSG00000006699	1976.86	1342.69	3946.66	1602.76	2826.05	1384.67	1642.17	1754.05
ENSMUSG00000006705	909.072	168.734	223.837	90.0822	183.475	901.134	270.235	430.042
ENSMUSG00000006715	401.191	89.7521	236.366	855.196	212.514	401.115	199.459	963.033
ENSMUSG00000006717	198.391	143.603	99.2689	56.1551	52.7986	148.357	108.503	59.9452
ENSMUSG00000006720	3.52695	7.18017	0.240944	1.1699	79.5279	0	16.6703	0
ENSMUSG00000006724	0	0	0.240944	0	0	0	19.595	0
ENSMUSG00000006728	770.639	714.427	3117.33	1148.84	2478.56	1439.62	1635.45	1148.08
ENSMUSG00000006731	391.492	420.04	203.357	30.4174	71.6081	82.4208	96.8049	50.8231
ENSMUSG00000006732	777.693	215.405	110.834	431.693	315.142	247.262	155.59	291.907
ENSMUSG00000006736	4.40869	17.9504	110.593	83.0628	282.803	0	212.035	57.3389
ENSMUSG00000006740	261.876	667.756	505.5	527.624	544.816	478.041	425.825	260.631
ENSMUSG00000006763	37.033	68.2116	188.418	273.756	119.457	49.4525	167.873	40.3979
ENSMUSG00000006782	231.015	140.013	343.586	8.18929	174.565	219.789	378.738	233.265
ENSMUSG00000006784	0	0	18.7936	0	0	0	0	0
ENSMUSG00000006800	0	0	0	4.6796	1.97995	16.4842	31.5859	0
ENSMUSG00000006818	499.945	330.288	514.415	285.455	564.615	428.588	395.116	230.659
ENSMUSG00000006850	330.652	10.7703	68.1871	42.1164	18.8095	181.326	18.7176	33.8821
ENSMUSG00000006906	11.4626	384.139	163.119	40.9465	83.4878	115.389	37.1427	50.8231
ENSMUSG00000006920	29.9791	466.711	104.57	60.8347	122.097	483.535	73.9929	284.088
ENSMUSG00000006930	0	0	11.0834	0	1.97995	43.9578	0	0
ENSMUSG00000006931	4.40869	14.3603	0.481888	2.3398	65.3383	5.49472	4.38693	41.701
ENSMUSG00000006932	2209.64	258.486	1131.47	720.658	1131.21	1478.08	851.064	1102.47
ENSMUSG00000006941	601.345	757.508	459.962	589.629	248.153	807.724	195.365	410.495
ENSMUSG00000006998	905.545	258.486	492.971	142.728	738.851	406.609	429.919	406.585
ENSMUSG00000007029	1194.75	2423.31	965.221	1131.29	520.726	747.282	1130.07	1404.8
ENSMUSG00000007030	17.6348	3.59008	0	43.2863	0.659983	0	0.584924	6.51579
ENSMUSG00000007035	1.76348	17.9504	121.677	0	94.0475	16.4842	15.208	23.4568
ENSMUSG00000007036	447.041	82.5719	822.582	195.373	259.703	186.82	443.372	667.217
ENSMUSG00000007038	7.93564	111.293	65.5367	3.5097	186.445	362.651	171.675	0
ENSMUSG00000007039	95.2277	513.382	327.684	373.198	93.3875	148.357	276.377	52.1263
ENSMUSG00000007041	1231.79	1507.84	1243.99	1105.55	1470.11	1219.83	1102.58	1549.45
ENSMUSG00000007050	483.192	143.603	459.48	251.528	570.885	236.273	679.389	140.741
ENSMUSG00000007080	555.495	193.865	185.045	78.3832	341.541	32.9683	158.222	293.21
ENSMUSG00000007207	0.881738	7.18017	0.240944	0	1.64996	0	0	1.30316
ENSMUSG00000007216	0.881738	186.684	180.467	2.3398	6.59983	0	123.711	0
ENSMUSG00000007338	9.69912	17.9504	72.5241	94.7618	117.477	214.294	68.7286	136.832
ENSMUSG00000007379	14.1078	3.59008	26.0219	139.218	255.083	0	9.35878	3.90947
ENSMUSG00000007411	134.906	111.293	224.319	376.707	243.864	241.768	251.81	199.383
ENSMUSG00000007415	208.972	193.865	328.407	223.451	261.353	324.188	259.999	483.471
ENSMUSG00000007458	931.115	258.486	787.887	410.634	1267.83	725.303	516.78	407.888
ENSMUSG00000007476	141.078	197.455	27.2267	236.32	107.907	82.4208	113.475	166.804
ENSMUSG00000007480	7.0539	0	32.7684	2.3398	4.94987	0	11.406	0
ENSMUSG00000007564	657.776	283.617	844.749	456.261	1084.35	1044	744.608	626.819
ENSMUSG00000007570	12.3443	17.9504	11.3244	217.601	238.914	126.379	323.171	246.297
ENSMUSG00000007589	37.9147	32.3108	95.8957	23.398	11.2197	43.9578	306.5	121.194
ENSMUSG00000007591	0.881738	0	0	0	0	0	7.01909	0
ENSMUSG00000007603	570.484	473.891	364.789	150.917	503.237	38.463	161.731	173.32
ENSMUSG00000007610	43.2052	3.59008	157.095	46.796	51.8086	5.49472	24.5668	32.5789
ENSMUSG00000007613	525.516	197.455	207.694	153.257	383.12	423.093	18.4251	78.1894
ENSMUSG00000007617	1.76348	21.5405	59.7541	77.2133	63.6883	16.4842	59.0773	0
ENSMUSG00000007646	7.93564	3.59008	20.7212	32.7572	58.7385	43.9578	0	1.30316
ENSMUSG00000007656	235.424	463.121	304.794	260.887	476.507	335.178	408.862	301.029
ENSMUSG00000007659	99.6364	477.481	428.398	484.338	259.703	192.315	313.519	71.6737
ENSMUSG00000007670	620.743	700.066	217.09	583.779	241.224	736.292	660.087	1094.65
ENSMUSG00000007682	2.64521	10.7703	9.8787	3.5097	109.227	54.9472	19.3025	39.0947
ENSMUSG00000007721	320.953	233.355	172.516	161.446	178.195	38.463	238.357	52.1263
ENSMUSG00000007739	1939.82	1163.19	1262.31	807.23	1562.51	873.66	1243.26	1079.01
ENSMUSG00000007777	0.881738	10.7703	32.7684	2.3398	107.907	43.9578	193.317	122.497
ENSMUSG00000007783	8.81738	71.8017	82.8847	9.35919	9.89974	38.463	6.72663	3.90947
ENSMUSG00000007812	37.9147	68.2116	195.406	56.1551	389.39	362.651	129.268	590.33
ENSMUSG00000007815	603.99	455.941	485.261	538.153	519.736	324.188	397.456	397.463
ENSMUSG00000007817	755.649	420.04	804.271	269.077	497.297	362.651	490.166	338.821
ENSMUSG00000007827	211.617	61.0314	167.938	175.485	65.0083	120.884	155.882	183.745
ENSMUSG00000007833	12.3443	1504.25	516.102	108.801	376.85	71.4314	127.221	427.436
ENSMUSG00000007836	1799.63	1558.1	558.99	1344.21	378.17	2516.58	659.502	1558.58
ENSMUSG00000007837	88.1738	104.112	106.497	40.9465	44.8788	5.49472	32.1708	112.072
ENSMUSG00000007850	1811.09	1741.19	1730.94	1931.5	1602.77	1533.03	1954.82	2331.35
ENSMUSG00000007867	7.0539	0	0.240944	162.616	25.7393	0	7.89647	2.60631
ENSMUSG00000007872	0.881738	3.59008	0	0	0	0	25.1517	46.9137
ENSMUSG00000007880	1576.55	1217.04	891.251	850.516	1152.99	1060.48	960.738	860.084
ENSMUSG00000007888	0	0	0	0	7.25981	0	0	0
ENSMUSG00000007891	2684.89	1532.97	1445.66	1832.06	1730.14	1038.5	1374.57	1241.91
ENSMUSG00000007892	6238.3	11470.3	3409.36	9407.16	2993.35	12401.6	3706.66	7490.55
ENSMUSG00000007908	11.4626	0	0.240944	0	0	0	0	0
ENSMUSG00000007950	94.346	280.027	191.55	182.504	180.835	43.9578	146.231	178.533
ENSMUSG00000007987	140.196	50.2612	240.462	47.9658	85.4678	357.157	64.3416	15.6379
ENSMUSG00000007989	15.8713	43.081	1.92755	88.9123	190.735	38.463	13.4533	179.836
ENSMUSG00000008028	0	7.18017	0	0	16.4996	0	0.877386	0
ENSMUSG00000008035	57.313	265.666	102.16	163.786	159.056	115.389	112.013	44.3074
ENSMUSG00000008036	488.483	1145.24	563.568	494.867	454.068	807.724	626.454	843.143
ENSMUSG00000008090	76.7112	17.9504	0.963776	14.0388	0	21.9789	125.466	18.2442
ENSMUSG00000008129	0	0	0	0	14.8496	27.4736	0	0
ENSMUSG00000008136	0	0	0	1.1699	1.64996	0	0	3.90947
ENSMUSG00000008140	1060.73	1719.65	453.938	720.658	387.74	1664.9	1136.51	955.214
ENSMUSG00000008153	460.267	585.184	188.418	102.951	158.726	203.305	113.183	41.701
ENSMUSG00000008167	1.76348	380.549	5.78265	348.63	44.8788	0	76.3326	132.922
ENSMUSG00000008200	342.114	398.499	613.443	1506.83	813.759	1631.93	681.144	716.737
ENSMUSG00000008206	1069.55	301.567	798.006	1254.13	640.513	170.336	412.956	559.055
ENSMUSG00000008226	1.76348	14.3603	18.3117	170.805	11.5497	0	50.8884	11.7284
ENSMUSG00000008301	278.629	175.914	137.579	119.33	205.585	82.4208	252.98	134.225
ENSMUSG00000008305	246.005	39.4909	96.8594	5.84949	75.238	104.4	25.7367	16.941
ENSMUSG00000008307	0.881738	3.59008	11.0834	73.7036	0.329991	49.4525	11.1136	11.7284
ENSMUSG00000008318	71.4208	448.761	194.924	60.8347	271.253	351.662	274.914	78.1894
ENSMUSG00000008333	201.036	430.81	216.127	128.689	203.935	313.199	228.705	441.77
ENSMUSG00000008348	318.307	603.134	300.698	485.508	305.242	769.261	176.647	165.501
ENSMUSG00000008373	252.177	175.914	373.704	157.936	665.593	126.379	347.445	737.587
ENSMUSG00000008384	5.29043	136.423	291.542	140.388	198.985	65.9366	174.892	194.17
ENSMUSG00000008393	1.76348	3.59008	129.869	196.543	81.1779	27.4736	108.503	14.3347
ENSMUSG00000008398	267.167	201.045	92.0406	339.271	283.463	170.336	274.037	268.45
ENSMUSG00000008429	30.8608	136.423	54.4533	106.461	171.265	120.884	156.76	11.7284
ENSMUSG00000008435	34.3878	46.6711	267.207	92.422	62.6984	274.736	192.732	82.0989
ENSMUSG00000008450	72.3025	319.517	93.7272	71.3638	146.516	10.9894	128.391	7.81894
ENSMUSG00000008475	1057.2	333.878	899.444	955.807	726.971	989.05	618.265	1321.4
ENSMUSG00000008482	0	0	28.9133	0	0.329991	0	0	0
ENSMUSG00000008489	0	0	1.92755	0	0	0	0	0
ENSMUSG00000008496	47.6138	57.4413	46.7431	90.0822	6.92982	60.4419	17.5477	91.221
ENSMUSG00000008540	127.852	0	43.8518	187.184	52.7986	98.905	82.4743	157.682
ENSMUSG00000008604	517.58	721.607	164.565	422.333	172.585	252.757	458.873	381.825
ENSMUSG00000008668	1420.48	2254.57	1058.71	1587.55	877.777	2164.92	908.972	1373.53
ENSMUSG00000008682	176.348	93.3422	90.8359	5.84949	52.4686	10.9894	33.3407	153.773
ENSMUSG00000008683	703.627	1540.15	904.503	1007.28	760.63	1022.02	870.367	1204.12
ENSMUSG00000008690	205.445	1217.04	460.203	431.693	468.588	538.483	804.855	411.798
ENSMUSG00000008730	1787.28	1576.05	579.47	1305.61	975.124	1813.26	649.851	1189.78
ENSMUSG00000008734	2.64521	25.1306	59.5131	5.84949	58.0785	109.894	5.84924	23.4568
ENSMUSG00000008763	861.458	524.152	473.455	142.728	370.25	417.599	299.774	367.49
ENSMUSG00000008822	117.271	247.716	63.6092	46.796	141.236	21.9789	117.277	215.021
ENSMUSG00000008845	59.0764	35.9008	0.240944	97.1016	5.93984	27.4736	29.5387	33.8821
ENSMUSG00000008855	493.773	7.18017	187.695	297.154	137.276	203.305	78.0874	75.5831
ENSMUSG00000008859	136.669	183.094	104.329	210.582	172.915	21.9789	187.176	56.0358
ENSMUSG00000008892	118.153	46.6711	179.262	136.878	143.216	192.315	211.45	172.017
ENSMUSG00000008958	226.607	143.603	100.474	191.863	272.573	93.4102	281.933	41.701
ENSMUSG00000008976	117.271	211.815	274.435	128.689	323.391	16.4842	136.58	58.6421
ENSMUSG00000009013	522.871	818.539	192.755	157.936	257.063	1302.25	298.019	200.686
ENSMUSG00000009030	22.0434	1102.16	366.958	432.863	269.603	76.9261	144.769	138.135
ENSMUSG00000009035	41.4417	3.59008	302.144	80.723	153.776	346.167	126.051	35.1853
ENSMUSG00000009073	141.96	247.716	174.202	200.053	362.33	49.4525	252.687	92.5242
ENSMUSG00000009076	1.76348	0	58.3084	71.3638	53.4586	0	28.6613	7.81894
ENSMUSG00000009079	906.427	463.121	567.905	412.974	627.973	483.535	644.294	467.834
ENSMUSG00000009090	397.664	721.607	355.633	614.197	450.768	357.157	618.85	460.015
ENSMUSG00000009092	0	0	36.1416	0	2.96992	0	0.584924	3.90947
ENSMUSG00000009108	3.52695	0	146.735	9.35919	0.989974	0	0.584924	0
ENSMUSG00000009112	59.9582	7.18017	141.193	5.84949	273.893	10.9894	91.5406	156.379
ENSMUSG00000009145	0	0	0.240944	0	0.659983	0	52.6432	0
ENSMUSG00000009207	66.1303	341.058	128.423	87.7424	11.8797	247.262	4.38693	149.863
ENSMUSG00000009210	0	0	0.240944	0	0	0	1.75477	0
ENSMUSG00000009248	171.939	3.59008	0	0	0	0	0	0
ENSMUSG00000009291	1028.11	660.575	595.854	672.692	579.795	291.22	397.456	774.076
ENSMUSG00000009292	0	0	46.9841	0	0	0	0.292462	0
ENSMUSG00000009293	862.34	359.008	297.325	18.7184	302.602	417.599	243.913	95.1305
ENSMUSG00000009376	0.881738	14.3603	0.240944	95.9317	27.3893	0	0	29.9726
ENSMUSG00000009378	3.52695	17.9504	24.0944	21.0582	2.96992	16.4842	11.406	0
ENSMUSG00000009406	34.3878	7.18017	39.0329	3.5097	19.4695	10.9894	10.2362	7.81894
ENSMUSG00000009418	119.916	229.765	140.952	188.354	89.4276	21.9789	202.676	114.678
ENSMUSG00000009470	1731.73	649.805	915.587	1043.55	604.214	1659.41	355.926	711.524
ENSMUSG00000009487	0	0	0	0	1.97995	0	0	2.60631
ENSMUSG00000009535	745.068	161.554	581.398	240.999	429.649	1274.77	302.991	488.684
ENSMUSG00000009549	1794.34	861.62	717.531	863.385	913.086	2478.12	964.832	1114.2
ENSMUSG00000009555	163.122	323.108	110.111	318.212	91.4076	219.789	330.775	635.941
ENSMUSG00000009563	5.29043	46.6711	238.534	51.4755	179.845	0	251.81	285.391
ENSMUSG00000009566	81.1199	35.9008	133.724	236.32	126.717	285.725	195.365	66.461
ENSMUSG00000009569	229.252	240.536	150.59	410.634	212.844	219.789	215.545	254.116
ENSMUSG00000009575	1440.76	804.179	1549.99	2545.7	1499.48	1098.94	1455	1476.48
ENSMUSG00000009585	958.449	1310.38	836.557	639.935	939.485	1544.02	1585.14	1557.27
ENSMUSG00000009614	0.881738	0	0	0	60.3884	0	0	0
ENSMUSG00000009621	249.532	3.59008	0	0	96.0275	0	0	24.76
ENSMUSG00000009628	0	3.59008	0	0	2.63993	104.4	31.5859	23.4568
ENSMUSG00000009630	343.878	265.666	217.331	212.922	101.637	93.4102	293.047	118.587
ENSMUSG00000009640	91.7007	21.5405	4.81888	14.0388	63.0283	98.905	230.46	136.832
ENSMUSG00000009647	34.3878	150.784	98.5461	107.631	77.878	60.4419	122.542	15.6379
ENSMUSG00000009681	170.175	384.139	42.888	328.742	264.653	225.283	175.477	192.867
ENSMUSG00000009687	1430.18	1629.9	1861.29	1062.27	1344.38	1928.65	1200.85	781.894
ENSMUSG00000009731	5.29043	53.8513	3.13227	1.1699	0	0	7.01909	11.7284
ENSMUSG00000009733	42.3234	143.603	6.50549	43.2863	169.616	43.9578	8.77386	78.1894
ENSMUSG00000009739	103.163	46.6711	43.129	95.9317	0	0	3.50954	3.90947
ENSMUSG00000009741	747.714	50.2612	433.217	229.3	734.561	120.884	480.515	308.848
ENSMUSG00000009772	1.76348	46.6711	126.014	0	89.0977	0	9.35878	400.069
ENSMUSG00000009828	113.744	82.5719	256.605	113.48	127.377	76.9261	133.07	334.911
ENSMUSG00000009863	741.542	107.703	408.4	345.12	641.173	142.863	476.713	131.619
ENSMUSG00000009876	144.605	0	60.9588	124.009	64.6783	285.725	38.0201	2.60631
ENSMUSG00000009894	185.165	236.946	263.593	23.398	366.62	329.683	153.543	271.057
ENSMUSG00000009905	521.989	315.927	350.091	168.465	105.267	27.4736	291.877	112.072
ENSMUSG00000009907	718.616	998.043	431.29	515.925	392.03	291.22	1013.09	995.612
ENSMUSG00000009927	52.0225	14.3603	39.0329	38.6067	36.959	93.4102	23.1045	28.6695
ENSMUSG00000009995	166.648	1683.75	632.478	491.357	300.292	2516.58	74.8703	815.777
ENSMUSG00000010025	101.4	272.846	71.3194	133.368	100.977	5.49472	104.116	97.7368
ENSMUSG00000010044	0	0	0	2.3398	15.8396	0	0	0
ENSMUSG00000010045	131.379	3.59008	176.371	17.5485	90.4176	10.9894	18.7176	2.60631
ENSMUSG00000010047	12.3443	35.9008	217.331	33.9271	81.1779	54.9472	194.195	100.343
ENSMUSG00000010048	7.93564	265.666	350.814	120.5	227.034	65.9366	194.487	70.3705
ENSMUSG00000010051	84.6468	0	2.89133	0	14.1896	0	1.75477	1.30316
ENSMUSG00000010054	157.831	61.0314	121.195	381.387	232.644	115.389	53.813	182.442
ENSMUSG00000010057	7.0539	132.833	61.6816	26.9077	175.885	153.852	25.1517	1.30316
ENSMUSG00000010066	0	35.9008	0.722832	2.3398	0	0	0	22.1537
ENSMUSG00000010067	99.6364	0	67.2233	0	8.57977	0	40.3598	2.60631
ENSMUSG00000010080	0	0	0	0	0	0	14.9156	2.60631
ENSMUSG00000010095	290.092	211.815	628.864	321.722	709.481	472.546	706.003	583.815
ENSMUSG00000010097	1084.54	1087.8	577.543	646.954	586.725	2384.71	638.445	560.358
ENSMUSG00000010110	390.61	175.914	757.528	141.558	402.259	274.736	504.497	186.352
ENSMUSG00000010142	102.282	319.517	448.878	109.97	95.6975	895.639	304.745	153.773
ENSMUSG00000010154	0	0	0	0	10.2297	0	0	0
ENSMUSG00000010205	196.628	107.703	259.256	190.693	327.021	10.9894	324.34	269.754
ENSMUSG00000010277	770.639	441.58	393.461	627.066	480.797	230.778	488.119	526.476
ENSMUSG00000010290	249.532	100.522	110.111	262.057	332.631	159.347	104.116	278.876
ENSMUSG00000010307	5.29043	7.18017	57.3446	0	30.3592	0	12.2834	22.1537
ENSMUSG00000010342	6.17217	3.59008	8.91492	0	0	0	3.50954	0
ENSMUSG00000010358	126.089	114.883	368.162	249.188	203.275	236.273	169.628	251.509
ENSMUSG00000010362	132.261	32.3108	199.261	84.2327	126.387	104.4	194.78	194.17
ENSMUSG00000010376	1224.73	405.679	650.549	473.809	523.036	511.009	581.999	418.314
ENSMUSG00000010392	501.709	125.653	153.481	81.8929	81.8378	43.9578	71.0683	19.5474
ENSMUSG00000010406	569.603	570.823	347.2	416.484	190.075	725.303	226.658	417.01
ENSMUSG00000010453	68.7756	563.643	395.63	459.77	300.622	967.071	422.315	185.048
ENSMUSG00000010492	0	0	0	0	3.29991	0	0	0
ENSMUSG00000010517	93.4642	35.9008	255.882	150.917	347.481	340.673	370.549	122.497
ENSMUSG00000010538	11.4626	46.6711	34.9369	28.0776	30.3592	43.9578	23.1045	33.8821
ENSMUSG00000010554	156.949	82.5719	216.609	215.261	141.566	521.998	76.9175	160.288
ENSMUSG00000010607	484.956	43.081	220.946	251.528	140.246	219.789	95.6351	181.139
ENSMUSG00000010608	1370.22	2477.16	1555.29	2192.39	1230.54	1752.82	1227.46	3156.25
ENSMUSG00000010609	300.673	588.774	239.257	404.785	355.731	126.379	116.692	445.68
ENSMUSG00000010651	1.76348	0	4.33699	2.3398	0.329991	0	3.80201	6.51579
ENSMUSG00000010663	314.78	333.878	586.939	489.018	356.721	203.305	974.776	308.848
ENSMUSG00000010721	1.76348	21.5405	14.9385	25.7378	58.7385	32.9683	133.363	48.2168
ENSMUSG00000010751	27.3339	75.3918	14.2157	33.9271	25.7393	54.9472	26.614	43.0042
ENSMUSG00000010755	137.551	82.5719	160.71	14.0388	95.6975	82.4208	130.146	372.703
ENSMUSG00000010760	119.035	21.5405	20.9621	2.3398	65.3383	27.4736	19.595	3.90947
ENSMUSG00000010841	0	0	4.81888	0	0	0	0	0
ENSMUSG00000010911	24.6887	28.7207	106.979	63.1745	28.0493	0	35.3879	27.3663
ENSMUSG00000010914	34.3878	179.504	125.773	49.1357	60.3884	21.9789	191.27	2.60631
ENSMUSG00000010936	14.9895	563.643	104.57	328.742	70.6181	1269.28	141.844	44.3074
ENSMUSG00000011008	782.101	147.193	167.697	243.339	275.873	43.9578	135.41	63.8547
ENSMUSG00000011096	86.4103	50.2612	99.9917	161.446	149.156	27.4736	120.787	118.587
ENSMUSG00000011114	1083.66	452.351	495.622	512.416	372.56	554.967	520.582	414.404
ENSMUSG00000011148	509.644	319.517	102.401	12.8689	180.175	21.9789	164.656	250.206
ENSMUSG00000011158	3.52695	93.3422	201.429	54.9852	187.765	43.9578	75.1627	613.787
ENSMUSG00000011171	138.433	68.2116	145.048	152.087	80.8479	0	217.884	70.3705
ENSMUSG00000011179	298.027	247.716	160.228	128.689	199.315	98.905	156.76	88.6147
ENSMUSG00000011254	40.5599	14.3603	34.9369	5.84949	73.9181	0	40.3598	1.30316
ENSMUSG00000011257	275.102	111.293	89.8721	87.7424	66.3283	126.379	88.3235	178.533
ENSMUSG00000011263	19.3982	222.585	77.343	28.0776	37.619	269.241	1.16985	273.663
ENSMUSG00000011267	171.057	61.0314	44.0927	11.699	93.3875	390.125	140.967	112.072
ENSMUSG00000011306	581.065	301.567	29.1542	328.742	78.8679	428.588	106.164	117.284
ENSMUSG00000011382	30.8608	168.734	65.0549	134.538	29.3692	38.463	37.7276	243.69
ENSMUSG00000011427	2.64521	111.293	24.8172	26.9077	45.2088	32.9683	83.3517	106.859
ENSMUSG00000011463	0	129.243	0	0	0	0	0	0
ENSMUSG00000011658	139.315	46.6711	61.4407	95.9317	49.8287	0	22.812	20.8505
ENSMUSG00000011751	0.881738	68.2116	5.54171	72.5337	0	153.852	37.7276	2.60631
ENSMUSG00000011752	10.5809	7.18017	22.8897	12.8689	65.6683	10.9894	40.6522	22.1537
ENSMUSG00000011831	11.4626	524.152	3.8551	19.8883	209.544	16.4842	50.011	67.7642
ENSMUSG00000011832	74.066	233.355	128.905	42.1164	49.1687	16.4842	146.231	23.4568
ENSMUSG00000011837	171.939	297.977	50.3573	65.5143	98.0074	5.49472	93.8803	244.994
ENSMUSG00000011877	746.832	68.2116	275.158	388.406	411.499	296.715	224.318	443.074
ENSMUSG00000011884	496.418	901.111	1153.88	739.376	705.521	752.777	727.353	409.191
ENSMUSG00000011958	477.902	875.98	319.974	765.114	240.234	445.072	770.637	622.909
ENSMUSG00000011960	224.843	1586.82	444.541	910.181	630.613	505.514	571.471	336.215
ENSMUSG00000012076	20.28	21.5405	31.8046	80.723	296.662	16.4842	133.655	10.4253
ENSMUSG00000012114	501.709	710.837	169.143	782.662	282.803	324.188	207.063	147.257
ENSMUSG00000012117	46.7321	420.04	178.298	177.825	49.4987	142.863	221.394	208.505
ENSMUSG00000012126	2.64521	118.473	6.50549	30.4174	70.9481	5.49472	4.09447	15.6379
ENSMUSG00000012296	7.93564	25.1306	148.662	249.188	138.926	27.4736	65.804	10.4253
ENSMUSG00000012405	586.356	983.683	602.36	428.183	567.585	494.525	465.6	173.32
ENSMUSG00000012422	519.344	473.891	280.7	636.425	281.483	521.998	308.255	26.0631
ENSMUSG00000012429	118.153	86.162	257.569	353.309	204.595	263.747	237.772	157.682
ENSMUSG00000012443	2.64521	175.914	66.2596	257.378	120.447	1142.9	205.893	540.81
ENSMUSG00000012483	111.099	25.1306	93.7272	231.64	52.7986	137.368	119.032	199.383
ENSMUSG00000012519	87.292	664.166	98.787	138.048	58.0785	0	21.3497	109.465
ENSMUSG00000012535	183.401	233.355	546.461	417.654	679.782	423.093	416.758	523.869
ENSMUSG00000012609	23.8069	0	22.8897	97.1016	93.0576	16.4842	160.562	179.836
ENSMUSG00000012640	28.2156	35.9008	15.1795	70.1939	42.2389	16.4842	106.749	387.038
ENSMUSG00000012777	0	0	32.0455	0	0	0	0.292462	0
ENSMUSG00000012819	49.3773	0	76.1383	7.01939	14.5196	0	7.01909	402.676
ENSMUSG00000012848	18796.9	23080.7	12530.5	19513.9	12194.2	22094.3	13974.1	16228.2
ENSMUSG00000012889	46.7321	0	82.1619	0	0	0	0.292462	31.2758
ENSMUSG00000013033	57.313	179.504	45.7793	81.8929	69.9582	32.9683	45.6241	48.2168
ENSMUSG00000013089	165.767	43.081	159.987	528.794	116.487	505.514	174.015	15.6379
ENSMUSG00000013091	0.881738	0	0	0	18.4795	0	0.292462	1.30316
ENSMUSG00000013150	0.881738	7.18017	10.3606	5.84949	3.29991	16.4842	85.6914	3.90947
ENSMUSG00000013155	0	3.59008	53.9714	8.18929	84.1478	43.9578	66.3889	10.4253
ENSMUSG00000013160	372.093	427.22	239.016	648.124	208.225	104.4	172.845	269.754
ENSMUSG00000013236	279.511	409.27	545.979	583.779	645.793	236.273	441.618	642.457
ENSMUSG00000013275	308.608	25.1306	38.0691	276.096	20.1295	0	12.5759	6.51579
ENSMUSG00000013415	0.881738	3.59008	0	0	0	5.49472	0.584924	3.90947
ENSMUSG00000013418	0	0	0	0	0	0	8.77386	0
ENSMUSG00000013419	0	0	0	8.18929	2.30994	0	11.406	0
ENSMUSG00000013465	164.003	140.013	351.778	228.13	554.055	390.125	514.441	641.153
ENSMUSG00000013495	8.81738	53.8513	122.159	37.4368	439.218	21.9789	194.195	311.455
ENSMUSG00000013539	45.8504	272.846	66.7415	310.023	142.556	1318.73	478.175	603.362
ENSMUSG00000013593	1855.18	463.121	918.719	907.841	1006.47	472.546	249.47	724.556
ENSMUSG00000013611	0	14.3603	0	0	27.7193	76.9261	0	0
ENSMUSG00000013622	556.377	71.8017	373.222	410.634	139.586	21.9789	338.379	188.958
ENSMUSG00000013629	492.891	387.729	560.195	513.586	907.806	214.294	696.645	204.596
ENSMUSG00000013646	289.21	17.9504	179.021	63.1745	28.7092	983.555	33.9256	110.768
ENSMUSG00000013662	814.726	789.818	296.361	451.581	277.193	719.808	332.529	147.257
ENSMUSG00000013663	733.606	725.197	376.113	336.931	574.515	670.356	423.485	297.12
ENSMUSG00000013698	18.5165	218.995	247.449	417.654	60.3884	71.4314	19.01	244.994
ENSMUSG00000013701	15.8713	172.324	31.3227	4.6796	46.8588	32.9683	10.5286	14.3347
ENSMUSG00000013707	287.447	14.3603	0.481888	32.7572	0	0	0.292462	26.0631
ENSMUSG00000013736	183.401	179.504	67.9462	141.558	84.8078	98.905	117.277	263.238
ENSMUSG00000013787	594.291	1734.01	728.614	871.575	558.345	313.199	517.658	299.726
ENSMUSG00000013822	151.659	93.3422	470.322	325.232	438.888	153.852	460.628	145.954
ENSMUSG00000013833	198.391	226.175	174.443	361.499	268.943	131.873	32.7557	222.84
ENSMUSG00000013846	362.394	455.941	400.69	574.42	301.942	813.218	458.288	628.122
ENSMUSG00000013858	499.064	423.63	192.996	534.644	131.007	390.125	104.701	363.581
ENSMUSG00000013878	164.885	104.112	65.5367	2.3398	58.4085	16.4842	68.1437	52.1263
ENSMUSG00000013921	2.64521	3.59008	0.240944	121.669	79.8579	38.463	46.209	35.1853
ENSMUSG00000013973	12.3443	21.5405	12.77	31.5873	27.3893	5.49472	4.38693	9.1221
ENSMUSG00000013974	3.52695	0	18.7936	0	0	27.4736	0	3.90947
ENSMUSG00000013997	272.457	32.3108	163.36	160.276	30.3592	10.9894	69.606	7.81894
ENSMUSG00000014030	0	3.59008	0.481888	2.3398	0.329991	0	0	499.109
ENSMUSG00000014039	6.17217	93.3422	1.20472	3.5097	34.3191	0	9.06632	104.253
ENSMUSG00000014074	275.102	455.941	426.23	195.373	283.133	670.356	304.16	351.853
ENSMUSG00000014075	503.472	186.684	153.24	472.639	146.186	93.4102	99.7295	63.8547
ENSMUSG00000014077	67.8938	129.243	302.866	104.121	291.382	126.379	87.1537	165.501
ENSMUSG00000014158	0	0	1.68661	0	3.6299	0	0	0
ENSMUSG00000014164	1.76348	43.081	8.19209	2.3398	40.9189	0	1.16985	0
ENSMUSG00000014177	263.64	2304.83	337.803	287.795	494.987	450.567	204.431	78.1894
ENSMUSG00000014195	221.316	254.896	298.77	307.683	602.234	192.315	159.392	428.739
ENSMUSG00000014226	379.147	197.455	382.619	293.645	648.763	456.062	697.229	445.68
ENSMUSG00000014232	47.6138	359.008	50.3573	51.4755	187.435	76.9261	126.344	45.6105
ENSMUSG00000014243	76.7112	39.4909	21.685	176.655	24.7493	505.514	0.584924	187.655
ENSMUSG00000014245	4.40869	14.3603	19.9983	7.01939	5.27986	0	166.703	41.701
ENSMUSG00000014294	1021.93	2154.05	585.494	1389.84	477.497	3741.9	695.767	1390.47
ENSMUSG00000014301	6.17217	3.59008	6.74643	4.6796	4.61988	16.4842	7.01909	9.1221
ENSMUSG00000014303	129.615	0	189.864	331.081	165.656	49.4525	42.1145	43.0042
ENSMUSG00000014313	827.07	764.688	595.131	359.159	539.536	1049.49	503.62	890.057
ENSMUSG00000014349	569.603	140.013	266.966	388.406	109.887	467.051	479.345	448.286
ENSMUSG00000014353	45.8504	129.243	405.75	380.217	192.055	16.4842	319.076	272.36
ENSMUSG00000014355	907.308	1443.21	346.959	893.803	889.327	291.22	853.112	762.347
ENSMUSG00000014402	362.394	750.328	274.194	335.761	161.366	532.988	198.289	357.065
ENSMUSG00000014418	314.78	344.648	327.684	228.13	131.007	406.609	334.284	357.065
ENSMUSG00000014426	14.9895	50.2612	167.697	125.179	227.034	76.9261	68.1437	49.52
ENSMUSG00000014444	7.93564	7.18017	3.37321	2.3398	236.274	5.49472	88.616	18.2442
ENSMUSG00000014453	0	0	0	2.3398	0	0	0	115.981
ENSMUSG00000014470	238.069	114.883	637.538	146.237	268.283	1225.32	305.623	535.598
ENSMUSG00000014496	54.6677	886.751	51.8029	170.805	280.823	170.336	173.43	177.229
ENSMUSG00000014498	3.52695	0	55.658	4.6796	75.568	21.9789	68.4361	67.7642
ENSMUSG00000014503	2.64521	0	27.2267	134.538	12.2097	0	7.01909	29.9726
ENSMUSG00000014504	296.264	179.504	258.292	263.227	201.295	274.736	181.326	353.156
ENSMUSG00000014529	0	0	15.4204	0	0	0	0	0
ENSMUSG00000014547	0.881738	175.914	5.30077	0	17.1595	0	11.1136	16.941
ENSMUSG00000014550	190.455	28.7207	143.844	22.2281	49.8287	43.9578	141.844	9.1221
ENSMUSG00000014551	740.66	229.765	516.102	422.333	262.343	131.873	342.181	476.956
ENSMUSG00000014554	571.366	132.833	324.792	125.179	422.389	1153.89	591.358	278.876
ENSMUSG00000014592	129.615	251.306	116.376	64.3444	109.557	65.9366	311.18	62.5516
ENSMUSG00000014599	9.69912	251.306	11.3244	11.699	0.329991	0	3.80201	16.941
ENSMUSG00000014601	257.467	78.9818	154.927	83.0628	159.716	49.4525	81.012	168.107
ENSMUSG00000014606	404.718	649.805	1390.49	551.022	838.838	318.694	711.56	549.932
ENSMUSG00000014609	0	0	0	0	0	0	2.3397	0
ENSMUSG00000014633	44.0869	631.855	112.762	269.077	106.587	186.82	193.317	479.562
ENSMUSG00000014668	107.572	61.0314	183.599	157.936	141.236	148.357	52.0582	231.962
ENSMUSG00000014686	0	0	0	0	0	0	3.50954	0
ENSMUSG00000014704	0	3.59008	5.05982	0	0	10.9894	0.877386	0
ENSMUSG00000014748	543.151	768.278	597.3	781.492	724.001	1428.63	452.731	725.859
ENSMUSG00000014763	168.412	10.7703	199.02	63.1745	55.7685	0	233.092	109.465
ENSMUSG00000014767	274.22	136.423	126.496	232.81	204.595	21.9789	326.095	41.701
ENSMUSG00000014769	528.161	359.008	619.708	299.494	710.141	1016.52	1242.96	702.402
ENSMUSG00000014778	176.348	215.405	107.943	212.922	342.531	730.798	215.837	861.387
ENSMUSG00000014786	0	0	0.722832	46.796	7.91979	0	0	1.30316
ENSMUSG00000014791	3.52695	3.59008	61.4407	2.3398	85.1378	225.283	1.16985	3.90947
ENSMUSG00000014837	15.8713	0	0	191.863	4.61988	49.4525	47.9638	0
ENSMUSG00000014846	2.64521	0	0	0	34.6491	0	11.9909	44.3074
ENSMUSG00000014850	17.6348	14.3603	34.455	91.2521	393.35	252.757	158.514	164.198
ENSMUSG00000014856	680.702	660.575	425.748	183.674	380.48	230.778	593.698	656.791
ENSMUSG00000014859	521.989	775.458	297.566	609.517	331.311	1065.98	367.625	96.4337
ENSMUSG00000014867	745.068	132.833	742.83	265.567	767.23	538.483	679.682	662.004
ENSMUSG00000014873	16.753	7.18017	128.182	71.3638	142.226	0	231.922	65.1579
ENSMUSG00000014905	98.7546	208.225	85.2941	479.658	218.454	10.9894	69.8984	125.103
ENSMUSG00000014907	14.9895	376.959	151.313	228.13	149.486	225.283	50.3035	130.316
ENSMUSG00000014932	3.52695	53.8513	101.196	7.01939	107.577	27.4736	96.22	59.9452
ENSMUSG00000014956	1530.7	1148.83	902.094	1819.19	509.837	2274.81	744.901	1201.51
ENSMUSG00000014959	253.059	215.405	208.176	785.002	942.455	324.188	740.514	358.368
ENSMUSG00000014980	238.069	10.7703	72.2832	325.232	93.7175	10.9894	85.3989	36.4884
ENSMUSG00000015002	353.577	1066.25	478.033	724.167	775.81	697.829	531.111	1382.65
ENSMUSG00000015013	257.467	574.413	161.673	39.7766	70.2882	241.768	76.0401	166.804
ENSMUSG00000015016	7.0539	82.5719	58.5494	51.4755	6.26984	269.241	77.21	166.804
ENSMUSG00000015023	151.659	114.883	65.0549	88.9123	48.5087	126.379	14.6231	79.4926
ENSMUSG00000015027	26.4521	0	112.521	0	0.989974	5.49472	199.167	95.1305
ENSMUSG00000015053	2424.78	1974.55	1135.09	878.594	894.936	2049.53	1795.42	1189.78
ENSMUSG00000015083	0	0	0	0	0	0	17.5477	0
ENSMUSG00000015085	0	3.59008	53.9714	1.1699	0	0	0	2.60631
ENSMUSG00000015087	571.366	947.782	334.912	501.887	283.793	258.252	375.229	138.135
ENSMUSG00000015090	0.881738	0	0	10.5291	17.4895	5.49472	0	0
ENSMUSG00000015092	123.443	50.2612	194.924	125.179	169.946	362.651	157.637	364.884
ENSMUSG00000015094	417.944	459.531	140.952	56.1551	260.033	43.9578	100.022	248.903
ENSMUSG00000015095	720.38	355.418	173.48	120.5	174.235	137.368	351.832	503.019
ENSMUSG00000015112	135.788	434.4	23.6125	40.9465	275.213	38.463	89.7858	126.406
ENSMUSG00000015120	37.033	14.3603	185.286	12.8689	172.915	170.336	75.4552	37.7916
ENSMUSG00000015126	59.9582	10.7703	115.412	28.0776	89.4276	0	77.7949	76.8863
ENSMUSG00000015127	0	0	1.20472	1.1699	4.61988	5.49472	27.4914	0
ENSMUSG00000015133	34.3878	653.395	265.038	127.519	167.966	153.852	482.562	178.533
ENSMUSG00000015134	0.881738	0	0	0	1.97995	0	0	0
ENSMUSG00000015143	112.862	57.4413	23.8534	58.4949	18.8095	60.4419	33.3407	32.5789
ENSMUSG00000015149	442.632	297.977	146.976	299.494	107.907	87.9155	26.0291	75.5831
ENSMUSG00000015165	350.05	499.022	297.807	346.29	209.214	296.715	430.797	419.617
ENSMUSG00000015176	982.256	236.946	288.169	434.032	278.513	1307.74	519.413	241.084
ENSMUSG00000015189	584.592	735.967	68.91	584.949	308.872	560.461	659.209	642.457
ENSMUSG00000015202	0	125.653	173.48	114.65	24.4194	148.357	71.6532	149.863
ENSMUSG00000015214	14.9895	437.99	198.297	449.241	67.9782	65.9366	128.098	59.9452
ENSMUSG00000015217	119.916	175.914	86.4989	51.4755	64.3483	54.9472	105.579	28.6695
ENSMUSG00000015222	0	0	0	1.1699	1.97995	0	0	0
ENSMUSG00000015224	41.4417	96.9323	199.983	31.5873	189.085	104.4	33.6331	165.501
ENSMUSG00000015243	184.283	75.3918	329.852	176.655	126.717	340.673	131.023	218.93
ENSMUSG00000015247	127.852	3.59008	493.212	16.3786	277.523	60.4419	422.315	115.981
ENSMUSG00000015289	99.6364	168.734	197.092	161.446	165.656	54.9472	204.723	56.0358
ENSMUSG00000015290	784.747	39.4909	399.244	295.984	136.946	27.4736	441.618	99.04
ENSMUSG00000015291	301.554	262.076	648.139	665.672	291.052	373.641	622.067	857.478
ENSMUSG00000015305	52.9043	437.99	16.6251	53.8153	27.7193	32.9683	16.0854	39.0947
ENSMUSG00000015312	0.881738	0	0	33.9271	0.329991	0	27.7839	76.8863
ENSMUSG00000015316	123.443	25.1306	166.251	57.325	126.057	280.231	480.223	112.072
ENSMUSG00000015335	131.379	7.18017	203.839	135.708	10.2297	335.178	51.1809	33.8821
ENSMUSG00000015337	30.8608	0	17.8298	1.1699	1.31997	5.49472	3.21708	0
ENSMUSG00000015340	0.881738	0	0	0	0	593.43	0.292462	65.1579
ENSMUSG00000015341	637.496	161.554	110.834	235.15	197.665	296.715	114.938	224.143
ENSMUSG00000015342	753.886	32.3108	143.844	70.1939	62.6984	351.662	98.5597	69.0673
ENSMUSG00000015355	0.881738	3.59008	0.240944	0	53.1286	71.4314	31.8784	20.8505
ENSMUSG00000015357	169.294	143.603	380.691	322.892	166.976	49.4525	137.457	235.871
ENSMUSG00000015363	99.6364	43.081	106.256	600.158	315.142	862.671	119.325	294.514
ENSMUSG00000015377	152.541	107.703	52.2848	142.728	176.545	32.9683	8.4814	483.471
ENSMUSG00000015401	65.2486	0	0	2.3398	0	0	0	0
ENSMUSG00000015452	2.64521	0	0	26.9077	1.97995	0	1.16985	3.90947
ENSMUSG00000015461	198.391	484.661	238.775	86.5725	174.235	93.4102	76.3326	82.0989
ENSMUSG00000015467	0	0	1.68661	3.5097	0.659983	16.4842	0	0
ENSMUSG00000015468	103.163	0	0.240944	1.1699	0.989974	0	0	40.3979
ENSMUSG00000015474	27.3339	89.7521	76.6202	272.586	41.2489	186.82	74.8703	183.745
ENSMUSG00000015476	0	0	0	3.5097	0	148.357	6.43416	0
ENSMUSG00000015478	8.81738	0	71.5603	0	47.1888	0	40.6522	126.406
ENSMUSG00000015488	29.0973	111.293	74.6926	19.8883	116.487	373.641	377.861	105.556
ENSMUSG00000015501	62.6034	107.703	4.57793	81.8929	3.29991	27.4736	7.89647	16.941
ENSMUSG00000015522	305.963	82.5719	179.262	132.199	169.616	60.4419	166.411	168.107
ENSMUSG00000015536	89.0555	136.423	133.724	40.9465	133.976	43.9578	154.42	432.648
ENSMUSG00000015542	333.297	50.2612	137.579	15.2087	160.376	49.4525	6.1417	101.646
ENSMUSG00000015568	1.76348	14.3603	4.57793	1.1699	0.329991	0	17.8402	2.60631
ENSMUSG00000015575	698.336	308.747	629.586	340.441	395.66	346.167	615.34	926.545
ENSMUSG00000015597	8.81738	165.144	77.343	107.631	137.606	423.093	36.5578	95.1305
ENSMUSG00000015599	23.8069	0	0	0	0	5.49472	0	0
ENSMUSG00000015605	401.191	201.045	47.7069	42.1164	76.888	148.357	22.812	134.225
ENSMUSG00000015619	469.966	140.013	113.726	114.65	60.3884	587.935	135.41	310.151
ENSMUSG00000015647	2.64521	7.18017	94.691	54.9852	6.26984	43.9578	77.21	109.465
ENSMUSG00000015653	0	0	0	0	8.90977	0	0	0
ENSMUSG00000015656	298.027	283.617	559.231	395.426	389.72	565.956	435.183	387.038
ENSMUSG00000015659	0	0	9.63776	0	4.94987	0	1.46231	0
ENSMUSG00000015668	384.438	563.643	125.291	16.3786	122.757	313.199	164.364	125.103
ENSMUSG00000015671	283.038	283.617	579.229	354.479	455.718	829.703	742.854	486.078
ENSMUSG00000015672	168.412	82.5719	148.18	248.019	162.026	38.463	330.482	239.781
ENSMUSG00000015697	114.626	14.3603	73.4879	156.766	226.704	461.556	293.632	611.181
ENSMUSG00000015702	345.641	78.9818	114.207	11.699	136.616	0	36.2653	190.261
ENSMUSG00000015711	4.40869	35.9008	8.67398	73.7036	84.8078	60.4419	196.242	136.832
ENSMUSG00000015714	1040.45	441.58	614.889	341.61	904.176	230.778	995.541	503.019
ENSMUSG00000015733	2191.12	534.923	1343.26	1566.49	1474.4	1071.47	1212.84	433.951
ENSMUSG00000015745	83.7651	157.964	65.2958	160.276	21.1194	126.379	103.239	142.044
ENSMUSG00000015747	501.709	28.7207	140.47	2.3398	113.847	60.4419	24.8593	242.387
ENSMUSG00000015748	55.5495	262.076	160.469	133.368	211.194	65.9366	26.9065	78.1894
ENSMUSG00000015749	362.394	1859.66	548.388	545.173	574.845	1934.14	892.009	875.722
ENSMUSG00000015750	5.29043	0	14.6976	5.84949	3.9599	10.9894	4.97185	1.30316
ENSMUSG00000015755	575.775	2100.2	295.156	839.987	646.783	681.345	305.038	358.368
ENSMUSG00000015757	85.5286	308.747	442.132	238.659	405.889	87.9155	353.879	828.808
ENSMUSG00000015759	561.667	1525.79	741.143	394.256	493.007	884.65	636.397	201.989
ENSMUSG00000015766	105.809	32.3108	105.052	285.455	150.806	159.347	199.167	299.726
ENSMUSG00000015776	16.753	96.9323	356.838	200.053	220.104	16.4842	155.297	221.537
ENSMUSG00000015790	105.809	86.162	189.382	166.126	268.283	104.4	205.016	18.2442
ENSMUSG00000015804	631.324	2462.8	797.765	418.824	651.733	412.104	484.61	850.962
ENSMUSG00000015806	762.703	1457.57	700.665	572.08	623.354	620.903	605.104	823.596
ENSMUSG00000015812	0	0	0	30.4174	0	0	0.292462	0
ENSMUSG00000015829	0	0	0	0	2.30994	0	1.46231	3.90947
ENSMUSG00000015837	2028.88	1145.24	687.895	1725.6	974.464	2302.29	624.114	599.452
ENSMUSG00000015839	249.532	649.805	415.869	304.174	330.981	197.81	33.9256	254.116
ENSMUSG00000015846	76.7112	104.112	0.722832	7.01939	143.216	390.125	6.1417	59.9452
ENSMUSG00000015850	0	3.59008	0	0	0	0	0	7.81894
ENSMUSG00000015854	0	0	0.722832	0	0	0	66.0964	1.30316
ENSMUSG00000015869	1389.62	175.914	277.326	1017.81	230.334	219.789	285.735	440.467
ENSMUSG00000015880	1.76348	32.3108	38.3101	155.597	88.4377	0	119.909	205.899
ENSMUSG00000015882	76.7112	86.162	122.159	168.465	165.986	901.134	156.76	61.2484
ENSMUSG00000015889	339.469	197.455	571.278	214.091	542.836	395.62	323.463	96.4337
ENSMUSG00000015890	70.539	0	0	0	0	54.9472	0	0
ENSMUSG00000015932	401.191	7.18017	405.268	38.6067	294.682	131.873	181.326	599.452
ENSMUSG00000015937	3374.41	3500.33	1276.28	3722.62	1341.08	4450.72	1869.12	2863.04
ENSMUSG00000015942	394.137	1059.07	86.017	29.2475	18.1495	60.4419	172.26	136.832
ENSMUSG00000015943	45.8504	143.603	106.738	90.0822	144.206	307.704	193.902	377.916
ENSMUSG00000015944	804.145	222.585	140.952	228.13	32.0092	82.4208	282.518	5.21263
ENSMUSG00000015950	11.4626	28.7207	1.20472	0	2.30994	181.326	9.65125	39.0947
ENSMUSG00000015961	847.35	481.071	675.125	526.454	692.322	791.24	949.039	215.021
ENSMUSG00000015966	0	0	0.240944	0	2.30994	10.9894	1.46231	0
ENSMUSG00000015968	0	17.9504	0.240944	25.7378	0.989974	0	2.92462	0
ENSMUSG00000015970	59.0764	0	0.240944	3.5097	0	0	0	0
ENSMUSG00000015971	14.1078	233.355	169.143	69.024	117.807	65.9366	142.429	140.741
ENSMUSG00000015980	0	10.7703	0	0	42.5689	10.9894	6.1417	3.90947
ENSMUSG00000015994	320.071	154.374	742.589	546.343	526.006	818.713	720.919	298.423
ENSMUSG00000016018	138.433	46.6711	272.267	90.0822	493.007	54.9472	444.25	95.1305
ENSMUSG00000016024	723.907	416.45	233.957	166.126	210.534	109.894	253.272	248.903
ENSMUSG00000016028	20.28	104.112	93.0043	43.2863	85.4678	71.4314	128.683	144.65
ENSMUSG00000016087	409.126	1479.11	1243.27	934.749	642.493	1362.69	1048.77	1324.01
ENSMUSG00000016128	0.881738	7.18017	166.974	1.1699	27.0593	0	7.01909	13.0316
ENSMUSG00000016181	58.1947	412.86	183.358	58.4949	123.417	21.9789	157.052	105.556
ENSMUSG00000016200	165.767	0	4.09605	1.1699	0.989974	0	0.292462	16.941
ENSMUSG00000016206	25.5704	552.873	140.952	730.017	83.4878	27.4736	241.281	384.431
ENSMUSG00000016239	0	0	0.722832	0	55.7685	27.4736	48.2562	1.30316
ENSMUSG00000016252	2583.49	3547	921.61	1853.12	701.232	4335.33	970.974	1817.9
ENSMUSG00000016253	130.497	226.175	616.816	332.251	312.172	280.231	280.179	341.427
ENSMUSG00000016256	744.187	1184.73	704.279	621.216	480.137	741.787	330.19	615.09
ENSMUSG00000016257	54.6677	168.734	219.982	188.354	184.135	87.9155	52.6432	108.162
ENSMUSG00000016308	364.158	14.3603	185.768	246.849	196.675	10.9894	126.344	93.8273
ENSMUSG00000016319	1301.45	520.562	1172.67	549.852	1278.72	692.335	1508.23	479.562
ENSMUSG00000016344	130.497	10.7703	232.27	274.926	159.056	82.4208	154.42	190.261
ENSMUSG00000016356	0	0	0	30.4174	0	0	0.292462	0
ENSMUSG00000016382	2.64521	61.0314	0	23.398	73.9181	0	32.4633	24.76
ENSMUSG00000016386	28.2156	14.3603	147.458	15.2087	12.2097	27.4736	4.97185	11.7284
ENSMUSG00000016409	84.6468	599.544	87.2217	78.3832	122.427	379.136	52.3507	119.89
ENSMUSG00000016427	157.831	204.635	144.084	223.451	103.617	148.357	182.789	285.391
ENSMUSG00000016477	489.365	251.306	125.773	196.543	140.906	384.63	190.1	129.013
ENSMUSG00000016481	308.608	222.585	331.78	290.135	392.03	956.081	398.918	119.89
ENSMUSG00000016487	48.4956	21.5405	16.6251	166.126	32.3391	428.588	91.2481	48.2168
ENSMUSG00000016493	1.76348	35.9008	1.44566	35.097	25.4093	10.9894	27.7839	9.1221
ENSMUSG00000016494	2583.49	1809.4	831.497	1359.42	1529.51	1120.92	896.689	1267.97
ENSMUSG00000016495	352.695	53.8513	369.367	328.742	572.205	192.315	406.522	685.461
ENSMUSG00000016496	56.4312	132.833	100.474	37.4368	158.066	71.4314	157.052	321.88
ENSMUSG00000016498	0	0	24.5763	5.84949	0	0	15.7929	10.4253
ENSMUSG00000016503	45.8504	0	135.651	0	144.536	16.4842	80.4271	175.926
ENSMUSG00000016510	29.0973	0	16.3842	12.8689	17.4895	0	10.8211	0
ENSMUSG00000016520	1.76348	3.59008	16.1432	37.4368	89.4276	54.9472	69.8984	1.30316
ENSMUSG00000016526	120.798	3.59008	55.1762	12.8689	0	49.4525	89.2009	13.0316
ENSMUSG00000016528	398.546	613.904	503.814	139.218	154.766	60.4419	454.778	367.49
ENSMUSG00000016534	1115.4	1091.39	1215.08	1059.93	1022.31	1219.83	768.883	1261.46
ENSMUSG00000016541	1434.59	958.552	1208.33	398.935	689.352	505.514	742.854	1327.92
ENSMUSG00000016552	53.786	104.112	325.997	253.868	114.507	494.525	152.08	102.949
ENSMUSG00000016554	855.286	599.544	659.463	383.727	406.879	1208.84	357.974	401.372
ENSMUSG00000016559	3957.24	3658.3	2412.57	3041.74	2792.06	3252.87	2994.52	2482.51
ENSMUSG00000016619	269.812	215.405	115.894	429.353	197.335	1000.04	309.425	281.482
ENSMUSG00000016624	0	7.18017	6.98737	0	12.2097	49.4525	0	0
ENSMUSG00000016637	169.294	10.7703	364.548	26.9077	121.767	142.863	112.89	9.1221
ENSMUSG00000016664	644.55	96.9323	90.5949	141.558	314.812	21.9789	86.2763	121.194
ENSMUSG00000016756	0	0	0	1.1699	0	0	0	24.76
ENSMUSG00000016757	455.858	240.536	103.606	67.8541	95.6975	285.725	166.703	80.7958
ENSMUSG00000016831	271.575	114.883	197.815	394.256	139.256	357.157	305.038	379.219
ENSMUSG00000016833	145.487	28.7207	102.642	18.7184	69.2982	181.326	95.3426	96.4337
ENSMUSG00000016921	2442.41	2179.18	1558.67	1922.14	1522.58	2483.61	1787.82	2481.21
ENSMUSG00000016933	813.844	262.076	315.155	329.911	181.165	186.82	135.117	575.996
ENSMUSG00000016940	112.862	197.455	133.242	90.0822	98.9974	538.483	42.6995	173.32
ENSMUSG00000016946	102.282	7.18017	143.121	16.3786	298.312	10.9894	69.606	40.3979
ENSMUSG00000016984	34.3878	122.063	104.57	126.349	63.0283	32.9683	163.486	272.36
ENSMUSG00000017002	0.881738	0	0	0	0	181.326	0.292462	40.3979
ENSMUSG00000017007	0	0	10.1196	0	0	0	0	0
ENSMUSG00000017009	29.0973	7.18017	21.685	65.5143	3.6299	0	65.5115	169.41
ENSMUSG00000017057	0	0	0	0	0.329991	27.4736	0.292462	0
ENSMUSG00000017119	26.4521	595.954	142.157	786.172	106.587	467.051	301.528	306.242
ENSMUSG00000017132	424.116	21.5405	35.9006	114.65	195.025	412.104	201.799	96.4337
ENSMUSG00000017144	0.881738	0	9.15587	8.18929	0	142.863	1.46231	1.30316
ENSMUSG00000017146	2.64521	226.175	0.240944	208.242	46.1988	109.894	8.4814	203.293
ENSMUSG00000017176	410.89	190.274	351.055	304.174	441.198	104.4	234.262	198.08
ENSMUSG00000017188	114.626	143.603	670.788	176.655	365.3	214.294	344.228	381.825
ENSMUSG00000017195	45.8504	0	0.722832	0	0	0	0	0
ENSMUSG00000017210	396.782	57.4413	479.237	39.7766	514.126	626.398	67.2663	293.21
ENSMUSG00000017221	671.884	574.413	197.815	301.834	523.036	824.208	328.727	616.393
ENSMUSG00000017264	73.1842	312.337	167.697	63.1745	330.981	49.4525	349.2	127.709
ENSMUSG00000017286	235.424	118.473	165.047	176.655	646.783	252.757	667.398	222.84
ENSMUSG00000017288	164.003	132.833	121.436	183.674	190.405	21.9789	193.025	41.701
ENSMUSG00000017291	1355.23	1734.01	580.434	738.206	460.008	1252.8	753.09	1138.96
ENSMUSG00000017299	43.2052	78.9818	87.2217	39.7766	14.5196	27.4736	45.0392	96.4337
ENSMUSG00000017307	1.76348	0	109.389	0	69.2982	54.9472	33.0482	1.30316
ENSMUSG00000017314	4.40869	0	0	0	0.329991	0	41.8221	0
ENSMUSG00000017376	136.669	39.4909	114.207	70.1939	30.0292	604.419	146.816	39.0947
ENSMUSG00000017386	49.3773	17.9504	98.5461	31.5873	100.977	10.9894	80.4271	0
ENSMUSG00000017390	47.6138	262.076	6.26454	100.611	152.126	32.9683	53.813	0
ENSMUSG00000017404	47.6138	61.0314	49.1526	62.0046	64.6783	65.9366	29.2462	48.2168
ENSMUSG00000017405	0.881738	71.8017	246.004	2.3398	0	10.9894	137.165	0
ENSMUSG00000017412	0.881738	0	0	0	16.4996	0	2.92462	0
ENSMUSG00000017418	368.566	21.5405	76.3792	188.354	19.1395	16.4842	21.0573	7.81894
ENSMUSG00000017421	1225.62	1105.75	1221.1	883.274	854.018	1648.42	1004.02	1338.34
ENSMUSG00000017428	76.7112	100.522	134.206	139.218	267.293	258.252	281.056	192.867
ENSMUSG00000017446	0	0	0	64.3444	0	0	0	0
ENSMUSG00000017453	0	0	0	0	0	0	16.6703	37.7916
ENSMUSG00000017466	13.2261	35.9008	34.9369	478.489	255.083	49.4525	34.803	46.9137
ENSMUSG00000017478	25.5704	222.585	249.618	397.766	261.683	54.9472	319.076	566.873
ENSMUSG00000017485	1031.63	721.607	984.497	442.222	1072.8	1071.47	494.261	789.713
ENSMUSG00000017491	1.76348	0	3.8551	319.382	1.64996	5.49472	103.532	173.32
ENSMUSG00000017493	1803.15	1094.98	1338.68	1323.16	1493.87	1016.52	1167.51	301.029
ENSMUSG00000017499	20.28	7.18017	100.955	62.0046	15.8396	0	159.392	13.0316
ENSMUSG00000017548	207.208	391.319	255.641	541.663	288.412	335.178	271.405	366.187
ENSMUSG00000017550	93.4642	129.243	286.241	162.616	231.654	104.4	303.576	569.48
ENSMUSG00000017561	620.743	376.959	399.244	303.004	588.375	851.682	649.558	548.629
ENSMUSG00000017615	4.40869	17.9504	87.2217	30.4174	0	5.49472	3.21708	15.6379
ENSMUSG00000017631	44.9686	46.6711	423.82	23.398	53.4586	65.9366	228.12	173.32
ENSMUSG00000017652	0	0	0	0	0	225.283	0	0
ENSMUSG00000017664	573.13	143.603	780.899	294.814	843.788	1873.7	791.11	475.652
ENSMUSG00000017667	7.0539	3.59008	0	120.5	0	0	0.584924	1.30316
ENSMUSG00000017670	140.196	71.8017	432.735	111.14	146.846	104.4	429.627	582.511
ENSMUSG00000017677	121.68	854.44	457.312	249.188	373.55	186.82	312.934	456.105
ENSMUSG00000017679	152.541	17.9504	137.82	67.8541	281.153	824.208	307.085	97.7368
ENSMUSG00000017686	446.159	581.594	101.196	99.4414	251.453	49.4525	173.138	379.219
ENSMUSG00000017692	0	43.081	0	1.1699	0.989974	0	0	0
ENSMUSG00000017697	514.053	7.18017	171.07	47.9658	13.5296	32.9683	131.315	9.1221
ENSMUSG00000017707	8672.77	9524.49	3456.1	7104.8	4453.89	7939.87	3605.18	6867.64
ENSMUSG00000017713	183.401	3.59008	174.684	141.558	80.1879	511.009	147.108	323.183
ENSMUSG00000017715	134.024	43.081	171.311	65.5143	150.146	60.4419	125.174	74.28
ENSMUSG00000017716	4.40869	53.8513	53.2486	500.717	169.946	615.409	325.218	970.852
ENSMUSG00000017718	0	0	0	0	18.1495	10.9894	5.84924	1.30316
ENSMUSG00000017721	35.2695	3.59008	110.834	269.077	77.878	10.9894	30.7085	243.69
ENSMUSG00000017723	0	409.27	33.2503	66.6842	16.8296	428.588	73.9929	118.587
ENSMUSG00000017737	8.81738	0	0	0	0	10.9894	0	172.017
ENSMUSG00000017740	0	0	0	0	49.8287	0	0.584924	11.7284
ENSMUSG00000017747	0.881738	707.247	1.20472	0	0	5.49472	0	16.941
ENSMUSG00000017756	184.283	71.8017	197.815	303.004	37.289	126.379	56.1527	230.659
ENSMUSG00000017760	1354.35	297.977	595.372	222.281	276.203	681.345	821.818	403.979
ENSMUSG00000017764	175.466	771.868	89.8721	0	120.777	5.49472	0.877386	0
ENSMUSG00000017765	0	3.59008	0	0	17.1595	43.9578	0	0
ENSMUSG00000017774	663.949	61.0314	217.331	129.859	167.636	587.935	169.336	58.6421
ENSMUSG00000017776	688.637	897.521	345.754	862.215	543.826	714.314	570.301	918.726
ENSMUSG00000017778	53.786	168.734	68.669	163.786	32.0092	225.283	55.2753	57.3389
ENSMUSG00000017781	1134.8	1525.79	302.626	839.987	137.276	560.461	482.855	433.951
ENSMUSG00000017801	11.4626	7.18017	79.7524	18.7184	37.619	219.789	34.5105	0
ENSMUSG00000017802	0	17.9504	1.92755	4.6796	21.7794	401.115	1.46231	16.941
ENSMUSG00000017830	141.96	122.063	58.5494	211.752	22.7694	32.9683	200.336	118.587
ENSMUSG00000017831	0	0	31.8046	0	40.5889	27.4736	66.3889	7.81894
ENSMUSG00000017837	4.40869	10.7703	140.47	46.796	48.8387	236.273	90.6632	0
ENSMUSG00000017843	823.543	725.197	394.907	665.672	572.205	181.326	435.768	619
ENSMUSG00000017858	157.831	168.734	155.891	229.3	307.882	379.136	165.241	127.709
ENSMUSG00000017861	69.6573	0	85.0532	73.7036	68.3082	49.4525	175.477	234.568
ENSMUSG00000017897	132.261	258.486	170.588	219.941	310.192	38.463	411.494	181.139
ENSMUSG00000017929	46.7321	218.995	123.363	21.0582	36.299	5.49472	43.8693	164.198
ENSMUSG00000017950	32.6243	3.59008	119.026	23.398	21.4494	0	52.6432	466.53
ENSMUSG00000017969	0	0	0.240944	0	0	0	47.0864	0
ENSMUSG00000017978	14.1078	513.382	269.375	347.46	35.3091	82.4208	103.532	89.9179
ENSMUSG00000017999	454.977	129.243	205.043	79.5531	520.726	351.662	361.483	903.088
ENSMUSG00000018001	19.3982	355.418	150.831	72.5337	132.327	38.463	234.555	67.7642
ENSMUSG00000018008	278.629	111.293	81.1981	14.0388	162.026	21.9789	100.022	272.36
ENSMUSG00000018012	0	3.59008	25.2991	1.1699	0	0	0.877386	0
ENSMUSG00000018040	58.1947	61.0314	33.2503	32.7572	189.745	170.336	60.5396	241.084
ENSMUSG00000018042	257.467	28.7207	529.836	197.713	365.63	203.305	166.118	76.8863
ENSMUSG00000018068	57.313	118.473	342.14	66.6842	136.616	76.9261	196.242	259.328
ENSMUSG00000018076	941.696	448.761	924.743	574.42	498.617	516.504	297.141	333.608
ENSMUSG00000018102	199.273	114.883	78.7887	514.755	135.956	417.599	62.2944	127.709
ENSMUSG00000018143	88.1738	104.112	170.106	0	23.7594	38.463	107.041	0
ENSMUSG00000018160	363.276	1152.42	224.801	526.454	327.351	565.956	421.145	426.132
ENSMUSG00000018166	0.881738	0	1.92755	50.3056	0	0	7.60401	0
ENSMUSG00000018167	67.8938	21.5405	82.8847	31.5873	144.866	0	128.391	39.0947
ENSMUSG00000018168	0	3.59008	0.240944	0	0	0	0	7.81894
ENSMUSG00000018169	1132.15	201.045	917.273	1780.59	702.552	252.757	648.973	496.503
ENSMUSG00000018171	282.156	323.108	591.999	699.599	463.308	203.305	415.296	256.722
ENSMUSG00000018189	1050.15	165.144	904.744	587.289	375.86	307.704	506.252	569.48
ENSMUSG00000018196	313.899	100.522	179.021	38.6067	225.714	390.125	369.38	196.777
ENSMUSG00000018199	292.737	104.112	83.1256	53.8153	255.743	1011.03	317.614	53.4295
ENSMUSG00000018209	1096.88	1177.55	638.019	1901.09	1010.76	1719.85	824.45	1455.63
ENSMUSG00000018238	0	563.643	0	0	0	16.4842	0	0
ENSMUSG00000018239	104.045	3.59008	47.225	91.2521	124.407	302.21	19.3025	57.3389
ENSMUSG00000018286	748.595	323.108	569.109	848.177	445.158	1439.62	605.981	863.993
ENSMUSG00000018287	814.726	1033.94	412.255	375.538	352.101	1098.94	477.59	656.791
ENSMUSG00000018293	6358.21	4282.97	5342.21	3873.53	4867.04	5313.39	5529.58	4653.58
ENSMUSG00000018322	901.136	646.215	655.608	476.149	352.101	1329.72	381.37	596.846
ENSMUSG00000018326	3017.31	2818.22	1739.37	2436.9	2305.65	4632.05	1487.17	1946.92
ENSMUSG00000018334	29.0973	333.878	37.1054	1.1699	150.806	76.9261	40.6522	72.9768
ENSMUSG00000018340	397.664	147.193	200.947	303.004	103.287	340.673	50.8884	273.663
ENSMUSG00000018341	5.29043	3.59008	20.2393	38.6067	67.9782	5.49472	37.1427	31.2758
ENSMUSG00000018347	110.217	25.1306	31.3227	50.3056	24.4194	164.842	104.994	166.804
ENSMUSG00000018362	0	3.59008	8.91492	2.3398	2.96992	0	5.55678	7.81894
ENSMUSG00000018363	280.393	1109.34	91.5587	369.688	144.206	357.157	62.2944	201.989
ENSMUSG00000018372	7.93564	53.8513	63.1273	99.4414	13.5296	5.49472	88.0311	48.2168
ENSMUSG00000018377	1135.68	1123.7	744.999	602.498	347.151	445.072	778.241	1163.72
ENSMUSG00000018378	134.024	398.499	36.1416	376.707	112.197	241.768	94.1728	105.556
ENSMUSG00000018379	2072.97	1597.59	1335.31	1658.92	1321.62	1214.33	1724.65	1331.83
ENSMUSG00000018381	15.8713	0	24.8172	0	6.92982	0	54.9829	2.60631
ENSMUSG00000018387	0	25.1306	0	73.7036	0	0	0	0
ENSMUSG00000018395	77.5929	25.1306	81.439	47.9658	61.3784	109.894	2.92462	57.3389
ENSMUSG00000018398	22.9252	294.387	308.167	395.426	263.663	197.81	167.581	265.844
ENSMUSG00000018401	7.93564	64.6215	86.017	72.5337	170.936	93.4102	219.931	383.128
ENSMUSG00000018405	5.29043	904.701	145.53	44.4562	40.5889	27.4736	59.3698	78.1894
ENSMUSG00000018411	0	0	0	0	16.8296	0	0	0
ENSMUSG00000018412	375.62	463.121	406.472	401.275	207.565	835.197	321.416	314.061
ENSMUSG00000018415	37.9147	825.719	194.924	357.989	349.791	741.787	236.894	327.093
ENSMUSG00000018417	41.4417	0	15.9023	0	2.63993	0	0	0
ENSMUSG00000018425	0.881738	10.7703	0.240944	0	22.4394	10.9894	27.7839	0
ENSMUSG00000018427	23.8069	0	54.2124	109.97	42.2389	0	11.9909	3.90947
ENSMUSG00000018428	92.5825	122.063	132.76	176.655	73.2581	137.368	203.846	92.5242
ENSMUSG00000018433	216.908	93.3422	288.892	209.412	137.606	5.49472	297.434	93.8273
ENSMUSG00000018442	122.562	509.792	50.3573	129.859	189.085	241.768	337.794	175.926
ENSMUSG00000018446	716.853	294.387	1039.43	582.61	1134.84	1076.97	1094.39	805.351
ENSMUSG00000018449	448.805	57.4413	312.986	136.878	79.5279	10.9894	197.412	410.495
ENSMUSG00000018451	455.858	0	0	3.5097	0.329991	0	0	0
ENSMUSG00000018470	8.81738	0	0	0	0	0	0	0
ENSMUSG00000018474	185.165	351.828	475.141	161.446	422.389	835.197	229.583	295.817
ENSMUSG00000018476	145.487	394.909	142.157	128.689	87.1177	274.736	184.544	59.9452
ENSMUSG00000018481	182.52	516.972	307.203	918.371	857.977	494.525	395.116	505.625
ENSMUSG00000018500	0.881738	28.7207	1.44566	0	14.5196	5.49472	0	0
ENSMUSG00000018501	1312.03	1841.71	757.046	886.783	741.491	1241.81	672.078	1711.05
ENSMUSG00000018507	160.476	10.7703	245.763	23.398	222.744	175.831	355.926	144.65
ENSMUSG00000018509	23.8069	86.162	6.74643	32.7572	76.228	109.894	80.1346	27.3663
ENSMUSG00000018537	90.819	46.6711	8.43304	43.2863	12.2097	98.905	42.9919	24.76
ENSMUSG00000018541	65.2486	499.022	133.001	80.723	15.8396	620.903	262.046	105.556
ENSMUSG00000018547	47.6138	107.703	50.3573	92.422	84.4778	54.9472	32.7557	144.65
ENSMUSG00000018548	114.626	75.3918	154.445	368.518	205.255	1011.03	282.226	660.701
ENSMUSG00000018554	0	21.5405	30.5999	0	0	0	9.65125	6.51579
ENSMUSG00000018559	171.057	434.4	190.105	156.766	117.807	368.146	165.826	135.528
ENSMUSG00000018565	1719.39	491.842	143.362	111.14	506.207	500.019	294.509	118.587
ENSMUSG00000018567	1081.89	1224.22	1155.09	676.201	699.582	1642.92	1285.08	1228.88
ENSMUSG00000018569	0	35.9008	4.09605	0	1.31997	0	35.9728	2.60631
ENSMUSG00000018570	0	111.293	10.1196	3.5097	0.329991	0	5.84924	88.6147
ENSMUSG00000018572	180.756	423.63	159.746	21.0582	191.395	428.588	216.422	188.958
ENSMUSG00000018574	10.5809	14.3603	137.097	2.3398	168.296	0	24.5668	0
ENSMUSG00000018581	1.76348	0	7.95115	17.5485	39.269	0	0.877386	0
ENSMUSG00000018583	466.439	1590.41	1455.06	1090.35	927.936	2175.91	1130.07	939.577
ENSMUSG00000018585	378.266	190.274	274.435	297.154	180.835	527.493	133.363	190.261
ENSMUSG00000018599	22.9252	0	12.0472	90.0822	20.7895	0	2.04723	26.0631
ENSMUSG00000018651	285.683	114.883	53.2486	26.9077	105.927	5.49472	195.657	79.4926
ENSMUSG00000018654	785.628	2161.23	583.084	1713.9	870.847	697.829	726.183	1391.77
ENSMUSG00000018659	234.542	111.293	278.049	113.48	126.387	148.357	147.693	102.949
ENSMUSG00000018661	3.52695	21.5405	34.9369	72.5337	102.957	10.9894	73.1155	13.0316
ENSMUSG00000018666	280.393	721.607	344.309	532.304	284.453	175.831	241.281	492.594
ENSMUSG00000018669	429.406	168.734	407.918	343.95	292.372	21.9789	382.248	207.202
ENSMUSG00000018672	2.64521	0	113.485	1.1699	40.9189	10.9894	38.0201	3.90947
ENSMUSG00000018677	911.717	563.643	1226.89	403.615	977.104	214.294	933.246	750.619
ENSMUSG00000018678	29.0973	10.7703	33.7321	106.461	53.7886	280.231	99.4371	108.162
ENSMUSG00000018697	335.06	100.522	313.468	198.883	195.685	10.9894	53.5205	110.768
ENSMUSG00000018707	795.328	1816.58	883.3	934.749	1174.77	857.176	656.87	655.488
ENSMUSG00000018727	0	0	1.92755	0	0.989974	0	1.46231	0
ENSMUSG00000018733	2.64521	775.458	176.371	53.8153	139.586	16.4842	58.1999	0
ENSMUSG00000018736	178.993	477.481	570.314	373.198	308.542	763.766	584.339	462.621
ENSMUSG00000018740	0	0	0.481888	1.1699	1.97995	10.9894	0	13.0316
ENSMUSG00000018750	381.792	280.027	32.5274	255.038	54.4486	10.9894	232.507	155.076
ENSMUSG00000018752	0	0	5.54171	1.1699	0	0	0	0
ENSMUSG00000018761	6.17217	64.6215	299.734	94.7618	204.265	27.4736	284.566	132.922
ENSMUSG00000018765	297.146	211.815	214.44	164.956	100.647	335.178	157.637	115.981
ENSMUSG00000018770	922.298	1443.21	1017.75	1033.02	1003.5	637.387	887.622	1546.85
ENSMUSG00000018774	12.3443	3.59008	54.2124	0	2.96992	43.9578	39.4824	19.5474
ENSMUSG00000018796	2.64521	14.3603	60.4769	198.883	151.796	43.9578	63.1718	190.261
ENSMUSG00000018800	0	7.18017	150.831	40.9465	63.3583	10.9894	95.0502	19.5474
ENSMUSG00000018809	29.9791	0	25.2991	65.5143	13.1997	10.9894	39.7748	7.81894
ENSMUSG00000018819	767.112	710.837	526.944	529.964	190.735	697.829	413.249	449.589
ENSMUSG00000018820	139.315	147.193	279.736	553.362	283.133	131.873	171.675	430.042
ENSMUSG00000018821	33.506	43.081	282.627	237.489	87.7777	0	150.033	53.4295
ENSMUSG00000018830	0	0	0	0	0	0	0	19.5474
ENSMUSG00000018841	56.4312	265.666	266.725	146.237	257.723	109.894	81.012	359.671
ENSMUSG00000018845	73.1842	64.6215	78.7887	272.586	128.697	71.4314	129.561	79.4926
ENSMUSG00000018846	182.52	251.306	107.702	256.208	160.706	104.4	106.749	431.345
ENSMUSG00000018848	458.504	57.4413	269.857	31.5873	640.843	263.747	478.175	628.122
ENSMUSG00000018849	125.207	3.59008	0.722832	17.5485	0	0	0.877386	0
ENSMUSG00000018858	365.921	32.3108	270.821	28.0776	140.576	82.4208	331.067	220.234
ENSMUSG00000018861	396.782	3.59008	16.8661	7.01939	59.7284	10.9894	173.138	112.072
ENSMUSG00000018882	320.071	57.4413	78.5477	285.455	345.501	153.852	246.545	350.549
ENSMUSG00000018899	141.078	427.22	156.854	744.056	206.905	752.777	520.875	1099.86
ENSMUSG00000018900	46.7321	3.59008	36.8644	73.7036	41.2489	27.4736	57.3226	7.81894
ENSMUSG00000018909	72.3025	854.44	589.59	284.285	244.524	192.315	215.252	519.96
ENSMUSG00000018920	0	0	12.0472	0	17.1595	32.9683	2.63216	14.3347
ENSMUSG00000018921	96.9912	477.481	179.021	43.2863	108.897	302.21	116.4	211.112
ENSMUSG00000018923	197.509	129.243	260.219	177.825	98.6674	565.956	95.9275	91.221
ENSMUSG00000018927	2.64521	0	0	0	0	961.576	0	0
ENSMUSG00000018930	15.8713	7.18017	60.9588	142.728	23.0994	401.115	19.595	37.7916
ENSMUSG00000018931	0	0	47.9478	3.5097	35.9691	5.49472	2.04723	0
ENSMUSG00000018932	62.6034	1281.66	765.479	336.931	280.163	1159.39	543.979	271.057
ENSMUSG00000018965	298.027	229.765	275.158	400.105	361.341	225.283	460.043	304.939
ENSMUSG00000018974	300.673	107.703	122.64	538.153	208.885	38.463	162.316	368.794
ENSMUSG00000018983	2.64521	14.3603	132.278	1.1699	4.94987	71.4314	9.06632	136.832
ENSMUSG00000018986	0	0	23.6125	0	0.989974	0	47.6713	108.162
ENSMUSG00000018995	18.5165	14.3603	74.6926	236.32	149.486	109.894	116.692	31.2758
ENSMUSG00000018999	19.3982	114.883	130.11	197.713	521.386	137.368	109.381	155.076
ENSMUSG00000019027	0	161.554	11.0834	4.6796	0	0	41.2371	3.90947
ENSMUSG00000019039	428.525	7.18017	158.3	9.35919	216.144	868.166	462.675	222.84
ENSMUSG00000019054	1285.57	1565.28	844.026	1139.48	608.834	1978.1	825.035	529.082
ENSMUSG00000019055	5.29043	7.18017	107.702	160.276	14.8496	181.326	0.877386	9.1221
ENSMUSG00000019066	7.0539	136.423	178.298	152.087	38.279	60.4419	66.0964	297.12
ENSMUSG00000019080	18.5165	3.59008	101.919	88.9123	82.1678	10.9894	11.9909	268.45
ENSMUSG00000019082	22.9252	28.7207	155.65	10.5291	160.376	329.683	137.165	134.225
ENSMUSG00000019087	1281.17	1084.21	555.135	1001.43	456.378	406.609	817.724	1906.52
ENSMUSG00000019088	2.64521	3.59008	16.6251	23.398	62.6984	5.49472	54.1055	0
ENSMUSG00000019122	0	0	25.0582	0	0	467.051	0	0
ENSMUSG00000019124	592.528	0	122.159	131.029	92.7276	21.9789	198.289	23.4568
ENSMUSG00000019132	1796.98	1644.26	1075.81	1365.27	1289.94	758.271	1149.96	633.335
ENSMUSG00000019139	492.891	25.1306	847.159	432.863	307.882	406.609	167.288	102.949
ENSMUSG00000019143	190.455	165.144	123.604	521.775	1.64996	159.347	222.856	277.573
ENSMUSG00000019158	1342.89	656.985	565.495	395.426	414.469	478.041	700.154	182.442
ENSMUSG00000019173	49.3773	140.013	102.642	87.7424	35.6391	76.9261	50.011	114.678
ENSMUSG00000019179	1317.32	197.455	1445.9	577.93	1295.88	1461.6	1103.17	390.947
ENSMUSG00000019188	622.507	531.332	881.614	727.677	971.824	379.136	483.147	759.741
ENSMUSG00000019189	21.1617	563.643	240.221	342.78	367.28	181.326	194.195	211.112
ENSMUSG00000019194	0	75.3918	0.481888	4.6796	0	0	50.3035	0
ENSMUSG00000019210	759.176	692.886	326.72	460.94	164.666	230.778	288.952	221.537
ENSMUSG00000019214	357.986	25.1306	83.3666	0	35.6391	0	214.082	74.28
ENSMUSG00000019235	0	0	0	0	2.96992	60.4419	0.877386	0
ENSMUSG00000019254	194.864	728.787	192.755	616.537	184.135	840.692	486.072	272.36
ENSMUSG00000019256	0	265.666	0	38.6067	0	82.4208	0	75.5831
ENSMUSG00000019261	533.451	161.554	370.331	77.2133	114.837	54.9472	218.469	346.64
ENSMUSG00000019295	9.69912	7.18017	310.577	257.378	489.047	32.9683	786.43	503.019
ENSMUSG00000019297	636.615	21.5405	261.906	12.8689	54.1186	16.4842	218.177	126.406
ENSMUSG00000019301	0	0	20.4802	0	0	0	0.584924	1.30316
ENSMUSG00000019302	35.2695	17.9504	185.527	65.5143	119.787	16.4842	17.8402	78.1894
ENSMUSG00000019303	39.6782	100.522	86.9807	98.2715	101.307	0	36.5578	18.2442
ENSMUSG00000019312	0	0	8.91492	73.7036	0	0	0	0
ENSMUSG00000019320	0	0	7.95115	0	0	0	2.04723	0
ENSMUSG00000019338	201.036	236.946	223.114	83.0628	191.395	181.326	158.514	110.768
ENSMUSG00000019362	267.167	969.323	363.584	366.178	357.051	280.231	418.513	475.652
ENSMUSG00000019370	1004.3	1766.32	542.124	988.564	252.113	2077	576.15	843.143
ENSMUSG00000019373	155.186	226.175	277.808	188.354	386.42	362.651	96.5125	100.343
ENSMUSG00000019428	1100.41	879.571	793.91	926.56	631.603	857.176	987.059	1024.28
ENSMUSG00000019432	898.491	416.45	1171.23	930.07	1265.52	1192.35	970.681	1187.18
ENSMUSG00000019433	249.532	32.3108	76.3792	52.6454	140.246	5.49472	236.017	182.442
ENSMUSG00000019437	1.76348	0	0	2.3398	7.5898	0	10.8211	0
ENSMUSG00000019461	726.552	315.927	329.852	455.091	682.092	307.704	363.238	793.623
ENSMUSG00000019464	23.8069	46.6711	117.581	32.7572	101.307	0	87.7386	22.1537
ENSMUSG00000019467	0.881738	147.193	1.44566	0	0.329991	5.49472	0	2.60631
ENSMUSG00000019470	211.617	32.3108	446.469	595.478	566.925	719.808	134.24	512.141
ENSMUSG00000019471	931.997	1418.08	1196.05	418.824	720.701	1725.34	870.659	295.817
ENSMUSG00000019478	28.2156	186.684	36.3825	159.106	112.527	104.4	14.6231	1.30316
ENSMUSG00000019487	9.69912	7.18017	21.9259	24.5679	6.59983	0	35.3879	194.17
ENSMUSG00000019494	1257.36	610.314	453.456	204.732	525.016	1181.36	667.983	145.954
ENSMUSG00000019505	885.265	954.962	1298.21	1079.82	1213.05	939.597	1055.79	1019.07
ENSMUSG00000019518	82.8834	21.5405	273.953	458.6	131.337	5.49472	262.338	56.0358
ENSMUSG00000019528	203.681	732.377	721.627	427.013	621.374	543.977	498.063	158.985
ENSMUSG00000019539	132.261	563.643	472.491	347.46	217.464	307.704	279.594	145.954
ENSMUSG00000019558	18.5165	0	0	3.5097	28.3793	0	50.5959	0
ENSMUSG00000019564	21.1617	132.833	9.15587	35.097	12.8697	27.4736	37.1427	45.6105
ENSMUSG00000019577	75.8295	0	0	0	0	0	0	6.51579
ENSMUSG00000019578	249.532	384.139	385.992	689.07	602.894	230.778	398.041	491.29
ENSMUSG00000019579	802.381	21.5405	458.998	259.718	296.992	16.4842	393.946	259.328
ENSMUSG00000019590	2.64521	0	93.4862	0	29.0392	5.49472	12.8683	0
ENSMUSG00000019659	261.876	412.86	432.735	99.4414	168.626	461.556	264.093	273.663
ENSMUSG00000019689	281.274	111.293	189.864	76.0434	140.246	324.188	103.824	125.103
ENSMUSG00000019699	22.0434	32.3108	162.637	98.2715	130.347	181.326	240.111	327.093
ENSMUSG00000019710	50.2591	3.59008	183.84	116.99	225.714	16.4842	293.924	217.627
ENSMUSG00000019715	194.864	613.904	459.239	514.755	269.273	203.305	335.454	70.3705
ENSMUSG00000019718	0	3.59008	0.722832	0	25.7393	0	86.5688	2.60631
ENSMUSG00000019726	106.69	100.522	2.1685	59.6648	115.827	54.9472	38.0201	359.671
ENSMUSG00000019731	368.566	175.914	164.806	310.023	83.4878	626.398	62.2944	891.36
ENSMUSG00000019732	0.881738	0	6.98737	0	0	43.9578	6.1417	1.30316
ENSMUSG00000019734	0	7.18017	11.3244	2.3398	12.2097	49.4525	6.72663	19.5474
ENSMUSG00000019738	182.52	43.081	150.831	205.902	94.7075	428.588	145.061	87.3115
ENSMUSG00000019761	27.3339	0	16.8661	77.2133	0.329991	0	4.38693	1.30316
ENSMUSG00000019763	98.7546	39.4909	26.2629	43.2863	138.596	142.863	98.8522	27.3663
ENSMUSG00000019768	66.1303	35.9008	142.398	224.621	97.6774	10.9894	200.629	86.0084
ENSMUSG00000019772	0	0	0	0	0	0	1.46231	41.701
ENSMUSG00000019773	9.69912	7.18017	37.8282	133.368	198.655	32.9683	59.0773	93.8273
ENSMUSG00000019774	113.744	3.59008	127.459	101.781	24.0894	120.884	232.8	37.7916
ENSMUSG00000019777	394.137	373.369	604.287	439.882	748.75	565.956	436.646	375.309
ENSMUSG00000019779	0.881738	0	42.6471	0	38.279	27.4736	0.292462	2.60631
ENSMUSG00000019782	78.4747	140.013	40.9605	3.5097	61.0484	27.4736	117.862	54.7326
ENSMUSG00000019790	305.963	359.008	363.343	436.372	233.964	307.704	343.935	187.655
ENSMUSG00000019791	231.897	7.18017	22.6487	2.3398	24.0894	0	0	36.4884
ENSMUSG00000019792	616.335	7.18017	95.4138	4.6796	232.974	5.49472	15.7929	22.1537
ENSMUSG00000019794	39.6782	204.635	84.8123	92.422	33.6591	335.178	45.3316	185.048
ENSMUSG00000019795	213.381	168.734	300.457	155.597	129.357	357.157	432.259	549.932
ENSMUSG00000019796	0	10.7703	0	2.3398	0	0	0.877386	0
ENSMUSG00000019797	7.93564	161.554	6.74643	102.951	78.2079	27.4736	108.503	58.6421
ENSMUSG00000019802	305.963	481.071	204.079	196.543	87.1177	153.852	147.401	444.377
ENSMUSG00000019804	1387.86	1091.39	1354.35	1600.42	1246.38	384.63	1193.54	1240.61
ENSMUSG00000019806	590.764	272.846	216.127	246.849	169.286	60.4419	304.745	165.501
ENSMUSG00000019808	1.76348	0	27.2267	5.84949	20.7895	0	8.4814	11.7284
ENSMUSG00000019809	289.21	46.6711	81.1981	45.6261	212.844	164.842	44.1618	320.577
ENSMUSG00000019810	133.142	107.703	270.339	222.281	143.216	38.463	76.3326	82.0989
ENSMUSG00000019813	582.829	861.62	534.895	205.902	191.395	269.241	369.087	113.375
ENSMUSG00000019814	74.9477	64.6215	202.634	76.0434	190.735	120.884	60.2472	83.4021
ENSMUSG00000019817	0	3.59008	0.481888	2.3398	0	32.9683	88.9085	0
ENSMUSG00000019818	398.546	771.868	547.184	1077.48	527.986	1115.43	931.492	1050.34
ENSMUSG00000019820	645.432	1134.47	695.123	1295.08	690.012	615.409	317.029	1266.67
ENSMUSG00000019822	253.059	183.094	189.382	63.1745	119.457	346.167	121.957	0
ENSMUSG00000019823	19.3982	7.18017	2.65038	0	51.4786	0	0.584924	1.30316
ENSMUSG00000019826	58.1947	0	191.069	36.2669	39.269	0	75.4552	14.3347
ENSMUSG00000019828	29.0973	3.59008	0.240944	2.3398	0.659983	0	5.55678	121.194
ENSMUSG00000019832	625.152	82.5719	109.629	239.829	219.444	511.009	105.286	172.017
ENSMUSG00000019837	22.9252	89.7521	146.253	272.586	96.0275	5.49472	143.014	105.556
ENSMUSG00000019838	2.64521	14.3603	1.68661	12.8689	49.8287	0	6.1417	16.941
ENSMUSG00000019841	1155.08	330.288	109.629	283.116	126.057	71.4314	217.007	62.5516
ENSMUSG00000019842	0.881738	3.59008	19.7574	19.8883	21.4494	16.4842	21.6422	0
ENSMUSG00000019843	286.565	111.293	321.178	608.347	301.942	54.9472	187.468	185.048
ENSMUSG00000019845	355.34	7.18017	82.6438	0	109.887	0	9.06632	0
ENSMUSG00000019846	4.40869	0	0	0	10.2297	0	38.3125	0
ENSMUSG00000019849	24.6887	323.108	27.9495	200.053	218.784	109.894	255.612	54.7326
ENSMUSG00000019850	1.76348	380.549	0	0	0.329991	5.49472	0	45.6105
ENSMUSG00000019851	1.76348	1116.52	37.1054	15.2087	0	5.49472	0	0
ENSMUSG00000019852	30.8608	0	0.240944	0	1.64996	10.9894	0.584924	1.30316
ENSMUSG00000019853	0	0	27.7085	0	0	0	0	0
ENSMUSG00000019854	718.616	520.562	113.244	283.116	188.755	241.768	170.505	65.1579
ENSMUSG00000019856	34.3878	251.306	52.0439	149.747	70.6181	16.4842	50.8884	89.9179
ENSMUSG00000019857	335.942	89.7521	359.488	112.31	117.477	65.9366	99.1446	46.9137
ENSMUSG00000019861	29.0973	807.769	43.3699	421.164	277.193	27.4736	9.35878	54.7326
ENSMUSG00000019863	71.4208	118.473	134.206	159.106	58.0785	21.9789	49.4261	63.8547
ENSMUSG00000019864	1.76348	53.8513	78.0658	0	63.6883	571.451	75.4552	204.596
ENSMUSG00000019866	9.69912	3.59008	1.68661	16.3786	0	0	8.77386	15.6379
ENSMUSG00000019868	621.625	545.693	488.875	173.145	177.865	230.778	214.375	100.343
ENSMUSG00000019872	190.455	664.166	797.042	603.668	694.302	1126.42	510.639	609.878
ENSMUSG00000019873	715.089	14.3603	174.925	177.825	567.915	296.715	261.169	372.703
ENSMUSG00000019876	169.294	3.59008	0	52.6454	19.4695	16.4842	2.92462	0
ENSMUSG00000019877	462.912	674.936	713.917	551.022	632.263	346.167	290.415	673.732
ENSMUSG00000019878	44.0869	86.162	12.0472	39.7766	200.965	16.4842	88.616	10.4253
ENSMUSG00000019883	0	236.946	58.0675	0	24.0894	10.9894	31.001	9.1221
ENSMUSG00000019889	0	35.9008	0	3.5097	0	5.49472	0	0
ENSMUSG00000019891	3.52695	0	0.240944	1.1699	13.5296	0	0.292462	1.30316
ENSMUSG00000019894	436.46	14.3603	96.3776	14.0388	102.627	274.736	15.208	52.1263
ENSMUSG00000019897	109.335	193.865	169.384	125.179	123.417	318.694	76.625	36.4884
ENSMUSG00000019907	67.0121	57.4413	158.3	471.469	277.193	390.125	488.996	212.415
ENSMUSG00000019916	59.0764	46.6711	172.757	70.1939	165.326	82.4208	160.269	48.2168
ENSMUSG00000019917	0	0	0	24.5679	35.3091	0	1.46231	13.0316
ENSMUSG00000019920	1332.31	635.445	283.591	507.736	852.038	835.197	250.64	265.844
ENSMUSG00000019923	915.244	201.045	382.378	331.081	552.735	780.25	873.292	729.768
ENSMUSG00000019927	231.015	118.473	159.264	133.368	71.6081	324.188	268.188	199.383
ENSMUSG00000019935	0.881738	25.1306	4.09605	0	0	76.9261	0.584924	16.941
ENSMUSG00000019942	206.327	667.756	131.796	346.29	482.117	247.262	611.246	491.29
ENSMUSG00000019943	320.071	613.904	493.935	927.73	497.297	796.734	267.018	619
ENSMUSG00000019944	24.6887	7.18017	46.5022	87.7424	20.4595	10.9894	22.5196	6.51579
ENSMUSG00000019945	0.881738	0	140.711	1.1699	0.989974	0	45.9165	2.60631
ENSMUSG00000019947	9.69912	326.698	0.722832	17.5485	50.1587	0	16.3779	7.81894
ENSMUSG00000019948	164.885	183.094	17.5889	111.14	8.24978	307.704	61.417	82.0989
ENSMUSG00000019951	187.81	240.536	384.787	279.606	194.035	192.315	316.736	540.81
ENSMUSG00000019952	97.8729	61.0314	243.594	287.795	258.383	406.609	178.694	63.8547
ENSMUSG00000019960	137.551	567.233	0.722832	181.334	218.454	230.778	16.9628	102.949
ENSMUSG00000019961	884.383	1023.17	846.436	2039.13	1018.02	1016.52	1581.34	1948.22
ENSMUSG00000019966	0	0	0	0	30.6892	0	0	5.21263
ENSMUSG00000019969	420.589	154.374	129.628	136.878	175.555	54.9472	145.354	115.981
ENSMUSG00000019970	28.2156	204.635	49.8754	7.01939	0	38.463	0.292462	0
ENSMUSG00000019971	104.045	197.455	90.5949	39.7766	96.0275	54.9472	106.749	79.4926
ENSMUSG00000019975	2.64521	46.6711	78.0658	3.5097	107.907	0	92.1255	15.6379
ENSMUSG00000019977	5.29043	398.499	112.28	352.14	134.966	131.873	228.12	200.686
ENSMUSG00000019978	6.17217	251.306	55.899	281.946	143.216	230.778	38.605	105.556
ENSMUSG00000019979	519.344	57.4413	107.943	105.291	10.5597	197.81	88.0311	45.6105
ENSMUSG00000019982	1364.93	1741.19	1205.68	1307.95	993.274	2417.68	1070.7	1309.67
ENSMUSG00000019984	18.5165	50.2612	66.9824	106.461	404.239	142.863	307.378	364.884
ENSMUSG00000019986	43.2052	1328.33	234.197	363.839	238.914	280.231	117.277	475.652
ENSMUSG00000019988	199.273	35.9008	232.993	5.84949	20.7895	21.9789	128.391	74.28
ENSMUSG00000019990	0	0	0	0	10.8897	0	0	0
ENSMUSG00000019992	47.6138	39.4909	121.436	248.019	95.0375	208.799	35.9728	75.5831
ENSMUSG00000019996	719.498	46.6711	396.594	287.795	599.924	472.546	205.601	982.581
ENSMUSG00000019998	17.6348	93.3422	284.073	467.96	204.925	538.483	384.295	41.701
ENSMUSG00000020003	167.53	348.238	251.786	536.984	131.337	329.683	31.8784	156.379
ENSMUSG00000020009	120.798	897.521	365.271	343.95	214.824	230.778	521.752	231.962
ENSMUSG00000020014	0	7.18017	40.9605	0	2.63993	5.49472	19.01	26.0631
ENSMUSG00000020015	631.324	1335.51	851.978	463.28	404.569	1818.75	292.17	1462.14
ENSMUSG00000020018	80.2381	104.112	70.8375	73.7036	73.9181	43.9578	82.4743	83.4021
ENSMUSG00000020021	0	0	3.13227	0	0	0	2.04723	6.51579
ENSMUSG00000020022	176.348	107.703	177.576	258.548	163.016	137.368	220.516	221.537
ENSMUSG00000020023	2.64521	247.716	5.54171	4.6796	0.659983	16.4842	0.584924	61.2484
ENSMUSG00000020024	193.101	57.4413	204.561	121.669	186.445	890.145	168.751	89.9179
ENSMUSG00000020027	313.017	247.716	289.374	469.129	180.835	214.294	273.16	414.404
ENSMUSG00000020029	551.086	10.7703	53.7305	303.004	233.304	192.315	18.1326	376.613
ENSMUSG00000020032	0	0	0	0	0	0	0	26.0631
ENSMUSG00000020034	244.241	341.058	36.1416	193.033	43.8888	32.9683	29.8311	26.0631
ENSMUSG00000020038	66.1303	89.7521	13.7338	37.4368	131.667	27.4736	33.6331	293.21
ENSMUSG00000020042	0	0	12.0472	0	12.5397	0	0	5.21263
ENSMUSG00000020044	72.3025	7.18017	137.338	40.9465	32.9991	87.9155	72.5306	172.017
ENSMUSG00000020048	1828.72	1594	1643.48	1495.13	1275.09	1719.85	910.434	2021.2
ENSMUSG00000020053	1.76348	96.9323	0	1.1699	0.659983	98.905	9.06632	10.4253
ENSMUSG00000020056	247.768	93.3422	103.606	72.5337	110.547	285.725	174.015	419.617
ENSMUSG00000020057	1.76348	0	72.5241	0	0	0	0.292462	33.8821
ENSMUSG00000020059	0	0	2.40944	0	0.329991	0	0	3.90947
ENSMUSG00000020063	333.297	118.473	117.099	288.965	32.3391	609.914	113.183	123.8
ENSMUSG00000020064	135.788	254.896	287.205	43.2863	197.995	87.9155	201.214	359.671
ENSMUSG00000020069	612.808	140.013	356.597	402.445	374.54	769.261	265.556	328.396
ENSMUSG00000020070	52.9043	32.3108	114.207	279.606	113.187	159.347	57.0301	194.17
ENSMUSG00000020072	0	3.59008	5.30077	25.7378	30.6892	0	0	36.4884
ENSMUSG00000020074	229.252	420.04	225.764	403.615	709.811	719.808	574.103	899.179
ENSMUSG00000020075	646.314	843.67	217.09	263.227	1004.49	1219.83	610.368	830.111
ENSMUSG00000020076	79.3564	297.977	222.873	409.465	170.606	203.305	221.394	143.347
ENSMUSG00000020077	5059.41	3302.88	4856.71	6292.89	4980.56	4022.13	4240.7	3385.6
ENSMUSG00000020078	216.908	150.784	450.324	360.329	105.597	65.9366	197.412	87.3115
ENSMUSG00000020079	66.1303	193.865	78.5477	12.8689	83.8178	846.187	20.7648	13.0316
ENSMUSG00000020083	0	111.293	0	0	37.289	0	0.292462	0
ENSMUSG00000020085	25.5704	10.7703	0	54.9852	56.4285	5.49472	20.7648	0
ENSMUSG00000020086	0	0	67.4643	3.5097	7.5898	27.4736	27.199	5.21263
ENSMUSG00000020087	583.71	82.5719	472.732	29.2475	238.254	104.4	145.354	39.0947
ENSMUSG00000020088	622.507	893.931	609.347	542.833	931.236	362.651	406.522	59.9452
ENSMUSG00000020089	878.211	1662.21	674.402	1022.49	581.775	126.379	748.41	320.577
ENSMUSG00000020091	102.282	122.063	42.1652	40.9465	42.8989	38.463	10.5286	11.7284
ENSMUSG00000020092	0	0	0	0	0	0	0	109.465
ENSMUSG00000020097	396.782	71.8017	58.7903	92.422	166.316	401.115	144.476	155.076
ENSMUSG00000020098	374.739	125.653	86.017	43.2863	113.517	38.463	20.4723	186.352
ENSMUSG00000020100	172.821	384.139	74.9336	196.543	19.7995	384.63	78.9647	192.867
ENSMUSG00000020101	81.1199	82.5719	12.0472	46.796	254.093	615.409	37.4351	173.32
ENSMUSG00000020102	1.76348	35.9008	3.13227	5.84949	8.90977	5.49472	2.63216	49.52
ENSMUSG00000020105	33.506	0	18.0708	1.1699	0.989974	0	2.3397	2.60631
ENSMUSG00000020107	79.3564	276.436	390.57	272.586	224.724	379.136	95.9275	198.08
ENSMUSG00000020108	16.753	53.8513	2.1685	4.6796	9.89974	5.49472	2.04723	5.21263
ENSMUSG00000020109	208.972	488.251	205.525	66.6842	113.847	120.884	97.9748	58.6421
ENSMUSG00000020111	860.576	1044.71	187.213	45.6261	280.493	21.9789	209.11	449.589
ENSMUSG00000020114	598.7	542.103	661.391	470.299	656.683	703.324	419.975	1025.58
ENSMUSG00000020115	8.81738	64.6215	280.7	116.99	135.296	230.778	135.995	172.017
ENSMUSG00000020116	341.233	3.59008	221.668	114.65	218.784	16.4842	205.893	74.28
ENSMUSG00000020120	12.3443	218.995	38.0691	15.2087	109.557	5.49472	17.8402	16.941
ENSMUSG00000020121	13.2261	0	4.33699	73.7036	1.31997	0	0	0
ENSMUSG00000020124	349.168	143.603	219.982	131.029	326.031	478.041	275.499	65.1579
ENSMUSG00000020128	13.2261	111.293	95.1728	353.309	216.144	60.4419	199.752	117.284
ENSMUSG00000020130	453.213	484.661	454.902	995.584	297.652	247.262	201.799	418.314
ENSMUSG00000020131	104.045	201.045	47.4659	4.6796	40.9189	21.9789	113.183	93.8273
ENSMUSG00000020132	122.562	17.9504	48.9116	214.091	29.6992	148.357	86.8612	295.817
ENSMUSG00000020133	408.245	7.18017	240.462	597.818	208.225	346.167	319.953	543.417
ENSMUSG00000020134	227.488	276.436	117.581	94.7618	185.785	76.9261	285.443	248.903
ENSMUSG00000020135	0	0	39.5148	1.1699	0	71.4314	13.4533	36.4884
ENSMUSG00000020137	0	111.293	86.2579	17.5485	69.9582	0	158.807	13.0316
ENSMUSG00000020142	0.881738	3.59008	0	0	202.945	0	0	0
ENSMUSG00000020143	774.166	674.936	607.179	859.876	1141.77	637.387	975.068	633.335
ENSMUSG00000020149	1068.67	1001.63	722.591	1036.53	490.697	1197.85	372.597	896.572
ENSMUSG00000020150	0	0	0.240944	1.1699	0	0	25.1517	0
ENSMUSG00000020152	801.5	319.517	277.567	800.211	469.578	516.504	715.947	777.985
ENSMUSG00000020153	1502.48	1260.12	867.157	1010.79	1292.25	708.819	1350.59	1661.53
ENSMUSG00000020156	335.06	764.688	323.106	587.289	544.816	862.671	1227.46	815.777
ENSMUSG00000020160	2645.21	3159.27	1816.48	1978.3	1687.25	1357.2	1708.86	2158.03
ENSMUSG00000020163	738.015	628.265	405.027	404.785	319.432	648.377	563.867	259.328
ENSMUSG00000020166	831.479	104.112	285.759	87.7424	281.813	153.852	415.881	720.646
ENSMUSG00000020167	484.074	247.716	453.215	370.858	275.213	505.514	486.364	358.368
ENSMUSG00000020169	0.881738	0	0	0	6.26984	0	0	0
ENSMUSG00000020170	424.116	39.4909	97.1004	427.013	166.976	186.82	283.103	220.234
ENSMUSG00000020171	695.691	359.008	490.08	837.648	628.303	1538.52	419.391	903.088
ENSMUSG00000020175	0	0	225.523	0	10.2297	0	0	0
ENSMUSG00000020176	1066.9	1005.22	847.882	1107.89	386.75	1247.3	362.068	878.328
ENSMUSG00000020178	39.6782	78.9818	13.4929	7.01939	19.1395	0	19.3025	23.4568
ENSMUSG00000020180	335.06	441.58	410.327	230.47	295.672	434.083	453.316	307.545
ENSMUSG00000020181	1.76348	0	0.481888	1.1699	0.329991	0	1.16985	1.30316
ENSMUSG00000020183	20.28	0	0	0	0	49.4525	0	0
ENSMUSG00000020184	161.358	201.045	432.976	128.689	263.333	181.326	211.743	500.412
ENSMUSG00000020185	0.881738	14.3603	168.661	95.9317	65.3383	439.578	140.382	194.17
ENSMUSG00000020186	84.6468	175.914	270.098	174.315	136.286	0	101.192	33.8821
ENSMUSG00000020189	410.89	1127.29	635.61	930.07	514.126	527.493	515.318	439.164
ENSMUSG00000020190	512.29	613.904	332.021	891.463	314.812	1362.69	495.138	448.286
ENSMUSG00000020193	0	32.3108	20.2393	71.3638	45.5388	38.463	19.595	6.51579
ENSMUSG00000020196	848.232	578.004	402.617	210.582	350.451	357.157	372.304	852.265
ENSMUSG00000020198	216.026	674.936	649.826	64.3444	416.449	511.009	292.462	638.547
ENSMUSG00000020211	78.4747	39.4909	60.7179	28.0776	44.8788	65.9366	74.8703	26.0631
ENSMUSG00000020212	180.756	57.4413	62.4045	23.398	33.9891	5.49472	174.307	15.6379
ENSMUSG00000020213	11.4626	28.7207	3.13227	0	3.6299	21.9789	3.21708	6.51579
ENSMUSG00000020216	0	0	0	0	12.2097	43.9578	16.6703	39.0947
ENSMUSG00000020219	812.081	394.909	541.16	141.558	496.637	928.608	471.449	672.429
ENSMUSG00000020220	240.714	82.5719	32.0455	317.043	300.952	131.873	119.909	177.229
ENSMUSG00000020224	136.669	208.225	77.343	65.5143	88.1077	65.9366	140.674	101.646
ENSMUSG00000020225	1014.88	402.089	513.692	680.881	449.448	862.671	831.47	1205.42
ENSMUSG00000020227	134.906	161.554	202.634	263.227	362	214.294	132.778	129.013
ENSMUSG00000020228	108.454	35.9008	130.592	54.9852	37.619	10.9894	134.533	14.3347
ENSMUSG00000020230	0.881738	93.3422	0.722832	76.0434	5.93984	21.9789	67.2663	3.90947
ENSMUSG00000020231	19.3982	7.18017	29.877	4.6796	32.0092	214.294	53.2281	49.52
ENSMUSG00000020232	129.615	86.162	212.272	90.0822	117.147	32.9683	97.6823	136.832
ENSMUSG00000020234	0	0	0	0	0	0	3.80201	0
ENSMUSG00000020235	72.3025	1353.46	187.695	591.969	246.504	456.062	397.748	248.903
ENSMUSG00000020238	368.566	7.18017	381.173	225.79	420.739	1302.25	378.446	164.198
ENSMUSG00000020246	154.304	387.729	222.15	532.304	234.624	598.924	202.969	112.072
ENSMUSG00000020248	53.786	430.81	329.611	194.203	141.896	186.82	243.621	70.3705
ENSMUSG00000020250	1088.95	1141.65	495.622	202.392	571.545	324.188	440.155	471.743
ENSMUSG00000020251	0	0	0.240944	17.5485	0	0	46.209	0
ENSMUSG00000020253	13.2261	7.18017	185.768	16.3786	57.4185	16.4842	187.761	229.356
ENSMUSG00000020255	64.3669	218.995	362.621	46.796	284.123	38.463	191.855	127.709
ENSMUSG00000020257	666.594	172.324	418.761	873.914	296.332	1098.94	383.418	724.556
ENSMUSG00000020258	0.881738	0	0.240944	7.01939	20.7895	0	0.292462	185.048
ENSMUSG00000020260	312.135	28.7207	36.1416	9.35919	160.706	71.4314	142.429	54.7326
ENSMUSG00000020261	164.885	290.797	61.1998	30.4174	74.248	54.9472	77.7949	61.2484
ENSMUSG00000020262	151.659	25.1306	143.362	8.18929	13.5296	5.49472	24.8593	151.166
ENSMUSG00000020263	3.52695	258.486	232.993	81.8929	210.864	0	52.0582	75.5831
ENSMUSG00000020265	2407.14	1988.91	1219.18	2433.39	2772.26	1780.29	2023.25	1128.53
ENSMUSG00000020267	1786.4	1830.94	1320.37	1697.52	978.754	1560.5	1300.29	1565.09
ENSMUSG00000020268	0	3.59008	133.242	5.84949	45.2088	38.463	22.5196	46.9137
ENSMUSG00000020270	0	0	0	0	0	0	7.31155	0
ENSMUSG00000020271	543.151	1252.94	390.57	197.713	367.94	291.22	83.9366	235.871
ENSMUSG00000020272	145.487	190.274	400.449	102.951	120.447	252.757	59.9547	104.253
ENSMUSG00000020273	53.786	114.883	25.2991	64.3444	57.7485	43.9578	16.3779	20.8505
ENSMUSG00000020275	64.3669	315.927	48.9116	50.3056	106.587	164.842	157.929	130.316
ENSMUSG00000020277	542.269	218.995	908.359	496.037	684.732	494.525	492.506	293.21
ENSMUSG00000020280	0.881738	104.112	52.2848	21.0582	70.6181	54.9472	49.1336	9.1221
ENSMUSG00000020282	31.7426	0	151.795	24.5679	49.8287	5.49472	235.432	20.8505
ENSMUSG00000020283	17.6348	157.964	85.776	152.087	423.049	32.9683	87.1537	16.941
ENSMUSG00000020284	59.0764	305.157	139.747	152.087	62.3684	54.9472	7.01909	134.225
ENSMUSG00000020287	0	0	56.6218	0	70.6181	10.9894	13.1608	75.5831
ENSMUSG00000020288	77.5929	25.1306	225.523	91.2521	109.227	0	66.9738	2.60631
ENSMUSG00000020289	100.518	276.436	68.4281	149.747	82.8278	21.9789	159.977	231.962
ENSMUSG00000020290	104.927	240.536	419.001	258.548	567.915	412.104	460.335	407.888
ENSMUSG00000020300	1.76348	3.59008	211.79	12.8689	116.157	0	46.209	36.4884
ENSMUSG00000020305	29.0973	107.703	80.9572	202.392	92.3976	395.62	77.7949	53.4295
ENSMUSG00000020307	318.307	61.0314	198.779	118.16	130.017	302.21	136.872	144.65
ENSMUSG00000020308	18.5165	68.2116	78.7887	60.8347	46.5288	98.905	180.157	6.51579
ENSMUSG00000020309	0	0	7.7102	2.3398	0	5.49472	0	5.21263
ENSMUSG00000020311	73.1842	193.865	255.401	211.752	162.686	5.49472	63.1718	99.04
ENSMUSG00000020315	1293.51	1572.46	1010.76	1566.49	741.82	1511.05	1174.53	1290.13
ENSMUSG00000020319	0.881738	0	11.3244	5.84949	33.3291	0	0.292462	114.678
ENSMUSG00000020321	1133.91	1252.94	1296.52	411.804	1025.61	373.641	1059.88	642.457
ENSMUSG00000020323	1.76348	3.59008	17.107	0	63.6883	0	4.67939	0
ENSMUSG00000020326	56.4312	682.116	281.182	30.4174	115.827	65.9366	560.065	76.8863
ENSMUSG00000020328	367.685	588.774	150.349	197.713	243.864	505.514	409.154	246.297
ENSMUSG00000020329	55.5495	7.18017	129.146	51.4755	251.453	16.4842	24.2743	35.1853
ENSMUSG00000020330	0.881738	17.9504	37.5872	21.0582	3.29991	258.252	214.667	221.537
ENSMUSG00000020334	0	0	0.240944	1.1699	8.57977	0	63.4643	0
ENSMUSG00000020335	0	0	5.78265	0	5.60985	0	19.01	3.90947
ENSMUSG00000020340	1299.68	463.121	812.222	483.168	1093.92	609.914	705.418	1445.2
ENSMUSG00000020346	1016.64	664.166	897.034	294.814	250.793	467.051	464.43	401.372
ENSMUSG00000020349	831.479	1375	320.937	1140.65	1045.41	1071.47	1083.57	1188.48
ENSMUSG00000020357	0	0	0	0	0	0	4.38693	0
ENSMUSG00000020358	794.446	481.071	439.241	663.333	701.892	807.724	1136.21	1064.68
ENSMUSG00000020359	107.572	75.3918	141.434	200.053	135.296	43.9578	37.4351	186.352
ENSMUSG00000020361	184.283	247.716	111.557	259.718	424.039	664.861	368.795	280.179
ENSMUSG00000020362	2276.65	893.931	481.165	1837.91	850.058	1840.73	1031.51	1167.63
ENSMUSG00000020363	1.76348	3.59008	40.7195	0	160.706	5.49472	38.0201	48.2168
ENSMUSG00000020364	0	0	0	0	0	0	5.26432	33.8821
ENSMUSG00000020366	51.1408	104.112	394.425	514.755	405.229	247.262	157.052	129.013
ENSMUSG00000020368	5380.36	6688.33	2564.85	4471.35	2038.69	6439.81	2891.57	5129.23
ENSMUSG00000020372	13199.6	13566.9	7202.78	8239.6	7338.68	10467.4	9178.04	9767.17
ENSMUSG00000020375	262.758	10.7703	24.3353	202.392	167.636	565.956	59.6623	33.8821
ENSMUSG00000020376	696.573	287.207	359.488	501.887	507.197	532.988	510.054	285.391
ENSMUSG00000020377	1.76348	0	5.54171	0	3.6299	0	0.584924	0
ENSMUSG00000020380	437.342	1152.42	274.194	328.742	478.487	620.903	207.648	566.873
ENSMUSG00000020381	0	0	0	0	0.989974	0	12.2834	0
ENSMUSG00000020385	516.698	136.423	266.243	655.143	254.423	362.651	495.723	586.421
ENSMUSG00000020386	630.443	481.071	550.798	243.339	243.864	109.894	203.846	88.6147
ENSMUSG00000020387	749.477	122.063	256.605	79.5531	325.371	346.167	130.438	264.541
ENSMUSG00000020389	142.842	0	0	23.398	3.29991	0	0	13.0316
ENSMUSG00000020390	504.354	642.625	917.755	769.793	537.226	989.05	508.591	899.179
ENSMUSG00000020392	1120.69	326.698	394.907	423.503	108.237	450.567	186.883	274.966
ENSMUSG00000020393	23.8069	75.3918	109.629	202.392	181.825	32.9683	23.1045	45.6105
ENSMUSG00000020395	0	10.7703	4.33699	1.1699	0	0	0.292462	31.2758
ENSMUSG00000020396	149.014	25.1306	87.2217	311.193	93.0576	54.9472	182.789	69.0673
ENSMUSG00000020397	179.875	132.833	96.3776	118.16	73.5881	5.49472	125.466	43.0042
ENSMUSG00000020399	0	0	0.481888	0	2.96992	0	57.0301	6.51579
ENSMUSG00000020400	251.295	14.3603	195.646	65.5143	138.266	5.49472	93.8803	83.4021
ENSMUSG00000020402	868.512	308.747	1087.38	1174.58	780.099	840.692	525.262	711.524
ENSMUSG00000020407	22.9252	17.9504	0.481888	207.072	14.8496	5.49472	67.5587	106.859
ENSMUSG00000020409	59.9582	656.985	303.348	136.878	392.03	395.62	356.219	658.095
ENSMUSG00000020412	433.815	179.504	246.727	204.732	236.604	76.9261	351.247	230.659
ENSMUSG00000020413	11.4626	10.7703	104.329	24.5679	160.376	27.4736	240.404	59.9452
ENSMUSG00000020415	417.062	89.7521	126.496	208.242	302.602	423.093	213.205	152.469
ENSMUSG00000020419	0	0	10.8425	0	4.28989	0	0	0
ENSMUSG00000020420	0	0	1.20472	0	0	0	45.0392	1.30316
ENSMUSG00000020422	125.207	333.878	181.913	40.9465	23.4294	115.389	40.9447	117.284
ENSMUSG00000020423	0.881738	61.0314	0.240944	0	59.0684	148.357	32.1708	53.4295
ENSMUSG00000020424	7.93564	32.3108	3.37321	67.8541	13.5296	38.463	63.7567	39.0947
ENSMUSG00000020430	323.598	71.8017	216.609	38.6067	152.786	164.842	112.598	147.257
ENSMUSG00000020432	22.0434	68.2116	20.9621	44.4562	190.735	324.188	47.9638	18.2442
ENSMUSG00000020437	17.6348	21.5405	240.462	85.4026	394.67	346.167	366.455	350.549
ENSMUSG00000020439	52.0225	14.3603	58.7903	26.9077	2.30994	0	51.4733	139.438
ENSMUSG00000020440	548.441	624.675	477.551	566.231	262.673	873.66	435.183	298.423
ENSMUSG00000020441	329.77	208.225	31.8046	105.291	84.8078	434.083	208.818	181.139
ENSMUSG00000020444	91.7007	154.374	172.998	218.771	339.561	445.072	211.158	158.985
ENSMUSG00000020448	124.325	100.522	122.159	4.6796	129.687	5.49472	164.071	2.60631
ENSMUSG00000020451	8.81738	538.513	140.47	44.4562	237.924	423.093	161.439	37.7916
ENSMUSG00000020453	309.49	617.494	422.134	666.842	268.943	153.852	625.576	291.907
ENSMUSG00000020454	440.869	448.761	518.511	360.329	435.259	203.305	166.118	754.528
ENSMUSG00000020455	55.5495	132.833	159.264	361.499	70.2882	0	109.381	276.269
ENSMUSG00000020456	1112.75	962.143	935.103	1157.03	924.306	1609.95	856.036	1370.92
ENSMUSG00000020457	737.133	305.157	520.68	656.313	459.678	291.22	966.879	255.419
ENSMUSG00000020458	871.157	1716.06	535.377	641.105	361.67	901.134	258.829	796.229
ENSMUSG00000020459	59.9582	513.382	149.144	363.839	156.416	21.9789	109.966	286.695
ENSMUSG00000020460	42.3234	104.112	82.8847	74.8735	195.025	21.9789	303.576	46.9137
ENSMUSG00000020461	0.881738	0	0	0	30.3592	0	0	0
ENSMUSG00000020462	2.64521	32.3108	72.5241	3.5097	19.1395	16.4842	22.5196	54.7326
ENSMUSG00000020463	406.481	578.004	400.931	614.197	287.092	357.157	242.159	617.697
ENSMUSG00000020464	97.8729	68.2116	138.061	45.6261	28.0493	192.315	86.8612	63.8547
ENSMUSG00000020471	96.1094	86.162	449.842	94.7618	430.639	49.4525	293.047	66.461
ENSMUSG00000020472	347.405	355.418	96.8594	54.9852	106.257	21.9789	423.193	456.105
ENSMUSG00000020473	5.29043	0	242.149	11.699	8.57977	0	12.8683	1.30316
ENSMUSG00000020474	0	0	26.0219	307.683	0	21.9789	0.292462	0
ENSMUSG00000020476	328.888	520.562	445.746	642.274	540.856	697.829	306.5	602.059
ENSMUSG00000020477	960.213	387.729	444.541	438.712	537.226	159.347	394.824	324.486
ENSMUSG00000020482	120.798	452.351	41.6833	32.7572	155.756	186.82	128.976	282.785
ENSMUSG00000020483	101.4	168.734	69.6328	126.349	88.4377	423.093	98.5597	62.5516
ENSMUSG00000020484	730.961	50.2612	813.427	339.271	506.207	230.778	536.96	401.372
ENSMUSG00000020485	115.508	61.0314	38.0691	138.048	97.0174	76.9261	104.701	97.7368
ENSMUSG00000020486	0.881738	7.18017	45.7793	11.699	0.329991	0	90.9557	0
ENSMUSG00000020491	236.306	0	0.963776	0	0.329991	27.4736	2.04723	35.1853
ENSMUSG00000020492	224.843	50.2612	89.8721	236.32	100.977	93.4102	175.185	374.006
ENSMUSG00000020493	19.3982	3.59008	0	1.1699	13.1997	21.9789	11.6985	9.1221
ENSMUSG00000020495	0.881738	61.0314	16.1432	32.7572	51.8086	49.4525	57.9075	26.0631
ENSMUSG00000020496	1808.44	1841.71	1565.89	1753.68	1894.48	1934.14	1252.61	987.793
ENSMUSG00000020513	13.2261	3.59008	61.6816	0	29.6992	0	0.877386	0
ENSMUSG00000020514	14.9895	32.3108	22.1668	12.8689	22.7694	16.4842	43.2844	6.51579
ENSMUSG00000020515	427.643	89.7521	272.508	277.266	334.941	5.49472	149.448	328.396
ENSMUSG00000020516	337.706	380.549	110.593	111.14	252.443	241.768	224.318	321.88
ENSMUSG00000020519	138.433	104.112	21.444	62.0046	14.5196	214.294	93.0029	230.659
ENSMUSG00000020520	56.4312	132.833	210.826	23.398	69.2982	340.673	60.8321	37.7916
ENSMUSG00000020521	14.9895	556.463	67.9462	203.562	168.626	54.9472	237.772	23.4568
ENSMUSG00000020522	119.035	294.387	295.879	115.82	251.123	582.44	399.796	121.194
ENSMUSG00000020523	406.481	208.225	249.377	97.1016	311.512	181.326	75.4552	185.048
ENSMUSG00000020524	0.881738	7.18017	0	1.1699	0	10.9894	0	2.60631
ENSMUSG00000020525	5.29043	14.3603	4.81888	49.1357	135.626	82.4208	128.976	26.0631
ENSMUSG00000020526	37.033	3.59008	97.8232	0	53.1286	0	87.1537	269.754
ENSMUSG00000020527	0.881738	28.7207	0	1.1699	66.9882	27.4736	0	14.3347
ENSMUSG00000020528	146.368	168.734	100.474	23.398	75.568	82.4208	21.9347	59.9452
ENSMUSG00000020530	723.025	258.486	498.754	823.609	503.897	390.125	548.659	632.031
ENSMUSG00000020532	137.551	129.243	103.847	142.728	196.015	197.81	83.9366	216.324
ENSMUSG00000020534	177.229	3.59008	308.167	72.5337	289.732	263.747	437.231	149.863
ENSMUSG00000020536	680.702	280.027	154.686	293.645	431.629	335.178	243.036	384.431
ENSMUSG00000020537	159.595	348.238	170.588	164.956	92.7276	27.4736	143.599	5.21263
ENSMUSG00000020538	650.723	280.027	550.316	198.883	325.041	335.178	468.524	523.869
ENSMUSG00000020541	170.175	466.711	187.454	63.1745	101.307	27.4736	247.423	152.469
ENSMUSG00000020542	1.76348	14.3603	0.963776	3.5097	2.63993	21.9789	0	10.4253
ENSMUSG00000020544	0	0	24.0944	0	32.3391	0	55.8602	1.30316
ENSMUSG00000020546	94.346	473.891	378.523	796.701	167.636	1208.84	376.106	132.922
ENSMUSG00000020547	145.487	879.571	625.008	140.388	796.269	851.682	449.807	702.402
ENSMUSG00000020549	54.6677	28.7207	22.4078	16.3786	107.577	554.967	235.724	589.027
ENSMUSG00000020553	426.761	21.5405	251.064	590.799	116.157	373.641	241.281	169.41
ENSMUSG00000020561	292.737	129.243	155.891	236.32	165.326	274.736	381.078	31.2758
ENSMUSG00000020564	186.047	226.175	316.359	449.241	231.324	686.84	480.223	280.179
ENSMUSG00000020570	627.797	1443.21	774.635	1678.8	821.348	851.682	857.791	877.025
ENSMUSG00000020571	697.455	1428.85	1133.4	1407.39	1210.74	2137.45	1154.35	1412.62
ENSMUSG00000020572	343.878	82.5719	241.908	625.896	419.089	406.609	318.491	105.556
ENSMUSG00000020573	1307.62	183.094	291.542	479.658	794.289	340.673	476.128	284.088
ENSMUSG00000020576	216.908	218.995	51.8029	107.631	216.144	60.4419	57.9075	82.0989
ENSMUSG00000020577	1649.73	1561.69	1553.85	1598.08	1282.02	3472.66	1382.18	965.64
ENSMUSG00000020580	542.269	714.427	512.97	1694.01	483.437	620.903	516.195	873.115
ENSMUSG00000020585	255.704	233.355	693.918	580.27	563.625	686.84	98.5597	389.644
ENSMUSG00000020589	70.539	172.324	200.465	274.926	195.355	153.852	145.939	32.5789
ENSMUSG00000020590	211.617	100.522	116.135	301.834	224.394	10.9894	89.2009	49.52
ENSMUSG00000020592	3.52695	0	3.8551	36.2669	35.6391	0	52.6432	172.017
[truncated: 15,923 more rows]

## Sheet: Gene_DE_Baseline
GeneID	baseMean	logFC	lfcSE	stat	pvalue	FDR	Entrez	Symbol	Description	Biotype	Chr	Start	End	Strand
ENSMUSG00000019256	57.7846	-10.6908	1.40634	-7.60185	2.91938e-14	3.7044e-10	11622	Ahr	aryl-hydrocarbon receptor [Source:MGI Symbol;Acc:MGI:105043]	protein_coding	12	35547973	35585037	-1
ENSMUSG00000068329	90.5647	5.29772	0.743548	7.12493	1.04137e-12	6.60697e-09	64704	Htra2	HtrA serine peptidase 2 [Source:MGI Symbol;Acc:MGI:1928676]	protein_coding	6	83028247	83032254	-1
ENSMUSG00000028683	116.405	6.02535	0.906352	6.64791	2.97288e-11	1.25743e-07	108067	Eif2b3	eukaryotic translation initiation factor 2B, subunit 3 [Source:MGI Symbol;Acc:MGI:1313286]	protein_coding	4	116876599	116944503	1
ENSMUSG00000021737	343.451	2.53609	0.390364	6.49674	8.20789e-11	2.60375e-07	66413	Psmd6	proteasome (prosome, macropain) 26S subunit, non-ATPase, 6 [Source:MGI Symbol;Acc:MGI:1913663]	protein_coding	14	8348779	8357589	1
ENSMUSG00000000031	49.66	-9.76458	1.76903	-5.51973	3.39514e-08	6.15442e-05	14955	H19	H19, imprinted maternally expressed transcript [Source:MGI Symbol;Acc:MGI:95891]	lncRNA	7	142129266	142131880	-1
ENSMUSG00000025076	227.218	3.46866	0.622761	5.5698	2.55025e-08	6.15442e-05	12369	Casp7	caspase 7 [Source:MGI Symbol;Acc:MGI:109383]	protein_coding	19	56385561	56430776	1
ENSMUSG00000026563	61.9208	6.14822	1.11034	5.53723	3.07286e-08	6.15442e-05	27878	Tada1	transcriptional adaptor 1 [Source:MGI Symbol;Acc:MGI:1196415]	protein_coding	1	166206666	166221190	1
ENSMUSG00000001014	57.8696	6.68281	1.21632	5.49429	3.92295e-08	6.22229e-05	78369	Icam4	intercellular adhesion molecule 4, Landsteiner-Wiener blood group [Source:MGI Symbol;Acc:MGI:1925619]	protein_coding	9	20940669	20941891	1
ENSMUSG00000089417	27.9207	-7.54587	1.38317	-5.45547	4.88428e-08	6.88629e-05	115489854	Gm22009	predicted gene, 22009 [Source:MGI Symbol;Acc:MGI:5451786]	scaRNA	3	68992438	68992780	-1
ENSMUSG00000031861	33.5722	-9.92158	1.8572	-5.34221	9.18188e-08	9.82341e-05	53978	Lpar2	lysophosphatidic acid receptor 2 [Source:MGI Symbol;Acc:MGI:1858422]	protein_coding	8	70275079	70283752	1
ENSMUSG00000071037	39.7893	6.79579	1.2726	5.34009	9.29001e-08	9.82341e-05	73582	Camkmt	calmodulin-lysine N-methyltransferase [Source:MGI Symbol;Acc:MGI:1920832]	protein_coding	17	85397980	85766016	1
ENSMUSG00000098178	9180.12	-2.97305	0.556715	-5.34034	9.27739e-08	9.82341e-05	NA	NA	NA	NA	NA	NA	NA	NA
ENSMUSG00000029034	109.173	3.31882	0.623631	5.32177	1.02763e-07	0.000100305	71957	Ints11	integrator complex subunit 11 [Source:MGI Symbol;Acc:MGI:1919207]	protein_coding	4	155954003	155973560	1
ENSMUSG00000031644	117.234	3.31923	0.628998	5.27701	1.31307e-07	0.000112727	18004	Nek1	NIMA (never in mitosis gene a)-related expressed kinase 1 [Source:MGI Symbol;Acc:MGI:97303]	protein_coding	8	61446229	61584380	1
ENSMUSG00000074807	63.4355	-5.5066	1.04404	-5.27431	1.33258e-07	0.000112727	NA	Gm10762	predicted gene 10762 [Source:MGI Symbol;Acc:MGI:3704209]	lncRNA	2	128807425	128809964	-1
ENSMUSG00000024824	59.5394	5.89601	1.13259	5.20575	1.93213e-07	0.000116747	19367	Rad9a	RAD9 checkpoint clamp component A [Source:MGI Symbol;Acc:MGI:1328356]	protein_coding	19	4245195	4251661	-1
ENSMUSG00000027952	52.2724	4.3645	0.832328	5.24372	1.57372e-07	0.000116747	68603	Pmvk	phosphomevalonate kinase [Source:MGI Symbol;Acc:MGI:1915853]	protein_coding	3	89361848	89376320	1
ENSMUSG00000034312	313.501	-1.59317	0.305609	-5.21308	1.85731e-07	0.000116747	232227	Iqsec1	IQ motif and Sec7 domain 1 [Source:MGI Symbol;Acc:MGI:1196356]	protein_coding	6	90633070	90965667	-1
ENSMUSG00000043895	73.7303	3.43274	0.653327	5.25424	1.48637e-07	0.000116747	14739	S1pr2	sphingosine-1-phosphate receptor 2 [Source:MGI Symbol;Acc:MGI:99569]	protein_coding	9	20873657	20888077	-1
ENSMUSG00000066621	362.2	-3.94348	0.753599	-5.23287	1.66899e-07	0.000116747	70381	Tecpr1	tectonin beta-propeller repeat containing 1 [Source:MGI Symbol;Acc:MGI:1917631]	protein_coding	5	144131260	144160433	-1
ENSMUSG00000106219	41.6069	-9.49948	1.81908	-5.22214	1.76863e-07	0.000116747	74757	5830416I19Rik	RIKEN cDNA 5830416I19 gene [Source:MGI Symbol;Acc:MGI:1922007]	lncRNA	5	64202321	64207571	1
ENSMUSG00000023030	48.9071	4.69619	0.908322	5.17018	2.33863e-07	0.000123645	18174	Slc11a2	solute carrier family 11 (proton-coupled divalent metal ion transporters), member 2 [Source:MGI Symbol;Acc:MGI:1345279]	protein_coding	15	100285779	100322953	-1
ENSMUSG00000032316	100.999	4.98303	0.962629	5.17648	2.26109e-07	0.000123645	102414	Clk3	CDC-like kinase 3 [Source:MGI Symbol;Acc:MGI:1098670]	protein_coding	9	57657907	57673143	-1
ENSMUSG00000035121	43.0802	-8.3578	1.61539	-5.17384	2.29328e-07	0.000123645	382913	Neil2	nei like 2 (E. coli) [Source:MGI Symbol;Acc:MGI:2686058]	protein_coding	14	63419892	63431305	-1
ENSMUSG00000034786	123.838	-2.24545	0.438508	-5.12066	3.04464e-07	0.000152434	106512	Gpsm3	G-protein signalling modulator 3 (AGS3-like, C. elegans) [Source:MGI Symbol;Acc:MGI:2146785]	protein_coding	17	34808780	34810728	1
ENSMUSG00000102051	112.985	-9.24999	1.80811	-5.11584	3.12341e-07	0.000152434	546643	Ly6a2	lymphocyte antigen 6 complex, locus A2 [Source:MGI Symbol;Acc:MGI:3612406]	transcribed_unprocessed_pseudogene	15	75003226	75006977	-1
ENSMUSG00000022474	66.0559	3.01946	0.598214	5.04746	4.47731e-07	0.000210417	29858	Pmm1	phosphomannomutase 1 [Source:MGI Symbol;Acc:MGI:1353418]	protein_coding	15	81835309	81845131	-1
ENSMUSG00000081642	38.6797	-3.21948	0.640038	-5.03013	4.90138e-07	0.00022212	NA	Gm13532	predicted gene 13532 [Source:MGI Symbol;Acc:MGI:3651645]	processed_pseudogene	2	57519001	57519240	-1
ENSMUSG00000003208	55.9576	3.46067	0.697087	4.96447	6.88903e-07	0.000301431	72886	Yju2	YJU2 splicing factor [Source:MGI Symbol;Acc:MGI:1920136]	protein_coding	17	56266099	56275285	1
ENSMUSG00000079104	207.219	3.58948	0.727285	4.93545	7.99679e-07	0.000338238	328099	Prps1l3	phosphoribosyl pyrophosphate synthetase 1-like 3 [Source:MGI Symbol;Acc:MGI:3779453]	protein_coding	12	57277198	57286668	1
ENSMUSG00000076617	86.3622	-6.90446	1.40768	-4.90483	9.35078e-07	0.000382749	NA	Ighm	immunoglobulin heavy constant mu [Source:MGI Symbol;Acc:MGI:96448]	IG_C_gene	12	113382178	113386350	-1
ENSMUSG00000027230	32.4723	-9.87644	2.01973	-4.88998	1.00844e-06	0.000394092	26427	Creb3l1	cAMP responsive element binding protein 3-like 1 [Source:MGI Symbol;Acc:MGI:1347062]	protein_coding	2	91812673	91854847	-1
ENSMUSG00000028460	27.1165	-9.60743	1.966	-4.8868	1.02491e-06	0.000394092	54390	Sit1	suppression inducing transmembrane adaptor 1 [Source:MGI Symbol;Acc:MGI:1889342]	protein_coding	4	43482081	43483734	-1
ENSMUSG00000032398	57.6595	3.41962	0.700711	4.88021	1.05972e-06	0.000395494	330959	Snapc5	small nuclear RNA activating complex, polypeptide 5 [Source:MGI Symbol;Acc:MGI:1914282]	protein_coding	9	64086556	64090414	1
ENSMUSG00000083161	46.9218	5.57771	1.14615	4.86649	1.136e-06	0.000411849	NA	Gm11427	predicted gene 11427 [Source:MGI Symbol;Acc:MGI:3651774]	transcribed_unprocessed_pseudogene	11	83115280	83151786	1
ENSMUSG00000058831	24.5011	-9.46186	1.96492	-4.81539	1.46911e-06	0.000503826	12057	Opn1sw	opsin 1 (cone pigments), short-wave-sensitive (color blindness, tritan) [Source:MGI Symbol;Acc:MGI:99438]	protein_coding	6	29376670	29388467	-1
ENSMUSG00000096403	48.1216	3.37616	0.700864	4.81713	1.45634e-06	0.000503826	NA	Rnps1-ps	RNA binding protein with serine rich domain 1, pseudogene [Source:MGI Symbol;Acc:MGI:3708729]	processed_pseudogene	6	7982541	7983383	-1
ENSMUSG00000028597	57.3763	4.08788	0.854402	4.78449	1.71421e-06	0.000572411	67305	Gpx7	glutathione peroxidase 7 [Source:MGI Symbol;Acc:MGI:1914555]	protein_coding	4	108257587	108264158	-1
ENSMUSG00000022969	61.7433	3.57675	0.756647	4.72711	2.27741e-06	0.000726314	16155	Il10rb	interleukin 10 receptor, beta [Source:MGI Symbol;Acc:MGI:109380]	protein_coding	16	91203052	91222722	1
ENSMUSG00000034412	47.221	4.04862	0.856664	4.72602	2.28959e-06	0.000726314	103724	Tbc1d10a	TBC1 domain family, member 10a [Source:MGI Symbol;Acc:MGI:2144164]	protein_coding	11	4136789	4165505	1
ENSMUSG00000058818	39.6919	-10.1436	2.16882	-4.67701	2.91084e-06	0.000900869	18733	Pirb	paired Ig-like receptor B [Source:MGI Symbol;Acc:MGI:894311]	protein_coding	7	3714408	3723390	-1
ENSMUSG00000028078	53.7113	4.71296	1.01337	4.6508	3.30654e-06	0.000975736	70762	Dclk2	doublecortin-like kinase 2 [Source:MGI Symbol;Acc:MGI:1918012]	protein_coding	3	86693458	86828159	-1
ENSMUSG00000030019	238.423	-1.89298	0.406742	-4.654	3.25561e-06	0.000975736	101358	Fbxl14	F-box and leucine-rich repeat protein 14 [Source:MGI Symbol;Acc:MGI:2141676]	protein_coding	6	119456629	119459591	1
ENSMUSG00000053310	249.362	-2.15926	0.466918	-4.62449	3.75527e-06	0.00108297	64011	Nrgn	neurogranin [Source:MGI Symbol;Acc:MGI:1927184]	protein_coding	9	37455788	37464200	-1
ENSMUSG00000003299	116.734	2.70164	0.586446	4.6068	4.08907e-06	0.00113397	66163	Mrpl4	mitochondrial ribosomal protein L4 [Source:MGI Symbol;Acc:MGI:2137210]	protein_coding	9	20914034	20920135	1
ENSMUSG00000031162	93.2735	4.78501	1.0392	4.60451	4.13428e-06	0.00113397	14460	Gata1	GATA binding protein 1 [Source:MGI Symbol;Acc:MGI:95661]	protein_coding	X	7825499	7844310	-1
ENSMUSG00000093465	28.2313	7.03215	1.52832	4.60122	4.20021e-06	0.00113397	NA	Gm20682	predicted gene 20682 [Source:MGI Symbol;Acc:MGI:5313129]	lncRNA	12	99258867	99262879	-1
ENSMUSG00000031074	31.6812	6.41347	1.39824	4.58683	4.50035e-06	0.00118969	14174	Fgf3	fibroblast growth factor 3 [Source:MGI Symbol;Acc:MGI:95517]	protein_coding	7	144391820	144398173	1
ENSMUSG00000026858	71.5144	2.65718	0.580735	4.57554	4.74997e-06	0.00123005	108958	Miga2	mitoguardin 2 [Source:MGI Symbol;Acc:MGI:1922035]	protein_coding	2	30254245	30275533	1
ENSMUSG00000027160	219.86	-1.79051	0.392793	-4.55842	5.15406e-06	0.001308	68201	Ccdc34	coiled-coil domain containing 34 [Source:MGI Symbol;Acc:MGI:1915451]	protein_coding	2	109848162	110003705	1
ENSMUSG00000028744	43.2236	-6.32658	1.39196	-4.54509	5.49113e-06	0.00136621	212555	Slc66a1	solute carrier family 66 member 1 [Source:MGI Symbol;Acc:MGI:2384837]	protein_coding	4	139021340	139038019	-1
ENSMUSG00000050473	18.475	-9.05351	1.99613	-4.53552	5.7462e-06	0.00140218	76157	Slc35d3	solute carrier family 35, member D3 [Source:MGI Symbol;Acc:MGI:1923407]	protein_coding	10	19723662	19727205	-1
ENSMUSG00000002289	40.8759	5.93613	1.31138	4.52663	5.99328e-06	0.00143488	57875	Angptl4	angiopoietin-like 4 [Source:MGI Symbol;Acc:MGI:1888999]	protein_coding	17	33992724	34000804	-1
ENSMUSG00000028455	241.946	1.49906	0.33469	4.47896	7.50075e-06	0.00176254	66592	Stoml2	stomatin (Epb7.2)-like 2 [Source:MGI Symbol;Acc:MGI:1913842]	protein_coding	4	43027690	43031710	-1
ENSMUSG00000053768	325.388	1.91274	0.428221	4.46672	7.94289e-06	0.0018325	66075	Chchd3	coiled-coil-helix-coiled-coil-helix domain containing 3 [Source:MGI Symbol;Acc:MGI:1913325]	protein_coding	6	32767911	33037195	-1
ENSMUSG00000081306	237.652	-1.97756	0.443245	-4.46154	8.13719e-06	0.0018438	100046078	Gm15266	predicted gene 15266 [Source:MGI Symbol;Acc:MGI:3705867]	unprocessed_pseudogene	X	150893428	150894457	-1
ENSMUSG00000019845	70.5147	6.64701	1.49297	4.45222	8.49879e-06	0.00189195	71924	Tube1	tubulin, epsilon 1 [Source:MGI Symbol;Acc:MGI:1919174]	protein_coding	10	39009972	39028538	1
ENSMUSG00000043953	21.4651	-5.88841	1.32635	-4.43955	9.01455e-06	0.00197216	54199	Ccrl2	chemokine (C-C motif) receptor-like 2 [Source:MGI Symbol;Acc:MGI:1920904]	protein_coding	9	110883554	110886587	-1
ENSMUSG00000039715	117.188	2.6203	0.59508	4.40326	1.06634e-05	0.00229336	71820	Dync2i2	dynein 2 intermediate chain 2 [Source:MGI Symbol;Acc:MGI:1919070]	protein_coding	2	29921558	29938893	-1
ENSMUSG00000005510	121.65	3.75351	0.853307	4.39878	1.08863e-05	0.00230228	68349	Ndufs3	NADH:ubiquinone oxidoreductase core subunit S3 [Source:MGI Symbol;Acc:MGI:1915599]	protein_coding	2	90724978	90735171	-1
ENSMUSG00000020644	74.7765	-3.87599	0.888113	-4.3643	1.27533e-05	0.00257208	15902	Id2	inhibitor of DNA binding 2 [Source:MGI Symbol;Acc:MGI:96397]	protein_coding	12	25143798	25147139	-1
ENSMUSG00000026600	245.71	-2.07157	0.474694	-4.36401	1.27702e-05	0.00257208	20652	Soat1	sterol O-acyltransferase 1 [Source:MGI Symbol;Acc:MGI:104665]	protein_coding	1	156252095	156301901	-1
ENSMUSG00000037705	40.9396	-6.43945	1.47329	-4.37079	1.23796e-05	0.00257208	21683	Tecta	tectorin alpha [Source:MGI Symbol;Acc:MGI:109575]	protein_coding	9	42240915	42311225	-1
ENSMUSG00000021096	167.493	-2.20888	0.507473	-4.3527	1.34472e-05	0.00263331	19042	Ppm1a	protein phosphatase 1A, magnesium dependent, alpha isoform [Source:MGI Symbol;Acc:MGI:99878]	protein_coding	12	72804229	72846593	1
ENSMUSG00000076609	32.3042	-7.17647	1.649	-4.35201	1.34893e-05	0.00263331	NA	Igkc	immunoglobulin kappa constant [Source:MGI Symbol;Acc:MGI:96495]	IG_C_gene	6	70703419	70703950	1
ENSMUSG00000026798	98.0839	3.27287	0.754787	4.33615	1.44998e-05	0.0027877	227683	Coq4	coenzyme Q4 [Source:MGI Symbol;Acc:MGI:1098826]	protein_coding	2	29677505	29687947	1
ENSMUSG00000019792	125.003	4.53735	1.05206	4.31283	1.61176e-05	0.00300758	73681	Trmt11	tRNA methyltransferase 11 [Source:MGI Symbol;Acc:MGI:1920931]	protein_coding	10	30410221	30476745	-1
ENSMUSG00000032097	510.209	-1.80318	0.418069	-4.31312	1.60969e-05	0.00300758	13209	Ddx6	DEAD (Asp-Glu-Ala-Asp) box polypeptide 6 [Source:MGI Symbol;Acc:MGI:104976]	protein_coding	9	44516189	44552028	1
ENSMUSG00000073680	26.6156	-9.56691	2.22492	-4.29989	1.70884e-05	0.00314253	320587	Tmem88b	transmembrane protein 88B [Source:MGI Symbol;Acc:MGI:2444329]	protein_coding	4	155866048	155870331	-1
ENSMUSG00000029038	151.212	2.16494	0.504069	4.29493	1.7475e-05	0.00315574	68991	Ssu72	Ssu72 RNA polymerase II CTD phosphatase homolog (yeast) [Source:MGI Symbol;Acc:MGI:1916241]	protein_coding	4	155789257	155818336	1
ENSMUSG00000046480	453.454	-3.08795	0.719363	-4.29262	1.76576e-05	0.00315574	399548	Scn4b	sodium channel, type IV, beta [Source:MGI Symbol;Acc:MGI:2687406]	protein_coding	9	45049693	45065450	1
ENSMUSG00000025781	746.387	1.84628	0.430903	4.28467	1.83008e-05	0.00320126	11949	Atp5c1	ATP synthase, H+ transporting, mitochondrial F1 complex, gamma polypeptide 1 [Source:MGI Symbol;Acc:MGI:1261437]	protein_coding	2	10060827	10085321	-1
ENSMUSG00000035062	78.7853	3.63626	0.848946	4.28327	1.84169e-05	0.00320126	245522	Zc4h2	zinc finger, C4H2 domain containing [Source:MGI Symbol;Acc:MGI:2679294]	protein_coding	X	94682799	94702115	-1
ENSMUSG00000026679	29.1432	-9.69554	2.26904	-4.27297	1.92884e-05	0.00322197	71233	Enkur	enkurin, TRPC channel interacting protein [Source:MGI Symbol;Acc:MGI:1918483]	protein_coding	2	21185542	21210176	-1
ENSMUSG00000028145	95.3846	4.29969	1.00628	4.27286	1.92978e-05	0.00322197	75778	Them4	thioesterase superfamily member 4 [Source:MGI Symbol;Acc:MGI:1923028]	protein_coding	3	94217396	94239847	1
ENSMUSG00000100534	29.1093	-3.90014	0.912488	-4.27419	1.91837e-05	0.00322197	NA	Gm816	predicted gene 816 [Source:MGI Symbol;Acc:MGI:2685662]	lncRNA	1	76867109	77004429	-1
ENSMUSG00000042073	54.7494	5.7436	1.34767	4.26189	2.02708e-05	0.00334047	76491	Abhd14b	abhydrolase domain containing 14b [Source:MGI Symbol;Acc:MGI:1923741]	protein_coding	9	106324658	106330122	1
ENSMUSG00000031548	84.4789	-5.00822	1.17709	-4.25474	2.09295e-05	0.0034048	20377	Sfrp1	secreted frizzled-related protein 1 [Source:MGI Symbol;Acc:MGI:892014]	protein_coding	8	23901518	23939648	1
ENSMUSG00000021257	74.8065	3.78209	0.892652	4.23691	2.26613e-05	0.00360832	68737	Angel1	angel homolog 1 [Source:MGI Symbol;Acc:MGI:1915987]	protein_coding	12	86747276	86773234	-1
ENSMUSG00000092250	104.518	2.64806	0.625127	4.23604	2.27493e-05	0.00360832	NA	Gm20467	predicted gene 20467 [Source:MGI Symbol;Acc:MGI:5141932]	lncRNA	19	43597516	43599064	-1
ENSMUSG00000038650	339.6	1.80087	0.425591	4.23146	2.32182e-05	0.00363723	107702	Rnh1	ribonuclease/angiogenin inhibitor 1 [Source:MGI Symbol;Acc:MGI:1195456]	protein_coding	7	140740239	140752770	-1
ENSMUSG00000021193	251.239	2.39884	0.567966	4.22356	2.4047e-05	0.00372113	69617	Pitrm1	pitrilysin metallepetidase 1 [Source:MGI Symbol;Acc:MGI:1916867]	protein_coding	13	6598185	6630551	1
ENSMUSG00000029188	57147.8	-3.22994	0.765851	-4.21746	2.47074e-05	0.00373229	20531	Slc34a2	solute carrier family 34 (sodium phosphate), member 2 [Source:MGI Symbol;Acc:MGI:1342284]	protein_coding	5	53195423	53229006	1
ENSMUSG00000084384	90.894	2.44118	0.57869	4.21846	2.45971e-05	0.00373229	NA	Gm12251	predicted gene 12251 [Source:MGI Symbol;Acc:MGI:3652216]	processed_pseudogene	11	58283595	58284386	-1
ENSMUSG00000016319	937.922	1.23644	0.294048	4.20488	2.61218e-05	0.00376658	11740	Slc25a5	solute carrier family 25 (mitochondrial carrier, adenine nucleotide translocator), member 5 [Source:MGI Symbol;Acc:MGI:1353496]	protein_coding	X	36059304	36062460	1
ENSMUSG00000025666	47.8323	-7.90081	1.87713	-4.20899	2.56519e-05	0.00376658	192216	Tmem47	transmembrane protein 47 [Source:MGI Symbol;Acc:MGI:2177570]	protein_coding	X	80114304	80141478	1
ENSMUSG00000056666	101.328	3.56042	0.846591	4.2056	2.6039e-05	0.00376658	67442	Retsat	retinol saturase (all trans retinol 13,14 reductase) [Source:MGI Symbol;Acc:MGI:1914692]	protein_coding	6	72575458	72585408	1
ENSMUSG00000104315	27.0112	-6.4843	1.54095	-4.20799	2.57652e-05	0.00376658	NA	Gm37906	predicted gene, 37906 [Source:MGI Symbol;Acc:MGI:5611134]	TEC	1	30904585	30907619	-1
ENSMUSG00000026074	261.316	-1.88841	0.449958	-4.19685	2.70649e-05	0.00385872	26921	Map4k4	mitogen-activated protein kinase kinase kinase kinase 4 [Source:MGI Symbol;Acc:MGI:1349394]	protein_coding	1	39940073	40065470	1
ENSMUSG00000032028	45.9985	-7.23181	1.7275	-4.18628	2.83565e-05	0.00399795	78252	Nxpe2	neurexophilin and PC-esterase domain family, member 2 [Source:MGI Symbol;Acc:MGI:1925502]	protein_coding	9	48229306	48264754	-1
ENSMUSG00000019850	54.2185	-7.99205	1.91104	-4.18203	2.88917e-05	0.00402865	21929	Tnfaip3	tumor necrosis factor, alpha-induced protein 3 [Source:MGI Symbol;Acc:MGI:1196377]	protein_coding	10	18876658	18891405	-1
ENSMUSG00000082774	86.8168	-3.03944	0.73307	-4.14619	3.38061e-05	0.00456346	NA	Gm8805	predicted gene 8805 [Source:MGI Symbol;Acc:MGI:3643512]	processed_pseudogene	1	65591841	65592153	1
ENSMUSG00000092627	77.2128	2.29001	0.552228	4.14685	3.37085e-05	0.00456346	NA	D130058E05Rik	RIKEN cDNA D130058E05 gene [Source:MGI Symbol;Acc:MGI:2444614]	lncRNA	1	89857956	89861012	1
ENSMUSG00000102326	19.8789	6.52414	1.57304	4.14747	3.36175e-05	0.00456346	NA	Gm37788	predicted gene, 37788 [Source:MGI Symbol;Acc:MGI:5611016]	TEC	1	157174909	157177613	-1
ENSMUSG00000020023	42.445	-5.12113	1.23949	-4.13162	3.60209e-05	0.00472699	319880	Tmcc3	transmembrane and coiled coil domains 3 [Source:MGI Symbol;Acc:MGI:2442900]	protein_coding	10	94147811	94426818	1
ENSMUSG00000035840	68.8308	4.80591	1.16227	4.13494	3.55051e-05	0.00472699	80289	Lysmd3	LysM, putative peptidoglycan-binding, domain containing 3 [Source:MGI Symbol;Acc:MGI:1915906]	protein_coding	13	81805782	81820990	1
ENSMUSG00000044317	27.547	-7.63528	1.84833	-4.1309	3.61351e-05	0.00472699	319197	Gpr4	G protein-coupled receptor 4 [Source:MGI Symbol;Acc:MGI:2441992]	protein_coding	7	18946463	18958099	1
ENSMUSG00000054717	242.795	-1.76149	0.427103	-4.12429	3.71886e-05	0.00481517	97165	Hmgb2	high mobility group box 2 [Source:MGI Symbol;Acc:MGI:96157]	protein_coding	8	57964941	57969033	1
ENSMUSG00000029752	39.9635	5.2987	1.28711	4.11673	3.8428e-05	0.00492538	27053	Asns	asparagine synthetase [Source:MGI Symbol;Acc:MGI:1350929]	protein_coding	6	7675169	7693254	-1
ENSMUSG00000025077	44.8525	4.55197	1.10694	4.11222	3.91867e-05	0.00495314	55947	Dclre1a	DNA cross-link repair 1A [Source:MGI Symbol;Acc:MGI:1930042]	protein_coding	19	56517599	56536654	-1
ENSMUSG00000033192	11.7462	-7.65116	1.86122	-4.11082	3.94253e-05	0.00495314	270084	Lpcat2	lysophosphatidylcholine acyltransferase 2 [Source:MGI Symbol;Acc:MGI:3606214]	protein_coding	8	93581967	93645907	1
ENSMUSG00000044702	85.4947	2.77256	0.676778	4.09671	4.19069e-05	0.00516268	233826	Palb2	partner and localizer of BRCA2 [Source:MGI Symbol;Acc:MGI:3040695]	protein_coding	7	121706485	121732208	-1
ENSMUSG00000095789	17.2566	-8.24795	2.01297	-4.0974	4.17823e-05	0.00516268	69034	Nupr1l	nuclear protein transcriptional regulator 1 like [Source:MGI Symbol;Acc:MGI:1923099]	protein_coding	5	129937381	129942630	1
ENSMUSG00000028064	34.4071	-7.93661	1.94382	-4.083	4.44583e-05	0.00542434	20351	Sema4a	sema domain, immunoglobulin domain (Ig), transmembrane domain (TM) and short cytoplasmic domain, (semaphorin) 4A [Source:MGI Symbol;Acc:MGI:107560]	protein_coding	3	88343266	88368489	-1
ENSMUSG00000025158	125.571	2.00129	0.490485	4.08024	4.49899e-05	0.00543692	19719	Rfng	RFNG O-fucosylpeptide 3-beta-N-acetylglucosaminyltransferase [Source:MGI Symbol;Acc:MGI:894275]	protein_coding	11	120671572	120675033	-1
ENSMUSG00000072762	29.3563	4.34464	1.06646	4.0739	4.62333e-05	0.00553447	100041734	4930522L14Rik	RIKEN cDNA 4930522L14 gene [Source:MGI Symbol;Acc:MGI:1925270]	protein_coding	5	109883856	109899752	-1
ENSMUSG00000026430	565.721	-2.61398	0.646634	-4.04245	5.28961e-05	0.00625556	54354	Rassf5	Ras association (RalGDS/AF-6) domain family member 5 [Source:MGI Symbol;Acc:MGI:1926375]	protein_coding	1	131104147	131172995	-1
ENSMUSG00000026603	109.486	4.18461	1.03556	4.04092	5.3243e-05	0.00625556	226830	Smyd2	SET and MYND domain containing 2 [Source:MGI Symbol;Acc:MGI:1915889]	protein_coding	1	189612689	189654560	-1
ENSMUSG00000085391	25.9708	6.91607	1.71461	4.0336	5.49287e-05	0.0062792	NA	Gm16150	predicted gene 16150 [Source:MGI Symbol;Acc:MGI:3801827]	lncRNA	1	38274501	38285747	1
ENSMUSG00000096996	43.5166	5.15954	1.27803	4.03712	5.41108e-05	0.0062792	NA	NA	NA	NA	NA	NA	NA	NA
ENSMUSG00000099681	38.5346	-7.28694	1.80576	-4.03539	5.45119e-05	0.0062792	NA	1700052K11Rik	RIKEN cDNA 1700052K11 gene [Source:MGI Symbol;Acc:MGI:1920681]	lncRNA	11	105068552	105072259	-1
ENSMUSG00000021268	147.199	-3.04883	0.756949	-4.02778	5.63053e-05	0.0063744	17263	Meg3	maternally expressed 3 [Source:MGI Symbol;Acc:MGI:1202886]	lncRNA	12	109506884	109538160	1
ENSMUSG00000035202	48911.2	-1.87819	0.46656	-4.02563	5.68239e-05	0.0063744	102436	Lars2	leucyl-tRNA synthetase, mitochondrial [Source:MGI Symbol;Acc:MGI:2142973]	protein_coding	9	123195992	123291731	1
ENSMUSG00000064345	12392	-1.68614	0.419128	-4.02297	5.747e-05	0.0063744	17717	mt-Nd2	mitochondrially encoded NADH dehydrogenase 2 [Source:MGI Symbol;Acc:MGI:102500]	protein_coding	MT	3914	4951	1
ENSMUSG00000087370	143.503	3.83231	0.952901	4.02174	5.77709e-05	0.0063744	621976	Tmem170b	transmembrane protein 170B [Source:MGI Symbol;Acc:MGI:3647046]	protein_coding	13	41759383	41794831	1
ENSMUSG00000065273	101.177	-2.68405	0.668265	-4.01645	5.90803e-05	0.00646267	115488831	Gm25128	predicted gene, 25128 [Source:MGI Symbol;Acc:MGI:5454905]	snoRNA	17	35466151	35466226	1
ENSMUSG00000087590	276.967	-1.94679	0.485083	-4.01332	5.9871e-05	0.00649319	69749	Epb41l4aos	erythrocyte membrane protein band 4.1 like 4a, opposite strand [Source:MGI Symbol;Acc:MGI:1916999]	lncRNA	18	33927945	33929039	1
ENSMUSG00000004815	30.7422	7.15866	1.79151	3.99588	6.44549e-05	0.00680743	110524	Dgkq	diacylglycerol kinase, theta [Source:MGI Symbol;Acc:MGI:102918]	protein_coding	5	108794559	108817538	-1
ENSMUSG00000071547	153.105	3.22329	0.806907	3.99462	6.47991e-05	0.00680743	70021	Nt5dc2	5'-nucleotidase domain containing 2 [Source:MGI Symbol;Acc:MGI:1917271]	protein_coding	14	30853010	30861081	1
ENSMUSG00000081873	56.8113	-7.33042	1.83284	-3.99949	6.34789e-05	0.00680743	NA	Gm15197	predicted gene 15197 [Source:MGI Symbol;Acc:MGI:3708123]	processed_pseudogene	10	42206782	42207259	-1
ENSMUSG00000094344	98.3138	-2.06992	0.518231	-3.9942	6.49144e-05	0.00680743	NA	Gm11942	predicted gene 11942 [Source:MGI Symbol;Acc:MGI:3650608]	processed_pseudogene	4	32964888	32965232	1
ENSMUSG00000086324	19466.5	-1.87635	0.470469	-3.98825	6.65615e-05	0.00686666	NA	Gm15564	predicted gene 15564 [Source:MGI Symbol;Acc:MGI:3783013]	lncRNA	16	35787122	35803600	-1
ENSMUSG00000097077	18.9511	6.46165	1.62002	3.98862	6.64585e-05	0.00686666	100504333	Gm16712	predicted gene, 16712 [Source:MGI Symbol;Acc:MGI:4439636]	lncRNA	17	56261771	56266381	-1
ENSMUSG00000034190	119.082	2.8565	0.719221	3.97166	7.13734e-05	0.00724526	105513	Chmp7	charged multivesicular body protein 7 [Source:MGI Symbol;Acc:MGI:1913922]	protein_coding	14	69954449	69969990	-1
ENSMUSG00000093553	16.0797	-8.11467	2.04277	-3.97239	7.11549e-05	0.00724526	NA	Gm20633	predicted gene 20633 [Source:MGI Symbol;Acc:MGI:5313080]	lncRNA	3	96150866	96153696	-1
ENSMUSG00000047669	325.585	-2.45983	0.620171	-3.96637	7.2977e-05	0.0072982	73390	Msl3l2	MSL3 like 2 [Source:MGI Symbol;Acc:MGI:1920640]	protein_coding	10	55983013	55992976	1
ERCC-00053	37.3463	-10.0597	2.53638	-3.96614	7.30452e-05	0.0072982	NA	NA	NA	NA	NA	NA	NA	NA
ENSMUSG00000010067	27.3007	5.66363	1.43144	3.9566	7.6025e-05	0.00753657	56289	Rassf1	Ras association (RalGDS/AF-6) domain family member 1 [Source:MGI Symbol;Acc:MGI:1928386]	protein_coding	9	107428754	107439466	1
ENSMUSG00000061062	46.7908	3.25444	0.825097	3.94431	8.00308e-05	0.00787217	NA	Hdac1-ps	histone deacetylase 1, pseudogene [Source:MGI Symbol;Acc:MGI:3704479]	processed_pseudogene	17	78799011	78800454	1
ENSMUSG00000032204	139.531	2.72131	0.691466	3.93557	8.30001e-05	0.00808422	64008	Aqp9	aquaporin 9 [Source:MGI Symbol;Acc:MGI:1891066]	protein_coding	9	71017941	71075964	-1
ENSMUSG00000057132	69.0131	2.20461	0.560366	3.93424	8.34607e-05	0.00808422	77945	Rpgrip1	retinitis pigmentosa GTPase regulator interacting protein 1 [Source:MGI Symbol;Acc:MGI:1932134]	protein_coding	14	52348161	52401003	1
ENSMUSG00000042408	66.241	2.49907	0.635983	3.92945	8.51389e-05	0.00816399	100177	Zmym6	zinc finger, MYM-type 6 [Source:MGI Symbol;Acc:MGI:106505]	protein_coding	4	126971176	127018165	1
ENSMUSG00000047090	29.7702	6.40243	1.62985	3.92824	8.5571e-05	0.00816399	73827	Tmem198b	transmembrane protein 198b [Source:MGI Symbol;Acc:MGI:1921077]	protein_coding	10	128635905	128640239	-1
ENSMUSG00000030722	32.9056	-2.81453	0.717157	-3.92457	8.68842e-05	0.00822742	18020	Nfatc2ip	nuclear factor of activated T cells, cytoplasmic, calcineurin dependent 2 interacting protein [Source:MGI Symbol;Acc:MGI:1329015]	protein_coding	7	125982026	125995909	-1
ENSMUSG00000025816	43.6979	3.57968	0.913181	3.92001	8.85446e-05	0.00827861	57743	Sec61a2	Sec61, alpha subunit 2 (S. cerevisiae) [Source:MGI Symbol;Acc:MGI:1931071]	protein_coding	2	5875798	5900243	-1
ENSMUSG00000079037	216.897	-3.2964	0.841023	-3.91951	8.87296e-05	0.00827861	19122	Prnp	prion protein [Source:MGI Symbol;Acc:MGI:97769]	protein_coding	2	131751848	131780349	1
ENSMUSG00000076258	107.599	-2.05406	0.525052	-3.9121	9.14958e-05	0.00841298	NA	NA	NA	NA	NA	NA	NA	NA
ENSMUSG00000081043	59.3705	-1.83502	0.468992	-3.9127	9.12716e-05	0.00841298	NA	Gm11512	predicted gene 11512 [Source:MGI Symbol;Acc:MGI:3649366]	processed_pseudogene	11	90429310	90429972	-1
ENSMUSG00000040809	35.0005	-9.97879	2.55381	-3.90741	9.32895e-05	0.00851619	12655	Chil3	chitinase-like 3 [Source:MGI Symbol;Acc:MGI:1330860]	protein_coding	3	106054870	106074880	-1
ENSMUSG00000027939	31.8793	6.40485	1.64071	3.9037	9.47343e-05	0.00858631	77595	Nup210l	nucleoporin 210-like [Source:MGI Symbol;Acc:MGI:1924845]	protein_coding	3	90011439	90119355	1
ENSMUSG00000032192	36.8692	6.61792	1.69654	3.90084	9.58603e-05	0.00862674	14697	Gnb5	guanine nucleotide binding protein (G protein), beta 5 [Source:MGI Symbol;Acc:MGI:101848]	protein_coding	9	75213570	75253158	1
ENSMUSG00000101655	28.1605	-8.9402	2.29342	-3.89819	9.69132e-05	0.00866008	381792	2310040G24Rik	RIKEN cDNA 2310040G24 gene [Source:MGI Symbol;Acc:MGI:1916897]	lncRNA	6	86460358	86465209	-1
ENSMUSG00000016018	204.348	2.20683	0.567313	3.88998	0.000100254	0.008896	72198	Mtrex	Mtr4 exosome RNA helicase [Source:MGI Symbol;Acc:MGI:1919448]	protein_coding	13	113003952	113063932	-1
ENSMUSG00000000903	42.0717	-8.96701	2.30828	-3.88472	0.000102447	0.00902744	22364	Vpreb3	pre-B lymphocyte gene 3 [Source:MGI Symbol;Acc:MGI:98938]	protein_coding	10	75778891	75785491	1
ENSMUSG00000020087	211.92	2.54045	0.654308	3.88265	0.000103326	0.00904212	71767	Tysnd1	trypsin domain containing 1 [Source:MGI Symbol;Acc:MGI:1919017]	protein_coding	10	61531293	61538552	1
ENSMUSG00000026880	78.6953	-4.2437	1.09499	-3.87555	0.000106386	0.00924612	13830	Stom	stomatin [Source:MGI Symbol;Acc:MGI:95403]	protein_coding	2	35203998	35226988	-1
ENSMUSG00000039963	42.3125	3.9528	1.02934	3.84011	0.000122978	0.0106154	207607	Ccdc40	coiled-coil domain containing 40 [Source:MGI Symbol;Acc:MGI:2443893]	protein_coding	11	119119398	119156064	1
__not_aligned	6.66451e+06	-1.79781	0.468726	-3.83552	0.000125298	0.0107426	NA	NA	NA	NA	NA	NA	NA	NA
ENSMUSG00000049504	183.322	2.737	0.714078	3.83292	0.000126633	0.0107842	212127	Proser1	proline and serine rich 1 [Source:MGI Symbol;Acc:MGI:1919933]	protein_coding	3	53371087	53389176	1
ENSMUSG00000007050	370.637	1.50934	0.39419	3.82896	0.000128686	0.010886	27756	Lsm2	LSM2 homolog, U6 small nuclear RNA and mRNA degradation associated [Source:MGI Symbol;Acc:MGI:90676]	protein_coding	17	35200838	35204867	1
ENSMUSG00000032783	55.4327	-6.89778	1.80505	-3.82138	0.000132708	0.0111519	78733	Troap	trophinin associated protein [Source:MGI Symbol;Acc:MGI:1925983]	protein_coding	15	98972456	98981290	1
ENSMUSG00000045667	22.4014	6.70287	1.75948	3.80957	0.000139211	0.0116154	276829	Smtnl2	smoothelin-like 2 [Source:MGI Symbol;Acc:MGI:2442764]	protein_coding	11	72279990	72302539	-1
ENSMUSG00000086877	22.0315	5.21239	1.36877	3.80807	0.000140055	0.0116154	NA	A230072C01Rik	RIKEN cDNA A230072C01 gene [Source:MGI Symbol;Acc:MGI:2444644]	lncRNA	X	20827923	20852976	1
ENSMUSG00000029569	255.182	-2.46456	0.64786	-3.80416	0.000142288	0.0116483	101118	Tmem168	transmembrane protein 168 [Source:MGI Symbol;Acc:MGI:1921794]	protein_coding	6	13580686	13608099	-1
ENSMUSG00000097469	31.2656	-5.26462	1.38378	-3.80452	0.000142079	0.0116483	NA	NA	NA	NA	NA	NA	NA	NA
ENSMUSG00000016946	86.0333	2.95029	0.776133	3.80127	0.000143959	0.0117095	69259	Kctd5	potassium channel tetramerisation domain containing 5 [Source:MGI Symbol;Acc:MGI:1916509]	protein_coding	17	24266708	24292459	-1
ENSMUSG00000026173	25.5734	-7.46931	1.96873	-3.79396	0.000148261	0.0119332	18802	Plcd4	phospholipase C, delta 4 [Source:MGI Symbol;Acc:MGI:107469]	protein_coding	1	74582047	74606953	1
ENSMUSG00000036036	26.4602	6.23237	1.64294	3.79342	0.000148588	0.0119332	22715	Zfp57	zinc finger protein 57 [Source:MGI Symbol;Acc:MGI:99204]	protein_coding	17	37312055	37321527	1
ENSMUSG00000053038	210.947	1.55374	0.410289	3.78694	0.000152516	0.0121192	NA	Gm6180	predicted pseudogene 6180 [Source:MGI Symbol;Acc:MGI:3643972]	processed_pseudogene	8	42699948	42700445	1
ENSMUSG00000078584	191.636	-3.00014	0.792335	-3.78645	0.000152815	0.0121192	230696	AU022252	expressed sequence AU022252 [Source:MGI Symbol;Acc:MGI:2140466]	protein_coding	4	119060767	119089909	-1
ENSMUSG00000030605	420.336	1.9565	0.517657	3.77953	0.000157124	0.0123071	17304	Mfge8	milk fat globule EGF and factor V/VIII domain containing [Source:MGI Symbol;Acc:MGI:102768]	protein_coding	7	78783516	78798808	-1
ENSMUSG00000080921	422.713	-1.5756	0.416732	-3.78085	0.000156292	0.0123071	NA	Rpl38-ps2	ribosomal protein L38, pseudogene 2 [Source:MGI Symbol;Acc:MGI:3646625]	processed_pseudogene	6	140692686	140692898	-1
ENSMUSG00000024164	26.7768	-9.58961	2.54001	-3.77543	0.000159732	0.0124346	12266	C3	complement component 3 [Source:MGI Symbol;Acc:MGI:88227]	protein_coding	17	57510970	57535136	-1
ENSMUSG00000078517	139.217	3.44557	0.918658	3.75065	0.000176373	0.0136464	230866	Emc1	ER membrane protein complex subunit 1 [Source:MGI Symbol;Acc:MGI:2443696]	protein_coding	4	139079898	139106041	1
ENSMUSG00000017002	27.8622	-8.06776	2.15419	-3.74514	0.000180292	0.0138291	20568	Slpi	secretory leukocyte peptidase inhibitor [Source:MGI Symbol;Acc:MGI:109297]	protein_coding	2	164195990	164231015	-1
ENSMUSG00000029084	104.897	-3.91076	1.04446	-3.74428	0.000180915	0.0138291	12494	Cd38	CD38 antigen [Source:MGI Symbol;Acc:MGI:107474]	protein_coding	5	44025895	44069717	1
ENSMUSG00000032666	243.775	-1.56891	0.419605	-3.73902	0.000184743	0.0140371	69399	1700025G04Rik	RIKEN cDNA 1700025G04 gene [Source:MGI Symbol;Acc:MGI:1916649]	protein_coding	1	151728154	151965876	-1
ENSMUSG00000071573	29.1675	6.26352	1.67648	3.73612	0.000186879	0.0141149	67795	Rnls	renalase, FAD-dependent amine oxidase [Source:MGI Symbol;Acc:MGI:1915045]	polymorphic_pseudogene	19	33115147	33369695	-1
ENSMUSG00000024130	139.205	3.80612	1.01986	3.73201	0.000189958	0.0142626	27410	Abca3	ATP-binding cassette, sub-family A (ABC1), member 3 [Source:MGI Symbol;Acc:MGI:1351617]	protein_coding	17	24570924	24629175	1
ENSMUSG00000053477	649.817	-0.923977	0.248405	-3.71963	0.000199511	0.0148918	21413	Tcf4	transcription factor 4 [Source:MGI Symbol;Acc:MGI:98506]	protein_coding	18	69476427	69822150	1
ENSMUSG00000010045	56.4524	3.56061	0.958746	3.71381	0.000204158	0.0151495	56395	Tmem115	transmembrane protein 115 [Source:MGI Symbol;Acc:MGI:1930765]	protein_coding	9	107411144	107415872	1
ENSMUSG00000027809	150.348	3.23148	0.875107	3.69267	0.00022191	0.0161011	66841	Etfdh	electron transferring flavoprotein, dehydrogenase [Source:MGI Symbol;Acc:MGI:106100]	protein_coding	3	79511095	79536807	-1
ENSMUSG00000061130	332.831	-2.62195	0.710074	-3.6925	0.000222059	0.0161011	19043	Ppm1b	protein phosphatase 1B, magnesium dependent, beta isoform [Source:MGI Symbol;Acc:MGI:101841]	protein_coding	17	85264169	85331419	1
ENSMUSG00000080708	27.2758	3.74665	1.01403	3.69482	0.000220044	0.0161011	NA	Ccnd3-ps	cyclin D3, pseudogene [Source:MGI Symbol;Acc:MGI:1100505]	processed_pseudogene	4	139072611	139073491	-1
ENSMUSG00000104496	64.71	3.63653	0.984325	3.69444	0.000220372	0.0161011	NA	Gm5837	predicted gene 5837 [Source:MGI Symbol;Acc:MGI:3648028]	processed_pseudogene	1	139855978	139857346	-1
ENSMUSG00000050675	28.7324	3.22935	0.875079	3.69035	0.000223948	0.0161459	14723	Gp1ba	glycoprotein 1b, alpha polypeptide [Source:MGI Symbol;Acc:MGI:1333744]	protein_coding	11	70529948	70532862	1
ENSMUSG00000049285	40.9945	6.2915	1.70562	3.6887	0.000225406	0.0161592	330216	Mblac1	metallo-beta-lactamase domain containing 1 [Source:MGI Symbol;Acc:MGI:2679717]	protein_coding	5	138192576	138193883	1
ENSMUSG00000024604	476.806	-1.235	0.335242	-3.68391	0.00022968	0.0161861	66810	Rbm22	RNA binding motif protein 22 [Source:MGI Symbol;Acc:MGI:1914060]	protein_coding	18	60693808	60705882	1
ENSMUSG00000032053	27.0068	-9.58893	2.60321	-3.6835	0.000230056	0.0161861	18985	Pou2af1	POU domain, class 2, associating factor 1 [Source:MGI Symbol;Acc:MGI:105086]	protein_coding	9	51125008	51151380	1
ENSMUSG00000037458	564.79	-1.86004	0.505091	-3.68258	0.000230883	0.0161861	54375	Azin1	antizyme inhibitor 1 [Source:MGI Symbol;Acc:MGI:1859169]	protein_coding	15	38487671	38519510	-1
ENSMUSG00000042439	192.433	-2.12369	0.576209	-3.68563	0.000228137	0.0161861	328977	Zfp532	zinc finger protein 532 [Source:MGI Symbol;Acc:MGI:3036282]	protein_coding	18	65712983	65822514	1
ENSMUSG00000039109	194.453	-12.447	3.38394	-3.67825	0.000234844	0.0163733	74145	F13a1	coagulation factor XIII, A1 subunit [Source:MGI Symbol;Acc:MGI:1921395]	protein_coding	13	37051152	37234220	-1
ENSMUSG00000098702	86.5758	-5.42224	1.47506	-3.67594	0.000236974	0.0164315	68982	1500015A07Rik	RIKEN cDNA 1500015A07 gene [Source:MGI Symbol;Acc:MGI:1916232]	lncRNA	18	61859461	61868988	1
ENSMUSG00000060470	164.771	2.76138	0.752117	3.67147	0.000241155	0.0166305	54672	Adgrg3	adhesion G protein-coupled receptor G3 [Source:MGI Symbol;Acc:MGI:1859670]	protein_coding	8	95744320	95771878	1
ENSMUSG00000020925	81.553	2.40685	0.657387	3.66124	0.000250999	0.0172158	52715	Ccdc43	coiled-coil domain containing 43 [Source:MGI Symbol;Acc:MGI:1289318]	protein_coding	11	102575512	102588608	-1
ENSMUSG00000023938	48.7257	5.09699	1.39338	3.65799	0.0002542	0.0172489	224805	Aars2	alanyl-tRNA synthetase 2, mitochondrial [Source:MGI Symbol;Acc:MGI:2681839]	protein_coding	17	45817767	45831769	1
ENSMUSG00000046993	243.238	1.7264	0.47179	3.65925	0.000252954	0.0172489	434782	Gm5637	predicted pseudogene 5637 [Source:MGI Symbol;Acc:MGI:3648120]	processed_pseudogene	X	59090471	59091589	-1
ENSMUSG00000031803	23.6639	-6.94558	1.90058	-3.65445	0.000257737	0.0173038	72297	B3gnt3	UDP-GlcNAc:betaGal beta-1,3-N-acetylglucosaminyltransferase 3 [Source:MGI Symbol;Acc:MGI:2152535]	protein_coding	8	72143400	72154433	-1
ENSMUSG00000037594	24.456	-8.738	2.39025	-3.65569	0.00025649	0.0173038	217887	Clba1	clathrin binding box of aftiphilin containing 1 [Source:MGI Symbol;Acc:MGI:2443738]	protein_coding	12	112772557	112779872	1
ENSMUSG00000086600	76.5312	-2.58957	0.710463	-3.6449	0.000267493	0.0178643	NA	C030005K06Rik	RIKEN cDNA C030005K06 gene [Source:MGI Symbol;Acc:MGI:1925945]	lncRNA	18	50175797	50186911	-1
ENSMUSG00000038777	11.5471	-8.394	2.30535	-3.6411	0.000271474	0.0180353	20360	Sema6c	sema domain, transmembrane domain (TM), and cytoplasmic domain, (semaphorin) 6C [Source:MGI Symbol;Acc:MGI:1338032]	protein_coding	3	95067768	95081335	1
ENSMUSG00000004748	84.6448	5.07414	1.39681	3.63267	0.000280501	0.0184418	67900	Mtfp1	mitochondrial fission process 1 [Source:MGI Symbol;Acc:MGI:1916686]	protein_coding	11	4041480	4045445	-1
ENSMUSG00000079293	7.34072	-7.67425	2.11209	-3.63349	0.000279608	0.0184418	56644	Clec7a	C-type lectin domain family 7, member a [Source:MGI Symbol;Acc:MGI:1861431]	polymorphic_pseudogene	6	129438554	129449742	-1
ENSMUSG00000032827	710.299	-1.29595	0.357427	-3.62577	0.000288105	0.0186378	243725	Ppp1r9a	protein phosphatase 1, regulatory subunit 9A [Source:MGI Symbol;Acc:MGI:2442401]	protein_coding	6	4902917	5165661	1
ENSMUSG00000057667	34.62	3.47814	0.959567	3.62469	0.000289303	0.0186378	232946	Bloc1s3	biogenesis of lysosomal organelles complex-1, subunit 3 [Source:MGI Symbol;Acc:MGI:2678952]	protein_coding	7	19238411	19242292	-1
ENSMUSG00000097523	13.7825	-7.22522	1.99261	-3.626	0.000287847	0.0186378	69431	1700022N22Rik	RIKEN cDNA 1700022N22 gene [Source:MGI Symbol;Acc:MGI:1916681]	lncRNA	17	26204782	26210004	1
ENSMUSG00000106317	80.1102	-4.88	1.34634	-3.62465	0.000289357	0.0186378	NA	Gm43848	predicted gene 43848 [Source:MGI Symbol;Acc:MGI:5663985]	lncRNA	3	105633217	105634463	-1
ENSMUSG00000047721	418.008	-1.55059	0.428725	-3.61674	0.000298334	0.019119	66162	Bola2	bolA-like 2 (E. coli) [Source:MGI Symbol;Acc:MGI:1913412]	protein_coding	7	126294573	126298970	1
ENSMUSG00000025196	23.4281	-9.3838	2.59835	-3.61145	0.000304492	0.0194156	93721	Cpn1	carboxypeptidase N, polypeptide 1 [Source:MGI Symbol;Acc:MGI:2135874]	protein_coding	19	43944746	43974995	-1
ENSMUSG00000032059	92.8432	3.50118	0.978046	3.57977	0.000343891	0.0218181	102580	Alg9	asparagine-linked glycosylation 9 (alpha 1,2 mannosyltransferase) [Source:MGI Symbol;Acc:MGI:1924753]	protein_coding	9	50686319	50754842	1
ENSMUSG00000022332	147.961	-2.91942	0.816516	-3.57546	0.000349614	0.0220709	13992	Khdrbs3	KH domain containing, RNA binding, signal transduction associated 3 [Source:MGI Symbol;Acc:MGI:1313312]	protein_coding	15	68800269	68973060	1
ENSMUSG00000033450	49.0943	-3.00102	0.840627	-3.56997	0.000357018	0.0223964	72536	Tagap	T cell activation Rho GTPase activating protein [Source:MGI Symbol;Acc:MGI:3615484]	protein_coding	17	8144832	8153729	1
ENSMUSG00000037239	63.0652	3.81567	1.06938	3.56813	0.000359539	0.0223964	101809	Spred3	sprouty-related EVH1 domain containing 3 [Source:MGI Symbol;Acc:MGI:2142186]	protein_coding	7	28858254	28869836	-1
ENSMUSG00000043290	29.1822	4.57369	1.28196	3.56775	0.000360065	0.0223964	654801	Zfp784	zinc finger protein 784 [Source:MGI Symbol;Acc:MGI:3606042]	protein_coding	7	5037438	5041445	-1
ENSMUSG00000021959	228.737	-3.32629	0.933778	-3.56218	0.000367784	0.022545	50523	Lats2	large tumor suppressor 2 [Source:MGI Symbol;Acc:MGI:1354386]	protein_coding	14	57927119	57995845	-1
ENSMUSG00000054051	78.0201	2.92045	0.819531	3.56356	0.000365865	0.022545	319955	Ercc6	excision repair cross-complementing rodent repair deficiency, complementation group 6 [Source:MGI Symbol;Acc:MGI:1100494]	protein_coding	14	32235478	32302947	1
ENSMUSG00000064358	141.15	-1.74315	0.489296	-3.56256	0.000367253	0.022545	17710	mt-Co3	mitochondrially encoded cytochrome c oxidase III [Source:MGI Symbol;Acc:MGI:102502]	protein_coding	MT	8607	9390	1
ENSMUSG00000043618	67.9382	1.69825	0.476983	3.56041	0.000370279	0.0225888	NA	Eif5al3-ps	eukaryotic translation initiation factor 5A-like 3, pseudogene [Source:MGI Symbol;Acc:MGI:3643585]	processed_pseudogene	5	90280088	90280534	1
ENSMUSG00000041594	52.1576	-3.88188	1.09079	-3.55877	0.000372595	0.0226213	70551	Tmtc4	transmembrane and tetratricopeptide repeat containing 4 [Source:MGI Symbol;Acc:MGI:1921050]	protein_coding	14	123156383	123221447	-1
ENSMUSG00000029311	120.563	-2.36017	0.665207	-3.54802	0.000388141	0.023453	114664	Hsd17b11	hydroxysteroid (17-beta) dehydrogenase 11 [Source:MGI Symbol;Acc:MGI:2149821]	protein_coding	5	104137628	104169785	-1
ENSMUSG00000031982	21.8396	4.49802	1.26883	3.54502	0.000392587	0.0236091	68865	Arv1	ARV1 homolog, fatty acid homeostasis modulator [Source:MGI Symbol;Acc:MGI:1916115]	protein_coding	8	125448878	125460862	1
ENSMUSG00000057322	720.668	-1.38993	0.392639	-3.53997	0.00040017	0.0239517	67671	Rpl38	ribosomal protein L38 [Source:MGI Symbol;Acc:MGI:1914921]	protein_coding	11	114559350	114563157	1
ENSMUSG00000066324	646.504	-1.92525	0.546329	-3.52399	0.000425106	0.0253247	242291	Bpnt2	3'(2'), 5'-bisphosphate nucleotidase 2 [Source:MGI Symbol;Acc:MGI:1915720]	protein_coding	4	4762484	4793355	-1
ENSMUSG00000027770	478.423	-1.54716	0.439534	-3.52	0.000431547	0.0254385	72162	Dhx36	DEAH (Asp-Glu-Ala-His) box polypeptide 36 [Source:MGI Symbol;Acc:MGI:1919412]	protein_coding	3	62375434	62414425	-1
ENSMUSG00000028980	102.87	2.58189	0.73368	3.51909	0.000433029	0.0254385	100198	H6pd	hexose-6-phosphate dehydrogenase (glucose 1-dehydrogenase) [Source:MGI Symbol;Acc:MGI:2140356]	protein_coding	4	150063932	150093480	-1
ENSMUSG00000067206	24.6707	5.11704	1.45398	3.51935	0.000432612	0.0254385	231296	Lrrc66	leucine rich repeat containing 66 [Source:MGI Symbol;Acc:MGI:2387634]	protein_coding	5	73763985	73789869	-1
ENSMUSG00000000134	125.704	-3.09305	0.879387	-3.51728	0.000435999	0.0254949	209446	Tfe3	transcription factor E3 [Source:MGI Symbol;Acc:MGI:98511]	protein_coding	X	7628799	7641441	1
ENSMUSG00000084408	14.0457	-2.98698	0.849576	-3.51585	0.000438355	0.0255151	NA	Gm11870	predicted gene 11870 [Source:MGI Symbol;Acc:MGI:3650285]	processed_pseudogene	4	16011005	16012326	-1
ENSMUSG00000034263	143.833	2.90036	0.826763	3.50809	0.000451344	0.0261512	69882	Ints14	integrator complex subunit 14 [Source:MGI Symbol;Acc:MGI:1917132]	protein_coding	9	64868187	64894260	1
ENSMUSG00000020471	195.809	2.08466	0.594631	3.5058	0.000455244	0.0261752	18972	Pold2	polymerase (DNA directed), delta 2, regulatory subunit [Source:MGI Symbol;Acc:MGI:1097163]	protein_coding	11	5822180	5828292	-1
ENSMUSG00000025508	2700.2	-1.415	0.403936	-3.50302	0.000460011	0.0261752	67186	Rplp2	ribosomal protein, large P2 [Source:MGI Symbol;Acc:MGI:1914436]	protein_coding	7	141027283	141031498	1
ENSMUSG00000055745	98.5586	3.80341	1.08571	3.50314	0.000459802	0.0261752	223732	Rtl6	retrotransposon Gag like 6 [Source:MGI Symbol;Acc:MGI:2675858]	protein_coding	15	84437599	84442024	-1
ENSMUSG00000097532	29.3948	-6.97538	1.99035	-3.5046	0.000457294	0.0261752	NA	Gm4349	predicted gene 4349 [Source:MGI Symbol;Acc:MGI:3782533]	transcribed_unprocessed_pseudogene	3	95334982	95338398	1
ENSMUSG00000024642	222.965	-1.89656	0.541685	-3.50122	0.000463138	0.0262355	21888	Tle4	transducin-like enhancer of split 4 [Source:MGI Symbol;Acc:MGI:104633]	protein_coding	19	14425514	14575415	-1
ENSMUSG00000093565	68.8286	-1.75301	0.503624	-3.48079	0.000499934	0.028194	75614	Rab26os	RAB26, member RAS oncogene family, opposite strand [Source:MGI Symbol;Acc:MGI:1922864]	lncRNA	17	24747222	24747718	1
ENSMUSG00000051890	220.235	-1.87712	0.539625	-3.47857	0.000504098	0.0283031	271005	Klhdc1	kelch domain containing 1 [Source:MGI Symbol;Acc:MGI:2672853]	protein_coding	12	69287950	69331406	1
ENSMUSG00000000711	41.2036	2.73793	0.787967	3.47468	0.00051146	0.0285899	19344	Rab5b	RAB5B, member RAS oncogene family [Source:MGI Symbol;Acc:MGI:105938]	protein_coding	10	128513044	128532133	-1
ENSMUSG00000039166	243.494	-2.64156	0.760676	-3.47265	0.000515352	0.0286812	432442	Akap7	A kinase (PRKA) anchor protein 7 [Source:MGI Symbol;Acc:MGI:1859150]	protein_coding	10	25044988	25183768	-1
ENSMUSG00000035845	44.9375	3.44852	0.993708	3.47035	0.000519775	0.028801	223774	Alg12	asparagine-linked glycosylation 12 (alpha-1,6-mannosyltransferase) [Source:MGI Symbol;Acc:MGI:2385025]	protein_coding	15	88689447	88703521	-1
ENSMUSG00000022722	66.1431	3.46047	0.998153	3.46687	0.000526548	0.0290494	56297	Arl6	ADP-ribosylation factor-like 6 [Source:MGI Symbol;Acc:MGI:1927136]	protein_coding	16	59433312	59459754	-1
ENSMUSG00000032548	33.2991	-5.64684	1.63121	-3.46175	0.000536675	0.0293874	24059	Slco2a1	solute carrier organic anion transporter family, member 2a1 [Source:MGI Symbol;Acc:MGI:1346021]	protein_coding	9	102865911	102973201	1
ENSMUSG00000084168	16.4331	-5.1774	1.49574	-3.46143	0.000537307	0.0293874	NA	Atp5l2-ps	ATP synthase, H+ transporting, mitochondrial FO complex, subunit G2, pseudogene [Source:MGI Symbol;Acc:MGI:3649364]	processed_pseudogene	11	97658886	97659197	1
ENSMUSG00000014550	78.75	2.42081	0.700824	3.45423	0.000551857	0.0300537	78287	Rbsn	rabenosyn, RAB effector [Source:MGI Symbol;Acc:MGI:1925537]	protein_coding	6	92163693	92191906	-1
ENSMUSG00000071398	27.389	-7.59824	2.2015	-3.45139	0.000557703	0.0302423	73667	2410004P03Rik	RIKEN cDNA 2410004P03 gene [Source:MGI Symbol;Acc:MGI:1920917]	protein_coding	12	17053320	17061728	-1
ENSMUSG00000041570	8.83546	-8.00722	2.32387	-3.44564	0.000569715	0.0307622	67886	Camsap2	calmodulin regulated spectrin-associated protein family, member 2 [Source:MGI Symbol;Acc:MGI:1922434]	protein_coding	1	136195861	136273842	-1
ENSMUSG00000037773	73.0945	4.15322	1.20688	3.4413	0.000578931	0.0308658	319513	Pced1a	PC-esterase domain containing 1A [Source:MGI Symbol;Acc:MGI:2442177]	protein_coding	2	130259167	130266621	-1
ENSMUSG00000052456	61.1777	3.30515	0.960261	3.44192	0.000577595	0.0308658	56495	Get3	guided entry of tail-anchored proteins factor 3, ATPase [Source:MGI Symbol;Acc:MGI:1928379]	protein_coding	8	85744560	85751910	-1
ENSMUSG00000054648	24.7041	4.89795	1.42282	3.44243	0.000576512	0.0308658	66869	Zfp869	zinc finger protein 869 [Source:MGI Symbol;Acc:MGI:1914119]	protein_coding	8	70155306	70169633	-1
ENSMUSG00000019794	127.596	-1.98697	0.577949	-3.43797	0.000586086	0.0311165	23924	Katna1	katanin p60 (ATPase-containing) subunit A1 [Source:MGI Symbol;Acc:MGI:1344353]	protein_coding	10	7601764	7638914	1
ENSMUSG00000097180	47.4757	4.29461	1.24994	3.43587	0.000590661	0.0312287	67194	2700038G22Rik	RIKEN cDNA 2700038G22 gene [Source:MGI Symbol;Acc:MGI:1914444]	lncRNA	5	24055595	24060036	1
ENSMUSG00000024926	31.8296	4.9316	1.43661	3.4328	0.000597384	0.0314532	81601	Kat5	K(lysine) acetyltransferase 5 [Source:MGI Symbol;Acc:MGI:1932051]	protein_coding	19	5653042	5660265	-1
ENSMUSG00000053641	522.251	-1.79704	0.523721	-3.43129	0.000600725	0.0314984	102442	Dennd4a	DENN/MADD domain containing 4A [Source:MGI Symbol;Acc:MGI:2142979]	protein_coding	9	64718622	64826949	1
ENSMUSG00000041515	136.933	-5.09112	1.48518	-3.42795	0.000608162	0.0317571	15900	Irf8	interferon regulatory factor 8 [Source:MGI Symbol;Acc:MGI:96395]	protein_coding	8	121463097	121483433	1
ENSMUSG00000024120	504.932	-1.58877	0.463638	-3.42675	0.000610856	0.031767	72416	Lrpprc	leucine-rich PPR-motif containing [Source:MGI Symbol;Acc:MGI:1919666]	protein_coding	17	85012675	85098217	-1
ENSMUSG00000030674	39.4341	4.27277	1.24884	3.42138	0.000623051	0.0321378	67375	Qprt	quinolinate phosphoribosyltransferase [Source:MGI Symbol;Acc:MGI:1914625]	protein_coding	7	126706286	126721398	-1
ENSMUSG00000063652	17.2532	-3.52724	1.03073	-3.42209	0.000621406	0.0321378	56517	Slc22a21	solute carrier family 22 (organic cation transporter), member 21 [Source:MGI Symbol;Acc:MGI:1929481]	protein_coding	11	53840791	53871158	-1
ENSMUSG00000002109	43.014	4.26692	1.25015	3.41313	0.000642221	0.0328595	107986	Ddb2	damage specific DNA binding protein 2 [Source:MGI Symbol;Acc:MGI:1355314]	protein_coding	2	91041917	91067327	-1
ENSMUSG00000032773	17.3855	-3.57594	1.0476	-3.41347	0.000641411	0.0328595	12669	Chrm1	cholinergic receptor, muscarinic 1, CNS [Source:MGI Symbol;Acc:MGI:88396]	protein_coding	19	8641153	8660951	1
ENSMUSG00000097303	122.078	-6.26253	1.83787	-3.40749	0.000655628	0.0334107	73208	3110083C13Rik	RIKEN cDNA 3110083C13 gene [Source:MGI Symbol;Acc:MGI:1920458]	lncRNA	14	58236780	58241154	1
ENSMUSG00000042460	19.8368	-8.42346	2.47415	-3.40458	0.000662653	0.0336336	94192	C1galt1	core 1 synthase, glycoprotein-N-acetylgalactosamine 3-beta-galactosyltransferase, 1 [Source:MGI Symbol;Acc:MGI:2151071]	protein_coding	6	7844842	7875687	1
ENSMUSG00000031903	145.219	3.05779	0.90002	3.39747	0.000680125	0.0343829	192654	Pla2g15	phospholipase A2, group XV [Source:MGI Symbol;Acc:MGI:2178076]	protein_coding	8	106877031	106891347	1
ENSMUSG00000059810	24.7228	5.11485	1.50852	3.39065	0.000697281	0.0351103	50780	Rgs3	regulator of G-protein signaling 3 [Source:MGI Symbol;Acc:MGI:1354734]	protein_coding	4	62478084	62622238	1
ENSMUSG00000065037	23.5635	-2.70709	0.798728	-3.38925	0.000700843	0.0351502	NA	NA	NA	NA	NA	NA	NA	NA
ENSMUSG00000007892	7139.66	-1.3183	0.389437	-3.38515	0.000711399	0.0351905	56040	Rplp1	ribosomal protein, large, P1 [Source:MGI Symbol;Acc:MGI:1927099]	protein_coding	9	61820566	61821824	-1
ENSMUSG00000023947	52.3593	2.97996	0.88019	3.38559	0.000710261	0.0351905	18037	Nfkbie	nuclear factor of kappa light polypeptide gene enhancer in B cells inhibitor, epsilon [Source:MGI Symbol;Acc:MGI:1194908]	protein_coding	17	45866629	45874095	1
ENSMUSG00000034110	87.6337	4.74644	1.4019	3.3857	0.000709957	0.0351905	212919	Kctd7	potassium channel tetramerisation domain containing 7 [Source:MGI Symbol;Acc:MGI:2442265]	protein_coding	5	130173702	130184647	1
ENSMUSG00000066838	12.3092	-6.46948	1.91143	-3.38463	0.00071274	0.0351905	232855	Zfp772	zinc finger protein 772 [Source:MGI Symbol;Acc:MGI:2385265]	protein_coding	7	7205116	7212997	-1
ENSMUSG00000084079	10.8325	-3.44606	1.01882	-3.38242	0.000718504	0.0353376	NA	Gm11631	predicted gene 11631 [Source:MGI Symbol;Acc:MGI:3650476]	processed_pseudogene	11	97954714	97954869	1
ENSMUSG00000101431	21.4689	4.19931	1.24228	3.38032	0.000724002	0.0353448	NA	Gm7901	predicted gene 7901 [Source:MGI Symbol;Acc:MGI:3645047]	processed_pseudogene	8	76438228	76439824	-1
ENSMUSG00000104560	29.6899	2.87259	0.849817	3.38024	0.000724221	0.0353448	NA	Gm8115	predicted gene 8115 [Source:MGI Symbol;Acc:MGI:3648794]	processed_pseudogene	5	57418614	57419349	1
ENSMUSG00000049755	123.887	2.87547	0.851001	3.37893	0.000727688	0.0353779	319475	Zfp672	zinc finger protein 672 [Source:MGI Symbol;Acc:MGI:2442105]	protein_coding	11	58205940	58221165	-1
ENSMUSG00000031432	1060.62	-1.38035	0.408694	-3.37746	0.000731575	0.0353867	19139	Prps1	phosphoribosyl pyrophosphate synthetase 1 [Source:MGI Symbol;Acc:MGI:97775]	protein_coding	X	139357362	139376889	1
ENSMUSG00000050605	24.1603	4.28807	1.26988	3.37676	0.000733446	0.0353867	22719	Zfp61	zinc finger protein 61 [Source:MGI Symbol;Acc:MGI:99663]	protein_coding	7	23990464	24000657	-1
ENSMUSG00000074698	266.2	-1.52075	0.450686	-3.3743	0.000740037	0.0355694	12995	Csnk2a1	casein kinase 2, alpha 1 polypeptide [Source:MGI Symbol;Acc:MGI:88543]	protein_coding	2	152068759	152123772	1
ENSMUSG00000014294	1432.12	-1.64001	0.486522	-3.37088	0.000749283	0.0358779	17991	Ndufa2	NADH:ubiquinone oxidoreductase subunit A2 [Source:MGI Symbol;Acc:MGI:1343103]	protein_coding	18	36875385	36877610	-1
ENSMUSG00000066357	216.886	1.49688	0.445041	3.36347	0.000769704	0.0367172	83669	Wdr6	WD repeat domain 6 [Source:MGI Symbol;Acc:MGI:1930140]	protein_coding	9	108449510	108455938	-1
ENSMUSG00000070371	27.6656	5.7547	1.71237	3.36065	0.000777582	0.0369541	77613	Prss36	protease, serine 36 [Source:MGI Symbol;Acc:MGI:1924863]	protein_coding	7	127531810	127545897	-1
ERCC-00131	154.647	-3.51219	1.04575	-3.35855	0.000783527	0.0370976	NA	NA	NA	NA	NA	NA	NA	NA
ENSMUSG00000056851	302.504	1.39301	0.415151	3.35543	0.000792419	0.0373792	18521	Pcbp2	poly(rC) binding protein 2 [Source:MGI Symbol;Acc:MGI:108202]	protein_coding	15	102378974	102408496	1
ENSMUSG00000055923	68.1815	2.92641	0.874435	3.34662	0.000818022	0.038444	231326	Aasdh	aminoadipate-semialdehyde dehydrogenase [Source:MGI Symbol;Acc:MGI:2442517]	protein_coding	5	77021506	77053361	-1
ENSMUSG00000050199	58.1987	4.33392	1.29829	3.33816	0.000843338	0.0394875	107515	Lgr4	leucine-rich repeat-containing G protein-coupled receptor 4 [Source:MGI Symbol;Acc:MGI:1891468]	protein_coding	2	109747992	109844602	1
ENSMUSG00000033356	127.831	3.80688	1.14191	3.33379	0.000856727	0.0399669	78895	Pus7l	pseudouridylate synthase 7-like [Source:MGI Symbol;Acc:MGI:1926145]	protein_coding	15	94420569	94441428	-1
ENSMUSG00000065676	6.78344	-5.64293	1.69435	-3.33043	0.000867113	0.0403033	NA	Snord42b	small nucleolar RNA, C/D box 42B [Source:MGI Symbol;Acc:MGI:3819533]	snoRNA	11	78073882	78073950	-1
ENSMUSG00000024491	528.495	-1.77885	0.534656	-3.32709	0.00087757	0.0404927	225432	Rbm27	RNA binding motif protein 27 [Source:MGI Symbol;Acc:MGI:2147194]	protein_coding	18	42408418	42474607	1
ENSMUSG00000032806	64.3024	2.754	0.827738	3.32714	0.000877408	0.0404927	214601	Slc10a3	solute carrier family 10 (sodium/bile acid cotransporter family), member 3 [Source:MGI Symbol;Acc:MGI:95048]	protein_coding	X	73412823	73416955	-1
ENSMUSG00000010110	354.182	1.41632	0.426777	3.31864	0.000904577	0.0414375	56389	Stx5a	syntaxin 5A [Source:MGI Symbol;Acc:MGI:1928483]	protein_coding	19	8718777	8733433	1
ENSMUSG00000073233	13.9031	6.01555	1.81222	3.31944	0.000901988	0.0414375	NA	Nfyc-ps	nuclear transcription factor-Y gamma, pseudogene [Source:MGI Symbol;Acc:MGI:3643264]	processed_pseudogene	12	7909900	7910907	1
ENSMUSG00000025817	339.198	1.98558	0.599103	3.31426	0.000918863	0.0419405	53893	Nudt5	nudix (nucleoside diphosphate linked moiety X)-type motif 5 [Source:MGI Symbol;Acc:MGI:1858232]	protein_coding	2	5849830	5876706	1
ENSMUSG00000030214	14.7039	-5.58497	1.68836	-3.30794	0.000939854	0.0424406	66857	Plbd1	phospholipase B domain containing 1 [Source:MGI Symbol;Acc:MGI:1914107]	protein_coding	6	136589068	136638926	-1
ENSMUSG00000032092	15.7149	-6.98874	2.11261	-3.30811	0.000939287	0.0424406	14012	Mpzl2	myelin protein zero-like 2 [Source:MGI Symbol;Acc:MGI:1289160]	protein_coding	9	44951097	44965313	1
ENSMUSG00000057278	292.496	-1.16358	0.351597	-3.3094	0.000934957	0.0424406	68011	Snrpg	small nuclear ribonucleoprotein polypeptide G [Source:MGI Symbol;Acc:MGI:1915261]	protein_coding	6	86348286	86356310	1
ENSMUSG00000085627	11.7749	4.31075	1.3036	3.30682	0.000943624	0.0424597	NA	Gm11222	predicted gene 11222 [Source:MGI Symbol;Acc:MGI:3651632]	processed_pseudogene	4	69772184	69772921	1
ENSMUSG00000042138	70.8628	2.40254	0.728546	3.29772	0.000974722	0.0437041	235184	Msantd2	Myb/SANT-like DNA-binding domain containing 2 [Source:MGI Symbol;Acc:MGI:2384579]	protein_coding	9	37400317	37435921	1
ENSMUSG00000018574	44.6551	4.45736	1.35209	3.29664	0.000978472	0.0437177	11370	Acadvl	acyl-Coenzyme A dehydrogenase, very long chain [Source:MGI Symbol;Acc:MGI:895149]	protein_coding	11	69901009	69906237	-1
ENSMUSG00000062704	9.07435	-8.0103	2.43155	-3.29432	0.000986618	0.043927	NA	9430002A10Rik	RIKEN cDNA 9430002A10 gene [Source:MGI Symbol;Acc:MGI:1924515]	lncRNA	8	88901188	88901662	1
ENSMUSG00000003282	24.6626	-3.93443	1.19628	-3.28887	0.0010059	0.0446291	56711	Plag1	pleiomorphic adenoma gene 1 [Source:MGI Symbol;Acc:MGI:1891916]	protein_coding	4	3900996	3938423	-1
ENSMUSG00000058331	33.7199	5.46403	1.66452	3.28265	0.00102835	0.045466	22746	Zfp85	zinc finger protein 85 [Source:MGI Symbol;Acc:MGI:107767]	protein_coding	13	67895919	67903347	-1
ENSMUSG00000028757	1170.32	1.1208	0.3416	3.28102	0.00103434	0.0455721	13200	Ddost	dolichyl-di-phosphooligosaccharide-protein glycotransferase [Source:MGI Symbol;Acc:MGI:1194508]	protein_coding	4	138032041	138039939	1
ENSMUSG00000050379	569.719	1.2473	0.380274	3.28	0.00103807	0.0455781	56526	Septin6	septin 6 [Source:MGI Symbol;Acc:MGI:1888939]	protein_coding	X	36174979	36255447	-1
ENSMUSG00000080966	27.2384	2.45299	0.748176	3.27862	0.00104315	0.0456431	NA	Gm6263	predicted gene 6263 [Source:MGI Symbol;Acc:MGI:3646097]	processed_pseudogene	13	74166912	74168253	-1
ENSMUSG00000023045	13.1228	5.93153	1.81267	3.27226	0.00106691	0.0457364	223920	Soat2	sterol O-acyltransferase 2 [Source:MGI Symbol;Acc:MGI:1332226]	protein_coding	15	102058961	102071904	1
ENSMUSG00000025417	97.5097	2.7812	0.849813	3.27272	0.00106518	0.0457364	117150	Pip4k2c	phosphatidylinositol-5-phosphate 4-kinase, type II, gamma [Source:MGI Symbol;Acc:MGI:2152214]	protein_coding	10	127032936	127047454	-1
ENSMUSG00000032657	177.909	2.90651	0.886982	3.27686	0.0010497	0.0457364	68521	Fam189b	family with sequence similarity 189, member B [Source:MGI Symbol;Acc:MGI:1915771]	protein_coding	3	89090450	89096602	1
ENSMUSG00000038593	44.9685	-3.78484	1.15549	-3.27554	0.00105461	0.0457364	654470	Tctn1	tectonic family member 1 [Source:MGI Symbol;Acc:MGI:3603820]	protein_coding	5	122375911	122402523	-1
ENSMUSG00000091405	11.7307	-8.36838	2.55537	-3.27483	0.00105727	0.0457364	97122	H4c14	H4 clustered histone 14 [Source:MGI Symbol;Acc:MGI:2140113]	protein_coding	3	96168998	96170627	-1
ENSMUSG00000103038	57.5685	5.23472	1.59933	3.27308	0.00106383	0.0457364	NA	Gm37124	predicted gene, 37124 [Source:MGI Symbol;Acc:MGI:5610352]	TEC	1	137852126	137854117	1
ENSMUSG00000107151	8.23256	-7.8564	2.40214	-3.27059	0.00107325	0.0458534	NA	Gm43810	predicted gene 43810 [Source:MGI Symbol;Acc:MGI:5663947]	TEC	5	31865740	31865971	1
ENSMUSG00000026434	1291.09	-1.33332	0.408052	-3.26753	0.00108491	0.0461961	98415	Nucks1	nuclear casein kinase and cyclin-dependent kinase substrate 1 [Source:MGI Symbol;Acc:MGI:1934811]	protein_coding	1	131838272	131864059	1
ENSMUSG00000011254	26.411	3.17276	0.971643	3.26535	0.00109328	0.0463967	66628	Thg1l	tRNA-histidine guanylyltransferase 1-like (S. cerevisiae) [Source:MGI Symbol;Acc:MGI:1913878]	protein_coding	11	45837670	45846321	-1
ENSMUSG00000028322	182.469	1.74194	0.534607	3.25836	0.00112058	0.0473968	66362	Exosc3	exosome component 3 [Source:MGI Symbol;Acc:MGI:1913612]	protein_coding	4	45316613	45342732	-1
ENSMUSG00000027495	55.5784	3.04993	0.937371	3.2537	0.00113912	0.0480208	67017	Fam210b	family with sequence similarity 210, member B [Source:MGI Symbol;Acc:MGI:1914267]	protein_coding	2	172187485	172197669	1
ENSMUSG00000028703	38.8127	2.81124	0.865101	3.24961	0.00115563	0.0485104	230654	Lrrc41	leucine rich repeat containing 41 [Source:MGI Symbol;Acc:MGI:2441984]	protein_coding	4	115932466	115954240	1
ENSMUSG00000102117	35.3714	-1.88072	0.578874	-3.24894	0.00115838	0.0485104	NA	Rpsa-ps1	ribosomal protein SA, pseudogene 1 [Source:MGI Symbol;Acc:MGI:3644886]	processed_pseudogene	1	163451362	163452247	1
ENSMUSG00000028333	1504.74	-1.18925	0.366288	-3.24675	0.00116732	0.0487242	67628	Anp32b	acidic (leucine-rich) nuclear phosphoprotein 32 family, member B [Source:MGI Symbol;Acc:MGI:1914878]	protein_coding	4	46450902	46472657	1
ENSMUSG00000040651	468.652	-1.42716	0.439949	-3.24391	0.00117901	0.0490505	218850	Tasor	transcription activation suppressor [Source:MGI Symbol;Acc:MGI:1921694]	protein_coding	14	27150791	27205512	1
ENSMUSG00000047539	157.891	-2.28733	0.706239	-3.23876	0.00120052	0.0494591	67948	Fbxo28	F-box protein 28 [Source:MGI Symbol;Acc:MGI:1261890]	protein_coding	1	182140667	182169194	-1
ENSMUSG00000064351	14356	1.18122	0.364659	3.23923	0.00119852	0.0494591	17708	mt-Co1	mitochondrially encoded cytochrome c oxidase I [Source:MGI Symbol;Acc:MGI:102504]	protein_coding	MT	5328	6872	1
ENSMUSG00000101795	1869.11	0.924256	0.285237	3.24031	0.00119399	0.0494591	NA	Gm5835	predicted gene 5835 [Source:MGI Symbol;Acc:MGI:3643957]	processed_pseudogene	1	143021085	143022354	-1
ENSMUSG00000024507	185.383	1.8693	0.57754	3.23665	0.00120941	0.0496642	15488	Hsd17b4	hydroxysteroid (17-beta) dehydrogenase 4 [Source:MGI Symbol;Acc:MGI:105089]	protein_coding	18	50261268	50329336	1
ENSMUSG00000030471	158.759	2.54532	0.788032	3.22997	0.00123805	0.0503513	243983	Zdhhc13	zinc finger, DHHC domain containing 13 [Source:MGI Symbol;Acc:MGI:1919227]	protein_coding	7	48438751	48477188	1
ENSMUSG00000031398	101.598	3.24755	1.00522	3.23068	0.00123497	0.0503513	18846	Plxna3	plexin A3 [Source:MGI Symbol;Acc:MGI:107683]	protein_coding	X	73372672	73388295	1
ENSMUSG00000038102	167.814	2.52003	0.780104	3.23038	0.00123628	0.0503513	320714	Trappc11	trafficking protein particle complex 11 [Source:MGI Symbol;Acc:MGI:2444585]	protein_coding	8	47943150	47986505	-1
ENSMUSG00000079884	32.7406	3.34511	1.03693	3.22599	0.00125539	0.0508934	NA	Gm10698	predicted gene 10698 [Source:MGI Symbol;Acc:MGI:3704329]	processed_pseudogene	9	33639543	33640146	1
ENSMUSG00000036805	26.9663	6.96693	2.16398	3.2195	0.00128413	0.0515644	241275	Noxa1	NADPH oxidase activator 1 [Source:MGI Symbol;Acc:MGI:2449980]	protein_coding	2	24975679	24985161	-1
ENSMUSG00000054021	62.814	3.06553	0.951936	3.22031	0.00128052	0.0515644	68346	Sirt5	sirtuin 5 [Source:MGI Symbol;Acc:MGI:1915596]	protein_coding	13	43518972	43548679	1
ENSMUSG00000069208	28.8398	4.08136	1.26705	3.22115	0.00127677	0.0515644	235956	Zfp825	zinc finger protein 825 [Source:MGI Symbol;Acc:MGI:2385315]	protein_coding	13	74628173	74642111	-1
ENSMUSG00000044501	117.04	2.7661	0.860136	3.21589	0.00130043	0.052054	224598	Zfp758	zinc finger protein 758 [Source:MGI Symbol;Acc:MGI:2385044]	protein_coding	17	22580434	22596262	1
ENSMUSG00000015340	82.4702	-9.3012	2.89604	-3.2117	0.00131954	0.0524607	13058	Cybb	cytochrome b-245, beta polypeptide [Source:MGI Symbol;Acc:MGI:88574]	protein_coding	X	9301491	9354010	-1
ENSMUSG00000023755	235.91	-2.01065	0.626324	-3.21023	0.00132627	0.0524607	69159	Rhebl1	Ras homolog enriched in brain like 1 [Source:MGI Symbol;Acc:MGI:1916409]	protein_coding	15	98775659	98792421	-1
ENSMUSG00000026123	616.94	-1.41711	0.441563	-3.20931	0.00133053	0.0524607	226971	Plekhb2	pleckstrin homology domain containing, family B (evectins) member 2 [Source:MGI Symbol;Acc:MGI:2385825]	protein_coding	1	34889057	34918661	1
ENSMUSG00000031158	163.796	1.6317	0.508593	3.20826	0.00133539	0.0524607	21855	Timm17b	translocase of inner mitochondrial membrane 17b [Source:MGI Symbol;Acc:MGI:1343176]	protein_coding	X	7765596	7774590	1
ENSMUSG00000055850	299.843	1.2513	0.389806	3.21005	0.00132711	0.0524607	66510	Rnf181	ring finger protein 181 [Source:MGI Symbol;Acc:MGI:1913760]	protein_coding	6	72336697	72343939	-1
ENSMUSG00000058715	316.33	-3.42596	1.06781	-3.20841	0.00133472	0.0524607	14127	Fcer1g	Fc receptor, IgE, high affinity I, gamma polypeptide [Source:MGI Symbol;Acc:MGI:95496]	protein_coding	1	171057141	171061934	-1
ENSMUSG00000054931	36.4358	6.56995	2.05089	3.20346	0.00135786	0.0531787	544922	Zkscan4	zinc finger with KRAB and SCAN domains 4 [Source:MGI Symbol;Acc:MGI:3649412]	protein_coding	13	21663077	21669677	1
ENSMUSG00000051149	16.402	-8.8656	2.76977	-3.20085	0.00137023	0.0534451	11538	Adnp	activity-dependent neuroprotective protein [Source:MGI Symbol;Acc:MGI:1338758]	protein_coding	2	168022906	168049032	-1
ENSMUSG00000057234	39.2217	-2.99409	0.935839	-3.19937	0.0013773	0.0534451	76894	Mettl15	methyltransferase like 15 [Source:MGI Symbol;Acc:MGI:1924144]	protein_coding	2	108922642	109111093	-1
ENSMUSG00000097204	9.97109	4.81021	1.50342	3.19951	0.0013766	0.0534451	NA	Gm17690	predicted gene, 17690 [Source:MGI Symbol;Acc:MGI:4937324]	lncRNA	3	96074780	96079732	-1
ENSMUSG00000006345	12.828	-8.54095	2.67288	-3.19542	0.0013963	0.0535557	14598	Ggt1	gamma-glutamyltransferase 1 [Source:MGI Symbol;Acc:MGI:95706]	protein_coding	10	75397438	75422034	1
ENSMUSG00000032333	66.3418	2.369	0.741693	3.19404	0.00140297	0.0535557	69106	Stoml1	stomatin-like 1 [Source:MGI Symbol;Acc:MGI:1916356]	protein_coding	9	58160447	58169803	1
ENSMUSG00000039633	90.469	-2.31486	0.724861	-3.19352	0.00140547	0.0535557	244421	Lonrf1	LON peptidase N-terminal domain and ring finger 1 [Source:MGI Symbol;Acc:MGI:3609241]	protein_coding	8	36683218	36716670	-1
ENSMUSG00000041945	16.4869	-8.1433	2.54863	-3.19517	0.00139748	0.0535557	211798	Mfsd9	major facilitator superfamily domain containing 9 [Source:MGI Symbol;Acc:MGI:2443548]	protein_coding	1	40811198	40829847	-1
ENSMUSG00000044337	7.04363	-5.61578	1.75671	-3.19676	0.00138981	0.0535557	12778	Ackr3	atypical chemokine receptor 3 [Source:MGI Symbol;Acc:MGI:109562]	protein_coding	1	90131702	90144473	1
ENSMUSG00000045259	10.4847	4.84613	1.51746	3.19358	0.00140518	0.0535557	68874	Klhdc9	kelch domain containing 9 [Source:MGI Symbol;Acc:MGI:1916124]	protein_coding	1	171186014	171188366	-1
ENSMUSG00000024963	44.5617	3.8623	1.20975	3.19265	0.00140975	0.053558	57431	Dnajc4	DnaJ heat shock protein family (Hsp40) member C4 [Source:MGI Symbol;Acc:MGI:1927346]	protein_coding	19	6965279	6969940	-1
ENSMUSG00000022022	42.9016	3.38222	1.06013	3.19039	0.00142082	0.0536572	211253	Mtrf1	mitochondrial translational release factor 1 [Source:MGI Symbol;Acc:MGI:2384815]	protein_coding	14	79635212	79661027	1
ENSMUSG00000038417	57.9681	3.05569	0.957781	3.19039	0.00142082	0.0536572	103199	Fig4	FIG4 phosphoinositide 5-phosphatase [Source:MGI Symbol;Acc:MGI:2143585]	protein_coding	10	41064168	41179256	-1
ENSMUSG00000107374	16.9946	6.29883	1.97528	3.18883	0.00142852	0.0537879	NA	Gm43172	predicted gene 43172 [Source:MGI Symbol;Acc:MGI:5663309]	TEC	5	93238853	93240989	1
ENSMUSG00000060961	16.8149	-6.41045	2.0124	-3.18547	0.00144521	0.0542554	54403	Slc4a4	solute carrier family 4 (anion exchanger), member 4 [Source:MGI Symbol;Acc:MGI:1927555]	protein_coding	5	89034345	89387512	1
ENSMUSG00000028899	194.427	2.07636	0.652482	3.18224	0.00146138	0.0547006	66464	Taf12	TATA-box binding protein associated factor 12 [Source:MGI Symbol;Acc:MGI:1913714]	protein_coding	4	132001686	132023077	1
ENSMUSG00000030224	529.556	1.75638	0.552153	3.18097	0.00146784	0.0547808	20901	Strap	serine/threonine kinase receptor associated protein [Source:MGI Symbol;Acc:MGI:1329037]	protein_coding	6	137712076	137728930	1
ENSMUSG00000099895	12.282	-8.47931	2.66663	-3.17979	0.00147382	0.0548426	NA	Gm28153	predicted gene 28153 [Source:MGI Symbol;Acc:MGI:5578859]	lncRNA	1	17812139	17875641	-1
ENSMUSG00000030701	18.0453	-8.2748	2.60565	-3.17571	0.0014947	0.055244	27276	Plekhb1	pleckstrin homology domain containing, family B (evectins) member 1 [Source:MGI Symbol;Acc:MGI:1351469]	protein_coding	7	100292099	100311621	-1
ENSMUSG00000050552	268.891	-1.42749	0.449703	-3.17429	0.00150202	0.055244	66096	Lamtor4	late endosomal/lysosomal adaptor, MAPK and MTOR activator 4 [Source:MGI Symbol;Acc:MGI:1913346]	protein_coding	5	138253744	138257660	1
ENSMUSG00000057541	217.5	1.67058	0.525997	3.17602	0.00149309	0.055244	78697	Pus7	pseudouridylate synthase 7 [Source:MGI Symbol;Acc:MGI:1925947]	protein_coding	5	23945646	23988709	-1
ENSMUSG00000105810	8.22952	-7.88275	2.48318	-3.17446	0.00150116	0.055244	NA	Gm43435	predicted gene 43435 [Source:MGI Symbol;Acc:MGI:5663572]	TEC	3	108462783	108464220	1
ENSMUSG00000045930	14.695	-6.6775	2.10467	-3.17271	0.00151022	0.0553848	66864	Clec14a	C-type lectin domain family 14, member a [Source:MGI Symbol;Acc:MGI:1914114]	protein_coding	12	58311506	58316076	-1
ENSMUSG00000035898	485.878	-1.76412	0.556528	-3.16987	0.00152505	0.0557676	231380	Uba6	ubiquitin-like modifier activating enzyme 6 [Source:MGI Symbol;Acc:MGI:1913894]	protein_coding	5	86257146	86320662	-1
ENSMUSG00000044252	350.204	1.23808	0.390879	3.16742	0.00153799	0.056079	64291	Osbpl1a	oxysterol binding protein-like 1A [Source:MGI Symbol;Acc:MGI:1927551]	protein_coding	18	12888371	13074898	-1
ENSMUSG00000000976	82.2299	2.42131	0.764689	3.1664	0.0015434	0.0561154	217026	Heatr6	HEAT repeat containing 6 [Source:MGI Symbol;Acc:MGI:1919790]	protein_coding	11	83644522	83674580	1
ENSMUSG00000006390	318.403	2.40732	0.761257	3.1623	0.00156527	0.0567478	54325	Elovl1	elongation of very long chain fatty acids (FEN1/Elo2, SUR4/Elo3, yeast)-like 1 [Source:MGI Symbol;Acc:MGI:1858959]	protein_coding	4	118285290	118290150	1
ENSMUSG00000019590	17.9417	5.53732	1.75297	3.15881	0.00158414	0.0571364	13056	Cyb561	cytochrome b-561 [Source:MGI Symbol;Acc:MGI:103253]	protein_coding	11	105824528	105844162	-1
ENSMUSG00000097415	172.854	2.59869	0.822722	3.15865	0.001585	0.0571364	NA	AU020206	expressed sequence AU020206 [Source:MGI Symbol;Acc:MGI:2142134]	lncRNA	7	75418786	75431847	-1
ENSMUSG00000054939	21.6328	5.80917	1.84148	3.15462	0.00160707	0.0577681	385674	Zfp174	zinc finger protein 174 [Source:MGI Symbol;Acc:MGI:2686600]	protein_coding	16	3665132	3676744	1
ENSMUSG00000000282	313.613	-1.34134	0.425549	-3.15201	0.0016215	0.0581221	17428	Mnt	max binding protein [Source:MGI Symbol;Acc:MGI:109150]	protein_coding	11	74721746	74736551	1
ENSMUSG00000028557	469.992	-1.41486	0.449147	-3.1501	0.00163216	0.0582551	29864	Rnf11	ring finger protein 11 [Source:MGI Symbol;Acc:MGI:1352759]	protein_coding	4	109308295	109341925	-1
ENSMUSG00000032392	18.4077	4.48751	1.42474	3.1497	0.00163439	0.0582551	214424	Parp16	poly (ADP-ribose) polymerase family, member 16 [Source:MGI Symbol;Acc:MGI:2446133]	protein_coding	9	65102635	65146506	1
ENSMUSG00000029352	17.3751	-8.2195	2.61317	-3.14541	0.00165852	0.0584631	12962	Crybb3	crystallin, beta B3 [Source:MGI Symbol;Acc:MGI:102717]	protein_coding	5	113223705	113229450	-1
ENSMUSG00000032044	84.0153	2.3268	0.74006	3.14407	0.00166616	0.0584631	71989	Rpusd4	RNA pseudouridylate synthase domain containing 4 [Source:MGI Symbol;Acc:MGI:1919239]	protein_coding	9	35179161	35189027	1
ENSMUSG00000036061	57.891	-2.98217	0.948842	-3.14296	0.00167248	0.0584631	71726	Smug1	single-strand selective monofunctional uracil DNA glycosylase [Source:MGI Symbol;Acc:MGI:1918976]	protein_coding	15	103061717	103075519	-1
ENSMUSG00000037493	25.767	6.05701	1.92445	3.14739	0.00164735	0.0584631	56506	Cib2	calcium and integrin binding family member 2 [Source:MGI Symbol;Acc:MGI:1929293]	protein_coding	9	54452078	54467502	-1
ENSMUSG00000038930	18.0474	6.39032	2.03289	3.14347	0.00166956	0.0584631	269955	Rccd1	RCC1 domain containing 1 [Source:MGI Symbol;Acc:MGI:2444156]	protein_coding	7	79942977	79974202	-1
ENSMUSG00000046058	156.157	-2.5895	0.823793	-3.14338	0.00167007	0.0584631	386655	Eid2	EP300 interacting inhibitor of differentiation 2 [Source:MGI Symbol;Acc:MGI:2681174]	protein_coding	7	27967306	27968697	1
ENSMUSG00000084884	15.5484	6.17383	1.96222	3.14636	0.00165319	0.0584631	NA	Gm12289	predicted gene 12289 [Source:MGI Symbol;Acc:MGI:3649419]	lncRNA	11	63903441	63906050	1
ENSMUSG00000009863	374.391	1.62578	0.518198	3.13737	0.00170472	0.0590014	67680	Sdhb	succinate dehydrogenase complex, subunit B, iron sulfur (Ip) [Source:MGI Symbol;Acc:MGI:1914930]	protein_coding	4	140688514	140706504	1
ENSMUSG00000027671	224.579	2.11353	0.673899	3.13627	0.00171113	0.0590014	56456	Actl6a	actin-like 6A [Source:MGI Symbol;Acc:MGI:1861453]	protein_coding	3	32760447	32781122	1
ENSMUSG00000028318	68.2242	2.55633	0.814915	3.13693	0.00170729	0.0590014	64424	Polr1e	polymerase (RNA) I polypeptide E [Source:MGI Symbol;Acc:MGI:1929022]	protein_coding	4	45018583	45036565	1
ENSMUSG00000031791	52.6854	5.02912	1.60259	3.13811	0.00170041	0.0590014	74166	Tmem38a	transmembrane protein 38A [Source:MGI Symbol;Acc:MGI:1921416]	protein_coding	8	73325899	73341126	1
ENSMUSG00000064437	29.9242	-2.8214	0.899261	-3.13746	0.00170416	0.0590014	NA	Snord49b	small nucleolar RNA, C/D box 49B [Source:MGI Symbol;Acc:MGI:3819539]	snoRNA	11	62493905	62493976	1
ENSMUSG00000053600	152.03	2.36791	0.755208	3.13544	0.00171599	0.0590085	224691	Zfp472	zinc finger protein 472 [Source:MGI Symbol;Acc:MGI:2385049]	protein_coding	17	33184788	33198207	1
ERCC-00108	4961.92	-2.92066	0.932578	-3.13181	0.0017373	0.05958	NA	NA	NA	NA	NA	NA	NA	NA
ENSMUSG00000032402	390.162	-1.89451	0.605713	-3.12774	0.00176155	0.059714	17127	Smad3	SMAD family member 3 [Source:MGI Symbol;Acc:MGI:1201674]	protein_coding	9	63554049	63665276	-1
ENSMUSG00000074342	8.24554	-7.86222	2.51329	-3.12826	0.00175845	0.059714	433638	I830077J02Rik	RIKEN cDNA I830077J02 gene [Source:MGI Symbol;Acc:MGI:3588284]	protein_coding	3	105831674	105839980	-1
ENSMUSG00000082536	328.232	1.13897	0.364305	3.12643	0.00176944	0.059714	NA	Gm13456	predicted gene 13456 [Source:MGI Symbol;Acc:MGI:3651389]	processed_pseudogene	2	40445764	40447128	1
ENSMUSG00000086567	1190.98	-1.27205	0.406673	-3.12793	0.00176042	0.059714	NA	Gm2830	predicted gene 2830 [Source:MGI Symbol;Acc:MGI:3781002]	processed_pseudogene	13	54647518	54647902	-1
ENSMUSG00000091264	49.1998	-2.46883	0.788937	-3.12932	0.00175213	0.059714	108934	Smim13	small integral membrane protein 13 [Source:MGI Symbol;Acc:MGI:2652854]	protein_coding	13	41403320	41430053	1
ENSMUSG00000101249	186.067	-1.33452	0.426752	-3.12715	0.00176507	0.059714	NA	Gm29216	predicted gene 29216 [Source:MGI Symbol;Acc:MGI:5579922]	unprocessed_pseudogene	1	24654787	24655278	-1
ENSMUSG00000044937	27.7185	5.10857	1.63568	3.1232	0.00178896	0.0602126	103220	Ttc41	tetratricopeptide repeat domain 41 [Source:MGI Symbol;Acc:MGI:2387653]	protein_coding	10	86541675	86612708	1
ENSMUSG00000036106	32.6586	2.87814	0.921901	3.12196	0.00179651	0.0603067	109270	Prr5	proline rich 5 (renal) [Source:MGI Symbol;Acc:MGI:1924714]	protein_coding	15	84553821	84587874	1
ENSMUSG00000053046	32.4258	3.63029	1.16337	3.1205	0.00180545	0.0604468	75770	Brsk2	BR serine/threonine kinase 2 [Source:MGI Symbol;Acc:MGI:1923020]	protein_coding	7	141503488	141557984	1
ENSMUSG00000015247	189.662	2.73971	0.878452	3.11879	0.00181596	0.0606386	66536	Nipsnap3b	nipsnap homolog 3B [Source:MGI Symbol;Acc:MGI:1913786]	protein_coding	4	53011880	53022060	1
ENSMUSG00000026571	35.511	-2.74984	0.882536	-3.11584	0.00183421	0.0610873	74106	Dcaf6	DDB1 and CUL4 associated factor 6 [Source:MGI Symbol;Acc:MGI:1921356]	protein_coding	1	165156267	165288044	-1
ENSMUSG00000031825	6.80285	-7.63675	2.45428	-3.11161	0.00186072	0.0618081	78892	Crispld2	cysteine-rich secretory protein LCCL domain containing 2 [Source:MGI Symbol;Acc:MGI:1926142]	protein_coding	8	120719177	120779532	1
ENSMUSG00000036745	33.1903	-4.59187	1.47643	-3.11012	0.00187011	0.061869	70892	Ttll7	tubulin tyrosine ligase-like family, member 7 [Source:MGI Symbol;Acc:MGI:1918142]	protein_coding	3	146558122	146689764	1
ENSMUSG00000053119	602.069	-1.84595	0.593596	-3.10977	0.00187231	0.061869	66700	Chmp3	charged multivesicular body protein 3 [Source:MGI Symbol;Acc:MGI:1913950]	protein_coding	6	71520781	71559593	1
ENSMUSG00000039968	581.572	-2.00287	0.644366	-3.10828	0.00188177	0.0620203	242860	Rsbn1l	round spermatid basic protein 1-like [Source:MGI Symbol;Acc:MGI:3036237]	protein_coding	5	21098026	21161396	-1
ENSMUSG00000037174	407.12	-1.5089	0.485585	-3.10739	0.00188749	0.0620476	69257	Elf2	E74-like factor 2 [Source:MGI Symbol;Acc:MGI:1916507]	protein_coding	3	51160141	51248084	-1
ENSMUSG00000056962	142.212	2.46204	0.79256	3.10644	0.00189356	0.0620863	107817	Jmjd6	jumonji domain containing 6 [Source:MGI Symbol;Acc:MGI:1858910]	protein_coding	11	116728258	116734275	-1
ENSMUSG00000024735	241.15	-3.14163	1.01229	-3.10349	0.0019125	0.0625436	28000	Prpf19	pre-mRNA processing factor 19 [Source:MGI Symbol;Acc:MGI:106247]	protein_coding	19	10872595	10886923	1
ENSMUSG00000035621	76.1563	-2.94164	0.948078	-3.10274	0.00191736	0.0625436	59090	Midn	midnolin [Source:MGI Symbol;Acc:MGI:1890222]	protein_coding	10	79984106	79994202	1
ENSMUSG00000059327	38.6656	6.21663	2.00621	3.09869	0.0019438	0.0629207	13607	Eda	ectodysplasin-A [Source:MGI Symbol;Acc:MGI:1195272]	protein_coding	X	99019212	99444368	1
ENSMUSG00000060019	589.628	-1.11144	0.35864	-3.09905	0.00194142	0.0629207	NA	Gm10073	predicted pseudogene 10073 [Source:MGI Symbol;Acc:MGI:3641908]	processed_pseudogene	8	107299641	107299982	-1
ENSMUSG00000106717	39.5186	4.31442	1.39175	3.1	0.00193523	0.0629207	NA	Gm42798	predicted gene 42798 [Source:MGI Symbol;Acc:MGI:5662935]	TEC	5	31367688	31371659	-1
ENSMUSG00000027427	174.421	2.18579	0.706169	3.09528	0.00196628	0.0634862	70408	Polr3f	polymerase (RNA) III (DNA directed) polypeptide F [Source:MGI Symbol;Acc:MGI:1924086]	protein_coding	2	144369638	144383915	1
ENSMUSG00000102850	115.728	-2.05192	0.663398	-3.09304	0.00198116	0.0636428	NA	Gm37082	predicted gene, 37082 [Source:MGI Symbol;Acc:MGI:5610310]	TEC	9	32446547	32448473	-1
ENSMUSG00000106847	381.908	-2.03299	0.657196	-3.09342	0.00197861	0.0636428	353342	Peg13	paternally expressed 13 [Source:MGI Symbol;Acc:MGI:2663476]	lncRNA	15	72677449	72682173	-1
ENSMUSG00000046417	215.925	-4.33983	1.40374	-3.09161	0.00199072	0.0637253	192976	Lrrc75a	leucine rich repeat containing 75A [Source:MGI Symbol;Acc:MGI:2682293]	protein_coding	11	62495710	62539349	-1
ENSMUSG00000050930	54.1095	5.12534	1.65807	3.09116	0.00199377	0.0637253	74393	Map10	microtubule-associated protein 10 [Source:MGI Symbol;Acc:MGI:1921643]	protein_coding	8	126396557	126400098	1
ENSMUSG00000000959	242.07	2.21652	0.71883	3.08351	0.00204571	0.06393	69089	Oxa1l	oxidase assembly 1-like [Source:MGI Symbol;Acc:MGI:1916339]	protein_coding	14	54598291	54607130	1
ENSMUSG00000027331	203.066	-2.49366	0.808483	-3.08436	0.00203988	0.06393	51944	Knstrn	kinetochore-localized astrin/SPAG5 binding [Source:MGI Symbol;Acc:MGI:1289298]	protein_coding	2	118644484	118684438	1
ENSMUSG00000033066	16.1231	-8.83924	2.86647	-3.08367	0.00204463	0.06393	14457	Gas7	growth arrest specific 7 [Source:MGI Symbol;Acc:MGI:1202388]	protein_coding	11	67345917	67579816	1
ENSMUSG00000036873	55.7759	2.67588	0.867514	3.08454	0.0020387	0.06393	66421	2410004B18Rik	RIKEN cDNA 2410004B18 gene [Source:MGI Symbol;Acc:MGI:1913671]	protein_coding	3	145643769	145650584	1
ENSMUSG00000051457	895.412	-1.03589	0.336022	-3.08281	0.00205056	0.06393	20737	Spn	sialophorin [Source:MGI Symbol;Acc:MGI:98384]	protein_coding	7	126731404	126736995	-1
ENSMUSG00000058809	87.2483	2.56102	0.83051	3.08368	0.0020446	0.06393	NA	Hspd1-ps3	heat shock protein 1 (chaperonin), pseudogene 3 [Source:MGI Symbol;Acc:MGI:3651246]	processed_pseudogene	11	41389564	41391285	1
ENSMUSG00000062300	14.3531	-8.67085	2.80728	-3.0887	0.00201036	0.06393	19294	Nectin2	nectin cell adhesion molecule 2 [Source:MGI Symbol;Acc:MGI:97822]	protein_coding	7	19450569	19484408	-1
ENSMUSG00000087368	30.1624	-2.96885	0.962642	-3.08407	0.00204191	0.06393	436230	BC065397	cDNA sequence BC065397 [Source:MGI Symbol;Acc:MGI:3584520]	lncRNA	X	135642573	135704113	1
ENSMUSG00000097793	34.5056	3.10044	1.00366	3.08915	0.00200731	0.06393	NA	Gm17259	predicted gene, 17259 [Source:MGI Symbol;Acc:MGI:4936893]	lncRNA	13	81926892	81931868	-1
ENSMUSG00000102009	13.9227	6.01637	1.94971	3.08577	0.00203024	0.06393	NA	4933400F21Rik	RIKEN cDNA 4933400F21 gene [Source:MGI Symbol;Acc:MGI:1921653]	lncRNA	1	89578251	89611630	-1
ENSMUSG00000083282	334.199	-2.54423	0.825872	-3.08066	0.00206544	0.0642362	56464	Ctsf	cathepsin F [Source:MGI Symbol;Acc:MGI:1861434]	protein_coding	19	4905158	4910946	1
ENSMUSG00000055675	136.257	-2.36052	0.767238	-3.07665	0.00209343	0.064789	74901	Kbtbd11	kelch repeat and BTB (POZ) domain containing 11 [Source:MGI Symbol;Acc:MGI:1922151]	protein_coding	8	15061025	15083333	1
ENSMUSG00000103658	8.28032	5.26221	1.71023	3.07691	0.0020916	0.064789	NA	Gm37201	predicted gene, 37201 [Source:MGI Symbol;Acc:MGI:5610429]	processed_pseudogene	9	108037478	108038000	1
ENSMUSG00000040734	26.6338	4.41955	1.43727	3.07495	0.00210539	0.0650006	333654	Ppp1r13l	protein phosphatase 1, regulatory subunit 13 like [Source:MGI Symbol;Acc:MGI:3525053]	protein_coding	7	19093674	19112458	1
ENSMUSG00000079575	32.4511	-2.3006	0.748568	-3.07334	0.0021168	0.0651943	NA	Rbpj-ps3	recombination signal binding protein for immunoglobulin kappa J region, pseudogene 3 [Source:MGI Symbol;Acc:MGI:96525]	processed_pseudogene	6	46506288	46507728	-1
ENSMUSG00000030876	396.191	1.39656	0.454813	3.07063	0.00213605	0.065628	59052	Mettl9	methyltransferase like 9 [Source:MGI Symbol;Acc:MGI:1914862]	protein_coding	7	120633668	120677552	1
ENSMUSG00000054945	21.8218	4.75924	1.55069	3.06912	0.00214693	0.065803	NA	Gm9958	predicted gene 9958 [Source:MGI Symbol;Acc:MGI:3641866]	lncRNA	5	90514479	90516347	1
ENSMUSG00000079414	16.9483	-3.51354	1.14534	-3.06767	0.00215735	0.0659629	100169874	Gm11110	predicted gene 11110 [Source:MGI Symbol;Acc:MGI:3779362]	lncRNA	17	57398370	57412942	-1
ENSMUSG00000104960	711.794	-1.25234	0.408808	-3.0634	0.00218841	0.0667517	69895	Snhg8	small nucleolar RNA host gene 8 [Source:MGI Symbol;Acc:MGI:1917145]	lncRNA	3	123301201	123302053	-1
ENSMUSG00000020282	64.9639	3.09353	1.01119	3.0593	0.00221856	0.067509	13650	Rhbdf1	rhomboid 5 homolog 1 [Source:MGI Symbol;Acc:MGI:104328]	protein_coding	11	32159585	32172300	-1
ENSMUSG00000018387	12.3543	-8.48139	2.7743	-3.05713	0.00223467	0.0676746	71774	Shroom1	shroom family member 1 [Source:MGI Symbol;Acc:MGI:1919024]	protein_coding	11	53348032	53358593	1
ENSMUSG00000027253	16.214	3.99188	1.30554	3.05763	0.00223092	0.0676746	228357	Lrp4	low density lipoprotein receptor-related protein 4 [Source:MGI Symbol;Acc:MGI:2442252]	protein_coding	2	91287856	91344124	1
ENSMUSG00000037731	13.3551	5.95491	1.94872	3.05581	0.00224453	0.0676861	230787	Themis2	thymocyte selection associated family member 2 [Source:MGI Symbol;Acc:MGI:2446213]	protein_coding	4	132509154	132523698	-1
ENSMUSG00000050900	32.8594	2.60257	0.851724	3.05565	0.00224571	0.0676861	NA	Gm7327	predicted gene 7327 [Source:MGI Symbol;Acc:MGI:3646274]	processed_pseudogene	X	60828987	60829638	1
ENSMUSG00000047907	17.2245	-3.0623	1.00501	-3.04704	0.00231104	0.0694303	228911	Tshz2	teashirt zinc finger family member 2 [Source:MGI Symbol;Acc:MGI:2153084]	protein_coding	2	169474933	169913736	1
ENSMUSG00000091512	292.791	-1.72382	0.56582	-3.04659	0.00231453	0.0694303	56692	Lamtor3	late endosomal/lysosomal adaptor, MAPK and MTOR activator 3 [Source:MGI Symbol;Acc:MGI:1929467]	protein_coding	3	137624267	137634661	1
ENSMUSG00000041431	40.3264	-3.2076	1.05358	-3.04448	0.00233084	0.0697547	268697	Ccnb1	cyclin B1 [Source:MGI Symbol;Acc:MGI:88302]	protein_coding	13	100915158	100923078	-1
ENSMUSG00000046814	15.5249	4.21298	1.38463	3.04268	0.0023448	0.0700073	320415	Gchfr	GTP cyclohydrolase I feedback regulator [Source:MGI Symbol;Acc:MGI:2443977]	protein_coding	2	118998254	119002871	1
ENSMUSG00000017697	115.901	3.08666	1.01484	3.04152	0.00235387	0.0701132	11486	Ada	adenosine deaminase [Source:MGI Symbol;Acc:MGI:87916]	protein_coding	2	163568504	163592159	-1
ENSMUSG00000064368	8017.1	-1.49379	0.491697	-3.03802	0.00238136	0.070766	17722	mt-Nd6	mitochondrially encoded NADH dehydrogenase 6 [Source:MGI Symbol;Acc:MGI:102495]	protein_coding	MT	13552	14070	-1
ENSMUSG00000089628	17.3803	4.25334	1.40076	3.03645	0.00239381	0.0708042	NA	Gm9727	predicted gene 9727 [Source:MGI Symbol;Acc:MGI:3779431]	processed_pseudogene	5	107626392	107626946	-1
ENSMUSG00000104214	41.6781	3.29171	1.08401	3.0366	0.00239261	0.0708042	NA	Gm36638	predicted gene, 36638 [Source:MGI Symbol;Acc:MGI:5595797]	TEC	13	101886228	101888396	-1
ENSMUSG00000029524	27.9868	3.95528	1.303	3.03552	0.00240119	0.0708574	75387	Sirt4	sirtuin 4 [Source:MGI Symbol;Acc:MGI:1922637]	protein_coding	5	115616069	115622784	-1
ENSMUSG00000015714	634.006	1.22113	0.402535	3.0336	0.00241654	0.0709803	76893	Cers2	ceramide synthase 2 [Source:MGI Symbol;Acc:MGI:1924143]	protein_coding	3	95222102	95230910	1
ENSMUSG00000024645	67.4807	2.52087	0.830825	3.03418	0.00241194	0.0709803	67105	Timm21	translocase of inner mitochondrial membrane 21 [Source:MGI Symbol;Acc:MGI:1920595]	protein_coding	18	84964316	84969649	-1
ENSMUSG00000055720	430.677	0.889933	0.293501	3.03213	0.00242831	0.071146	69459	Ubl7	ubiquitin-like 7 (bone marrow stromal cell-derived) [Source:MGI Symbol;Acc:MGI:1916709]	protein_coding	9	57818262	57837251	1
ENSMUSG00000093677	16.2461	-8.85079	2.91961	-3.0315	0.0024334	0.071146	NA	Gm20712	predicted gene 20712 [Source:MGI Symbol;Acc:MGI:5313159]	lncRNA	15	58652310	58653800	-1
ENSMUSG00000045934	9.47815	5.46164	1.80476	3.02624	0.00247617	0.0722302	194126	Mtmr11	myotubularin related protein 11 [Source:MGI Symbol;Acc:MGI:2652817]	protein_coding	3	96069321	96079034	1
ENSMUSG00000021548	283.541	1.32833	0.439212	3.02434	0.00249177	0.0725185	66671	Ccnh	cyclin H [Source:MGI Symbol;Acc:MGI:1913921]	protein_coding	13	85337527	85371588	1
ENSMUSG00000038623	92.3848	3.17188	1.04917	3.02323	0.00250094	0.0726188	107769	Tm6sf1	transmembrane 6 superfamily member 1 [Source:MGI Symbol;Acc:MGI:1933209]	protein_coding	7	81508749	81534182	1
ENSMUSG00000015474	119.122	-1.73609	0.574783	-3.02042	0.00252423	0.0730626	54397	Ppt2	palmitoyl-protein thioesterase 2 [Source:MGI Symbol;Acc:MGI:1860075]	protein_coding	17	34835636	34847484	-1
ENSMUSG00000026662	227.561	1.87152	0.619709	3.02	0.00252774	0.0730626	109079	Sephs1	selenophosphate synthetase 1 [Source:MGI Symbol;Acc:MGI:1923580]	protein_coding	2	4886375	4915368	1
ENSMUSG00000052656	106.413	3.74434	1.24048	3.01845	0.00254074	0.0732715	22644	Rnf103	ring finger protein 103 [Source:MGI Symbol;Acc:MGI:109483]	protein_coding	6	71470878	71487865	1
ENSMUSG00000001687	415.184	-1.55192	0.514432	-3.01677	0.00255481	0.0734144	24109	Ubl3	ubiquitin-like 3 [Source:MGI Symbol;Acc:MGI:1344373]	protein_coding	5	148441445	148489599	-1
ENSMUSG00000046546	141.61	-2.53985	0.841992	-3.01648	0.00255727	0.0734144	224093	Fam43a	family with sequence similarity 43, member A [Source:MGI Symbol;Acc:MGI:2676309]	protein_coding	16	30418541	30421615	1
ENSMUSG00000097035	25.501	-4.77668	1.58439	-3.01483	0.00257124	0.073649	NA	Gm26692	predicted gene, 26692 [Source:MGI Symbol;Acc:MGI:5477186]	lncRNA	5	107807327	107835876	-1
ENSMUSG00000039286	46.1222	-3.64093	1.20836	-3.01312	0.0025858	0.0738991	72007	Fndc3b	fibronectin type III domain containing 3B [Source:MGI Symbol;Acc:MGI:1919257]	protein_coding	3	27470311	27765456	-1
ENSMUSG00000001138	344.502	-1.79651	0.596797	-3.01026	0.00261025	0.0744303	94218	Cnnm3	cyclin M3 [Source:MGI Symbol;Acc:MGI:2151055]	protein_coding	1	36550948	36567318	1
ENSMUSG00000045005	21.2093	4.34944	1.44562	3.00869	0.00262375	0.0746474	14367	Fzd5	frizzled class receptor 5 [Source:MGI Symbol;Acc:MGI:108571]	protein_coding	1	64769717	64776910	-1
ENSMUSG00000055717	115.28	-1.92537	0.641044	-3.00349	0.00266901	0.0757652	105439	Slain1	SLAIN motif family, member 1 [Source:MGI Symbol;Acc:MGI:2145578]	protein_coding	14	103887664	103942343	1
ENSMUSG00000026004	69.2	1.92002	0.639409	3.0028	0.00267508	0.0757682	68691	Kansl1l	KAT8 regulatory NSL complex subunit 1-like [Source:MGI Symbol;Acc:MGI:1915941]	protein_coding	1	66758407	66856721	-1
ENSMUSG00000040323	7.91444	5.19849	1.73203	3.00138	0.00268756	0.0758082	NA	Gm15429	predicted pseudogene 15429 [Source:MGI Symbol;Acc:MGI:3642423]	processed_pseudogene	1	161553811	161555058	-1
ENSMUSG00000105742	34.3502	-2.73806	0.912298	-3.00128	0.00268845	0.0758082	NA	Gm42748	predicted gene 42748 [Source:MGI Symbol;Acc:MGI:5662885]	TEC	5	122303660	122306000	1
ENSMUSG00000070520	112.772	2.16314	0.72127	2.99907	0.00270803	0.0761911	66647	Nsmce3	NSE3 homolog, SMC5-SMC6 complex component [Source:MGI Symbol;Acc:MGI:1913897]	protein_coding	7	64516800	64522745	-1
ENSMUSG00000087687	119.787	-1.36382	0.454932	-2.99784	0.00271896	0.0763294	100503890	Pet100	PET100 homolog [Source:MGI Symbol;Acc:MGI:3615306]	protein_coding	8	3671548	3675848	1
ENSMUSG00000026971	32.7753	7.24839	2.41964	2.99564	0.00273868	0.0767133	16420	Itgb6	integrin beta 6 [Source:MGI Symbol;Acc:MGI:96615]	protein_coding	2	60428636	60552987	-1
ENSMUSG00000097797	21.543	-4.64452	1.55158	-2.99341	0.00275878	0.0771061	NA	Gm26901	predicted gene, 26901 [Source:MGI Symbol;Acc:MGI:5477395]	lncRNA	1	7419630	7468093	-1
ENSMUSG00000102573	59.4029	2.63593	0.880958	2.99211	0.00277053	0.0772643	NA	Gm7265	predicted gene 7265 [Source:MGI Symbol;Acc:MGI:3648991]	TEC	9	72598831	72602332	1
ENSMUSG00000009995	835.219	-2.22688	0.744714	-2.99024	0.00278756	0.0775687	66826	Taz	tafazzin [Source:MGI Symbol;Acc:MGI:109626]	protein_coding	X	73325518	73333757	1
ENSMUSG00000099104	149.789	1.95454	0.653894	2.98907	0.00279829	0.077697	NA	Gm17087	predicted gene 17087 [Source:MGI Symbol;Acc:MGI:4937914]	processed_pseudogene	17	8784684	8785782	-1
ENSMUSG00000003429	1151.49	0.915606	0.306827	2.98412	0.00284399	0.0781084	27207	Rps11	ribosomal protein S11 [Source:MGI Symbol;Acc:MGI:1351329]	protein_coding	7	44771803	44773863	-1
ENSMUSG00000024617	196.006	-2.05052	0.686967	-2.98489	0.00283681	0.0781084	12322	Camk2a	calcium/calmodulin-dependent protein kinase II alpha [Source:MGI Symbol;Acc:MGI:88256]	protein_coding	18	61058690	61121224	1
ENSMUSG00000046330	649.521	-1.15139	0.385922	-2.98347	0.00285004	0.0781084	19981	Rpl37a	ribosomal protein L37a [Source:MGI Symbol;Acc:MGI:98068]	protein_coding	1	72750449	72752972	1
ENSMUSG00000052296	235.141	-1.77817	0.595882	-2.9841	0.00284414	0.0781084	243819	Ppp6r1	protein phosphatase 6, regulatory subunit 1 [Source:MGI Symbol;Acc:MGI:2442163]	protein_coding	7	4634494	4662018	-1
ENSMUSG00000060143	582.655	-1.1845	0.396943	-2.98406	0.00284455	0.0781084	NA	Gm10076	predicted gene 10076 [Source:MGI Symbol;Acc:MGI:3704451]	lncRNA	14	105919262	105919645	1
ENSMUSG00000080832	53.9673	2.78083	0.93203	2.98363	0.00284854	0.0781084	NA	M6pr-ps	mannose-6-phosphate receptor, pseudogene [Source:MGI Symbol;Acc:MGI:96905]	processed_pseudogene	3	99407866	99408695	1
ENSMUSG00000010936	317.249	-2.72482	0.913886	-2.98158	0.00286768	0.0784223	234729	Vac14	Vac14 homolog (S. cerevisiae) [Source:MGI Symbol;Acc:MGI:2157980]	protein_coding	8	111345217	111447030	1
ENSMUSG00000030330	311.61	1.69439	0.568506	2.98042	0.00287854	0.0785501	28019	Ing4	inhibitor of growth family, member 4 [Source:MGI Symbol;Acc:MGI:107307]	protein_coding	6	125016723	125026228	1
ENSMUSG00000030048	12.8165	-8.50614	2.85733	-2.97695	0.00291128	0.0791233	68888	Gkn3	gastrokine 3 [Source:MGI Symbol;Acc:MGI:1916138]	protein_coding	6	87360238	87365917	-1
ENSMUSG00000056124	189.97	-1.66361	0.558844	-2.97688	0.00291202	0.0791233	56386	B4galt6	UDP-Gal:betaGlcNAc beta 1,4-galactosyltransferase, polypeptide 6 [Source:MGI Symbol;Acc:MGI:1928380]	protein_coding	18	20817656	20879461	-1
ENSMUSG00000074800	3681.51	-1.21128	0.407242	-2.97434	0.00293619	0.0796098	NA	Gm4149	predicted pseudogene 4149 [Source:MGI Symbol;Acc:MGI:3782325]	processed_pseudogene	13	75793015	75793290	1
ENSMUSG00000047246	10.3781	4.8719	1.63835	2.97367	0.00294266	0.0796149	319179	H2bc6	H2B clustered histone 6 [Source:MGI Symbol;Acc:MGI:2448380]	protein_coding	13	23767653	23805107	-1
ENSMUSG00000033577	96.8881	-2.18608	0.735649	-2.97163	0.00296221	0.0796344	17920	Myo6	myosin VI [Source:MGI Symbol;Acc:MGI:104785]	protein_coding	9	80072313	80219011	1
ENSMUSG00000040749	102.78	-1.88618	0.634589	-2.97228	0.00295597	0.0796344	20438	Siah1b	siah E3 ubiquitin protein ligase 1B [Source:MGI Symbol;Acc:MGI:108063]	protein_coding	X	162853701	162859489	-1
ENSMUSG00000046345	24.2173	-3.12207	1.0504	-2.97226	0.00295614	0.0796344	69576	Smco1	single-pass membrane protein with coiled-coil domains 1 [Source:MGI Symbol;Acc:MGI:1916826]	protein_coding	16	32090286	32093599	1
ENSMUSG00000025201	20.2616	3.44078	1.15852	2.96999	0.0029781	0.079724	NA	Bloc1s2-ps	biogenesis of lysosomal organelles complex-1, subunit 2, pseudogene [Source:MGI Symbol;Acc:MGI:3702045]	processed_pseudogene	2	52509766	52510197	1
ENSMUSG00000045636	38.1456	-5.89292	1.98373	-2.97063	0.00297191	0.079724	102103	Mtus1	mitochondrial tumor suppressor 1 [Source:MGI Symbol;Acc:MGI:2142572]	protein_coding	8	41443951	41586763	-1
ENSMUSG00000002205	192.443	1.33228	0.449313	2.96515	0.00302538	0.0799203	101568	Vrk3	vaccinia related kinase 3 [Source:MGI Symbol;Acc:MGI:2182465]	protein_coding	7	44397837	44426939	1
ENSMUSG00000006134	110.034	3.1704	1.06863	2.96679	0.00300928	0.0799203	12929	Crkl	v-crk avian sarcoma virus CT10 oncogene homolog-like [Source:MGI Symbol;Acc:MGI:104686]	protein_coding	16	17269851	17305298	1
ENSMUSG00000026608	340.014	-2.60853	0.879572	-2.96569	0.00302008	0.0799203	226823	Kctd3	potassium channel tetramerisation domain containing 3 [Source:MGI Symbol;Acc:MGI:2444629]	protein_coding	1	188703292	188740038	-1
ENSMUSG00000034457	26.4258	-6.85695	2.30998	-2.9684	0.00299357	0.0799203	245527	Eda2r	ectodysplasin A2 receptor [Source:MGI Symbol;Acc:MGI:2442860]	protein_coding	X	96377446	96420822	-1
ENSMUSG00000034487	37.4373	3.30859	1.11618	2.9642	0.00303473	0.0799203	68304	Poglut3	protein O-glucosyltransferase 3 [Source:MGI Symbol;Acc:MGI:1923765]	protein_coding	9	53295325	53313167	1
ENSMUSG00000042185	139.449	2.04987	0.690765	2.96754	0.00300193	0.0799203	235134	Nfrkb	nuclear factor related to kappa B binding protein [Source:MGI Symbol;Acc:MGI:2442410]	protein_coding	9	31297488	31332629	1
ENSMUSG00000043991	1517.32	-1.02122	0.344338	-2.96574	0.00301957	0.0799203	19290	Pura	purine rich element binding protein A [Source:MGI Symbol;Acc:MGI:103079]	protein_coding	18	36414150	36425588	1
ENSMUSG00000058756	260.837	-1.56639	0.528458	-2.96409	0.00303583	0.0799203	21833	Thra	thyroid hormone receptor alpha [Source:MGI Symbol;Acc:MGI:98742]	protein_coding	11	98631464	98659832	1
ENSMUSG00000035632	60.8881	1.67184	0.564561	2.96131	0.00306333	0.0803112	232791	Cnot3	CCR4-NOT transcription complex, subunit 3 [Source:MGI Symbol;Acc:MGI:2385261]	protein_coding	7	3648267	3664108	1
ENSMUSG00000067608	322.376	1.08231	0.365476	2.96138	0.00306267	0.0803112	NA	Pcna-ps2	proliferating cell nuclear antigen pseudogene 2 [Source:MGI Symbol;Acc:MGI:97505]	processed_pseudogene	19	9260744	9261524	1
ENSMUSG00000006498	484.229	1.41682	0.478915	2.95839	0.0030925	0.0804118	19205	Ptbp1	polypyrimidine tract binding protein 1 [Source:MGI Symbol;Acc:MGI:97791]	protein_coding	10	79690261	79700605	1
ENSMUSG00000027882	213.32	-1.676	0.566526	-2.95839	0.00309252	0.0804118	20912	Stxbp3	syntaxin binding protein 3 [Source:MGI Symbol;Acc:MGI:107362]	protein_coding	3	108700492	108747842	-1
ENSMUSG00000029345	51.4707	2.03459	0.687476	2.95951	0.00308127	0.0804118	54723	Tfip11	tuftelin interacting protein 11 [Source:MGI Symbol;Acc:MGI:1930075]	protein_coding	5	112474224	112485939	1
ENSMUSG00000036291	162.869	3.34912	1.13201	2.95857	0.00309067	0.0804118	74385	Ap5m1	adaptor-related protein complex 5, mu 1 subunit [Source:MGI Symbol;Acc:MGI:1921635]	protein_coding	14	49303554	49331691	1
ENSMUSG00000073492	91.5279	-4.91856	1.66484	-2.95437	0.00313303	0.0809675	NA	Gm10521	predicted gene 10521 [Source:MGI Symbol;Acc:MGI:3642358]	protein_coding	1	171723231	171725804	1
ENSMUSG00000081272	78.5858	1.72369	0.583372	2.9547	0.00312975	0.0809675	NA	Ap2m1-ps	adaptor-related protein complex 2, mu 1 subunit, pseudogene [Source:MGI Symbol;Acc:MGI:3649640]	processed_pseudogene	2	49198167	49199474	1
ENSMUSG00000100164	35.5978	2.8362	0.959613	2.95556	0.00312101	0.0809675	67170	2610306M01Rik	RIKEN cDNA 2610306M01 gene [Source:MGI Symbol;Acc:MGI:1914420]	lncRNA	6	86825381	86826422	-1
ENSMUSG00000018381	13.1509	4.59775	1.55946	2.9483	0.00319528	0.0815792	66610	Abi3	ABI family member 3 [Source:MGI Symbol;Acc:MGI:1913860]	protein_coding	11	95720900	95733302	-1
ENSMUSG00000027245	111.415	-1.69471	0.574747	-2.94862	0.00319192	0.0815792	67693	Hypk	huntingtin interacting protein K [Source:MGI Symbol;Acc:MGI:1914943]	protein_coding	2	121283771	121289153	1
ENSMUSG00000040464	29.1259	3.16065	1.07151	2.94972	0.00318061	0.0815792	207704	Gtpbp10	GTP-binding protein 10 (putative) [Source:MGI Symbol;Acc:MGI:2385599]	protein_coding	5	5587454	5609538	-1
ENSMUSG00000042472	283.958	2.22395	0.75365	2.9509	0.00316849	0.0815792	52708	Zfp410	zinc finger protein 410 [Source:MGI Symbol;Acc:MGI:1289280]	protein_coding	12	84363626	84390497	1
ENSMUSG00000064343	98.3087	-1.981	0.671651	-2.94945	0.00318337	0.0815792	NA	mt-Tq	mitochondrially encoded tRNA glutamine [Source:MGI Symbol;Acc:MGI:102477]	Mt_tRNA	MT	3772	3842	-1
ENSMUSG00000100213	10.1813	-6.20325	2.10229	-2.95071	0.00317047	0.0815792	NA	Gm28151	predicted gene 28151 [Source:MGI Symbol;Acc:MGI:5578857]	lncRNA	1	46888689	46889639	-1
ENSMUSG00000053398	112.445	1.66796	0.566152	2.94613	0.00321775	0.081988	236539	Phgdh	3-phosphoglycerate dehydrogenase [Source:MGI Symbol;Acc:MGI:1355330]	protein_coding	3	98220486	98247306	-1
ENSMUSG00000021877	984.384	1.24032	0.42119	2.94479	0.00323171	0.0821787	11843	Arf4	ADP-ribosylation factor 4 [Source:MGI Symbol;Acc:MGI:99433]	protein_coding	14	26359229	26386239	1
ENSMUSG00000046688	54.6562	2.61517	0.888952	2.94186	0.00326247	0.0827949	211550	Tifa	TRAF-interacting protein with forkhead-associated domain [Source:MGI Symbol;Acc:MGI:2182965]	protein_coding	3	127583454	127625813	1
ENSMUSG00000035142	55.7743	3.40424	1.15915	2.93683	0.00331587	0.0839821	76826	Nubpl	nucleotide binding protein-like [Source:MGI Symbol;Acc:MGI:1924076]	protein_coding	12	52144520	52359527	1
ENSMUSG00000021669	341.826	-2.13829	0.72882	-2.93391	0.00334719	0.0846065	68018	Cert1	ceramide transporter 1 [Source:MGI Symbol;Acc:MGI:1915268]	protein_coding	13	96679126	96776675	1
ENSMUSG00000097643	20.3517	6.56382	2.23836	2.93242	0.0033633	0.0846773	NA	A130051J06Rik	RIKEN cDNA A130051J0 gene [Source:MGI Symbol;Acc:MGI:3642574]	lncRNA	15	95685737	95689523	-1
ENSMUSG00000100862	281.23	-1.48222	0.505459	-2.93242	0.00336333	0.0846773	NA	Gm10925	predicted gene 10925 [Source:MGI Symbol;Acc:MGI:3809095]	unprocessed_pseudogene	1	24653055	24653732	-1
ENSMUSG00000003271	10.1869	4.83336	1.65045	2.92852	0.00340582	0.085575	54200	Sult2b1	sulfotransferase family, cytosolic, 2B, member 1 [Source:MGI Symbol;Acc:MGI:1926342]	protein_coding	7	45379407	45434093	-1
ENSMUSG00000003271	10.1869	4.83336	1.65045	2.92852	0.00340582	0.085575	545963	Sult2b1	sulfotransferase family, cytosolic, 2B, member 1 [Source:MGI Symbol;Acc:MGI:1926342]	protein_coding	7	45379407	45434093	-1
ENSMUSG00000059277	35.2887	-4.99713	1.70672	-2.92791	0.00341248	0.085575	97423	R74862	expressed sequence R74862 [Source:MGI Symbol;Acc:MGI:2142382]	lncRNA	7	142575521	142607423	-1
ENSMUSG00000099474	89.6224	-1.91013	0.653549	-2.92271	0.00347001	0.0868462	67522	1700097N02Rik	RIKEN cDNA 1700097N02 gene [Source:MGI Symbol;Acc:MGI:1914772]	lncRNA	17	30841415	30845879	-1
ENSMUSG00000009741	388.163	1.73862	0.596052	2.9169	0.0035353	0.087916	22221	Ubp1	upstream binding protein 1 [Source:MGI Symbol;Acc:MGI:104889]	protein_coding	9	113760002	113806270	1
ENSMUSG00000014633	253.008	-1.77746	0.609718	-2.91522	0.00355433	0.087916	66531	Cmc2	COX assembly mitochondrial protein 2 [Source:MGI Symbol;Acc:MGI:1913781]	protein_coding	8	117615424	117648194	-1
ENSMUSG00000027175	116.127	-2.9591	1.01449	-2.91683	0.00353608	0.087916	320554	Tcp11l1	t-complex 11 like 1 [Source:MGI Symbol;Acc:MGI:2444263]	protein_coding	2	104487633	104542514	-1
ENSMUSG00000031342	10.4281	5.60141	1.92132	2.91541	0.00355226	0.087916	14758	Gpm6b	glycoprotein m6b [Source:MGI Symbol;Acc:MGI:107672]	protein_coding	X	165021907	165171984	1
ENSMUSG00000031633	737.449	0.952343	0.326614	2.9158	0.00354774	0.087916	11739	Slc25a4	solute carrier family 25 (mitochondrial carrier, adenine nucleotide translocator), member 4 [Source:MGI Symbol;Acc:MGI:1353495]	protein_coding	8	46659834	46664321	-1
ENSMUSG00000060131	12.8518	-8.50927	2.91606	-2.91807	0.00352207	0.087916	241633	Atp8b4	ATPase, class I, type 8B, member 4 [Source:MGI Symbol;Acc:MGI:1859664]	protein_coding	2	126162893	126342594	-1
ENSMUSG00000017715	102.997	1.23357	0.423294	2.91421	0.00356587	0.0880299	74451	Pgs1	phosphatidylglycerophosphate synthase 1 [Source:MGI Symbol;Acc:MGI:1921701]	protein_coding	11	117877118	117914837	1
ENSMUSG00000082220	13.7119	-3.16668	1.08707	-2.91305	0.00357914	0.0881857	NA	Gm12943	predicted gene 12943 [Source:MGI Symbol;Acc:MGI:3650497]	processed_pseudogene	4	127035072	127035281	-1
ENSMUSG00000086841	876.635	-1.28359	0.441106	-2.90993	0.00361512	0.0888998	69221	2410006H16Rik	RIKEN cDNA 2410006H16 gene [Source:MGI Symbol;Acc:MGI:1916471]	lncRNA	11	62493703	62495633	1
ENSMUSG00000005469	148.831	-1.45313	0.499595	-2.90862	0.00363028	0.0889278	18747	Prkaca	protein kinase, cAMP dependent, catalytic, alpha [Source:MGI Symbol;Acc:MGI:97592]	protein_coding	8	84699622	84723072	1
ENSMUSG00000041623	77.5905	2.91285	1.00137	2.90887	0.00362737	0.0889278	276852	D11Wsu47e	DNA segment, Chr 11, Wayne State University 47, expressed [Source:MGI Symbol;Acc:MGI:106356]	protein_coding	11	113575238	113585473	1
ENSMUSG00000079641	1528.81	-1.15675	0.397866	-2.90739	0.00364453	0.089105	67248	Rpl39	ribosomal protein L39 [Source:MGI Symbol;Acc:MGI:1914498]	protein_coding	X	36346173	36349055	-1
ENSMUSG00000000317	20.5729	5.71781	1.96744	2.90622	0.00365826	0.0892686	12029	Bcl6b	B cell CLL/lymphoma 6, member B [Source:MGI Symbol;Acc:MGI:1278332]	protein_coding	11	70114954	70120624	-1
ENSMUSG00000045763	197.936	-2.10132	0.724077	-2.90207	0.00370704	0.0902853	70350	Basp1	brain abundant, membrane attached signal protein 1 [Source:MGI Symbol;Acc:MGI:1917600]	protein_coding	15	25363363	25413850	-1
ENSMUSG00000098201	17.5616	-2.71605	0.93624	-2.90101	0.00371956	0.0904167	NA	Gm26983	predicted gene, 26983 [Source:MGI Symbol;Acc:MGI:5504098]	processed_pseudogene	1	7206423	7206810	-1
ENSMUSG00000038963	295.352	-2.36156	0.815067	-2.89738	0.00376298	0.0912972	108115	Slco4a1	solute carrier organic anion transporter family, member 4a1 [Source:MGI Symbol;Acc:MGI:1351866]	protein_coding	2	180098038	180116660	1
ENSMUSG00000031312	8.6849	-7.26235	2.51312	-2.88978	0.00385517	0.0933555	26549	Itgb1bp2	integrin beta 1 binding protein 2 [Source:MGI Symbol;Acc:MGI:1353420]	protein_coding	X	100492694	100497147	1
ENSMUSG00000022234	1689.04	0.942921	0.326636	2.88676	0.00389226	0.0938951	12465	Cct5	chaperonin containing Tcp1, subunit 5 (epsilon) [Source:MGI Symbol;Acc:MGI:107185]	protein_coding	15	31590946	31601950	-1
ENSMUSG00000101111	189.702	-1.11942	0.387769	-2.88681	0.00389169	0.0938951	NA	Gm28437	predicted gene 28437 [Source:MGI Symbol;Acc:MGI:5579143]	unprocessed_pseudogene	1	24652270	24653052	-1
ENSMUSG00000045411	228.538	2.0299	0.703722	2.88452	0.00392017	0.0943891	668661	2410002F23Rik	RIKEN cDNA 2410002F23 gene [Source:MGI Symbol;Acc:MGI:1914226]	protein_coding	7	43896146	43901743	1
ENSMUSG00000026473	371.886	-1.59558	0.553377	-2.88334	0.00393477	0.0944219	14645	Glul	glutamate-ammonia ligase (glutamine synthetase) [Source:MGI Symbol;Acc:MGI:95739]	protein_coding	1	153775690	153785469	1
ENSMUSG00000027864	6.48928	-7.52732	2.61088	-2.88306	0.00393832	0.0944219	19221	Ptgfrn	prostaglandin F2 receptor negative regulator [Source:MGI Symbol;Acc:MGI:1277114]	protein_coding	3	100947548	101017594	-1
ENSMUSG00000030079	77.7415	1.69609	0.588681	2.88118	0.00396194	0.0944219	56505	Ruvbl1	RuvB-like protein 1 [Source:MGI Symbol;Acc:MGI:1928760]	protein_coding	6	88442391	88474554	1
ENSMUSG00000030774	508.714	-1.57098	0.545319	-2.88084	0.00396618	0.0944219	18479	Pak1	p21 (RAC1) activated kinase 1 [Source:MGI Symbol;Acc:MGI:1339975]	protein_coding	7	97437748	97561588	1
ENSMUSG00000083425	10.6827	-4.39529	1.52562	-2.88099	0.0039643	0.0944219	NA	Gm13992	predicted gene 13992 [Source:MGI Symbol;Acc:MGI:3651472]	processed_pseudogene	2	105845545	105845700	1
ENSMUSG00000092474	10.0752	-7.42536	2.57733	-2.88102	0.00396385	0.0944219	NA	Gm20478	predicted gene 20478 [Source:MGI Symbol;Acc:MGI:5141943]	lncRNA	17	36478874	36482697	1
ENSMUSG00000018672	26.3922	3.81866	1.32656	2.87863	0.00399407	0.0945537	56358	Copz2	coatomer protein complex, subunit zeta 2 [Source:MGI Symbol;Acc:MGI:1929008]	protein_coding	11	96740696	96752029	1
ENSMUSG00000050174	9.06846	4.67347	1.62328	2.87904	0.00398889	0.0945537	229228	Nudt6	nudix (nucleoside diphosphate linked moiety X)-type motif 6 [Source:MGI Symbol;Acc:MGI:2387618]	protein_coding	3	37459059	37474360	-1
ENSMUSG00000081309	10.6477	5.62062	1.95236	2.87889	0.00399081	0.0945537	NA	Gm12397	predicted gene 12397 [Source:MGI Symbol;Acc:MGI:3649202]	processed_pseudogene	4	40912741	40913355	-1
ENSMUSG00000081164	61.9362	2.08888	0.725937	2.87749	0.00400856	0.0947199	NA	Gm8722	predicted gene 8722 [Source:MGI Symbol;Acc:MGI:3647758]	processed_pseudogene	X	76800984	76801752	-1
ENSMUSG00000067274	5125.12	0.744521	0.258847	2.87629	0.00402377	0.0949026	11837	Rplp0	ribosomal protein, large, P0 [Source:MGI Symbol;Acc:MGI:1927636]	protein_coding	5	115697526	115701786	1
ENSMUSG00000052310	389.093	-1.61021	0.560359	-2.87353	0.00405907	0.0955576	30791	Slc39a1	solute carrier family 39 (zinc transporter), member 1 [Source:MGI Symbol;Acc:MGI:1353474]	protein_coding	3	90155479	90160919	1
ENSMUSG00000048495	64.4234	2.70825	0.943547	2.87028	0.00410102	0.0961883	68736	Tyw5	tRNA-yW synthesizing protein 5 [Source:MGI Symbol;Acc:MGI:1915986]	protein_coding	1	57427396	57446260	-1
ENSMUSG00000081740	6.32951	-3.70685	1.29122	-2.8708	0.00409433	0.0961883	NA	Gm14279	predicted gene 14279 [Source:MGI Symbol;Acc:MGI:3650107]	processed_pseudogene	2	157363617	157363948	-1
ENSMUSG00000038280	145.205	-2.44128	0.85085	-2.86922	0.00411482	0.0963339	14628	Ostm1	osteopetrosis associated transmembrane protein 1 [Source:MGI Symbol;Acc:MGI:2655574]	protein_coding	10	42459818	42578455	1
ENSMUSG00000019297	168.514	2.68946	0.939195	2.86358	0.00418885	0.0978864	67842	Nop9	NOP9 nucleolar protein [Source:MGI Symbol;Acc:MGI:1915092]	protein_coding	14	55983150	55992957	1
ENSMUSG00000011382	93.5548	-1.85633	0.648674	-2.86173	0.00421337	0.09819	71755	Dhdh	dihydrodiol dehydrogenase (dimeric) [Source:MGI Symbol;Acc:MGI:1919005]	protein_coding	7	45120411	45138229	-1
ENSMUSG00000022853	11.5303	4.89894	1.71206	2.86143	0.00421732	0.09819	74147	Ehhadh	enoyl-Coenzyme A, hydratase/3-hydroxyacyl Coenzyme A dehydrogenase [Source:MGI Symbol;Acc:MGI:1277964]	protein_coding	16	21580037	21606557	-1
ENSMUSG00000026436	498.048	-1.22515	0.428477	-2.85932	0.00424551	0.0986653	13714	Elk4	ELK4, member of ETS oncogene family [Source:MGI Symbol;Acc:MGI:102853]	protein_coding	1	131935345	131960350	1
ENSMUSG00000045694	39.0252	-2.40189	0.840306	-2.85835	0.00425849	0.098786	NA	Gm4997	predicted gene 4997 [Source:MGI Symbol;Acc:MGI:3643651]	processed_pseudogene	X	153933948	153934307	-1
ENSMUSG00000032109	19.9691	5.82479	2.03855	2.85732	0.0042724	0.0989279	270151	Nlrx1	NLR family member X1 [Source:MGI Symbol;Acc:MGI:2429611]	protein_coding	9	44164014	44179896	-1
ENSMUSG00000029135	107.089	-3.25461	1.13965	-2.8558	0.00429287	0.0992208	14284	Fosl2	fos-like antigen 2 [Source:MGI Symbol;Acc:MGI:102858]	protein_coding	5	32293145	32315186	1
ENSMUSG00000081111	68.2641	2.54046	0.890067	2.85424	0.00431399	0.0995276	NA	Gm5913	predicted gene 5913 [Source:MGI Symbol;Acc:MGI:3648292]	processed_pseudogene	8	98154344	98155742	-1
ENSMUSG00000022177	420.109	1.49775	0.52496	2.85308	0.00432975	0.0997099	219072	Haus4	HAUS augmin-like complex, subunit 4 [Source:MGI Symbol;Acc:MGI:1261794]	protein_coding	14	54779242	54792073	-1
ENSMUSG00000000056	89.3857	2.13024	0.747199	2.85097	0.00435864	0.0998065	67608	Narf	nuclear prelamin A recognition factor [Source:MGI Symbol;Acc:MGI:1914858]	protein_coding	11	121128079	121146682	1
ENSMUSG00000028234	4182.51	-0.819079	0.28737	-2.85026	0.00436841	0.0998065	67427	Rps20	ribosomal protein S20 [Source:MGI Symbol;Acc:MGI:1914677]	protein_coding	4	3831334	3835665	-1
ENSMUSG00000030987	102.489	1.7412	0.610681	2.85125	0.00435476	0.0998065	20866	Stim1	stromal interaction molecule 1 [Source:MGI Symbol;Acc:MGI:107476]	protein_coding	7	101917013	102086526	1
ENSMUSG00000046223	22.7726	-4.86762	1.70799	-2.8499	0.00437327	0.0998065	18793	Plaur	plasminogen activator, urokinase receptor [Source:MGI Symbol;Acc:MGI:97612]	protein_coding	7	24161909	24175393	1
ENSMUSG00000059835	106.471	1.35576	0.475347	2.85215	0.00434249	0.0998065	NA	Rpl13-ps3	ribosomal protein L13, pseudogene 3 [Source:MGI Symbol;Acc:MGI:3646682]	processed_pseudogene	14	59130955	59131578	1
ENSMUSG00000021572	44.3016	3.82862	1.34385	2.84899	0.0043858	0.0999129	74470	Cep72	centrosomal protein 72 [Source:MGI Symbol;Acc:MGI:1921720]	protein_coding	13	74184619	74210418	-1
ENSMUSG00000019945	24.0345	5.11921	1.79759	2.84782	0.00440197	0.100101	73287	Cabcoco1	ciliary associated calcium binding coiled-coil 1 [Source:MGI Symbol;Acc:MGI:1920537]	protein_coding	10	68266783	68377726	-1
ENSMUSG00000025558	127.165	-1.92399	0.676233	-2.84515	0.00443898	0.100763	105445	Dock9	dedicator of cytokinesis 9 [Source:MGI Symbol;Acc:MGI:106321]	protein_coding	14	121779458	122035249	-1
ENSMUSG00000005674	20.4894	5.81586	2.04538	2.84342	0.00446328	0.100873	641376	Tomm40l	translocase of outer mitochondrial membrane 40-like [Source:MGI Symbol;Acc:MGI:3589112]	protein_coding	1	171043580	171050083	-1
ENSMUSG00000032842	50.2647	4.05807	1.42734	2.8431	0.0044677	0.100873	224814	Abcc10	ATP-binding cassette, sub-family C (CFTR/MRP), member 10 [Source:MGI Symbol;Acc:MGI:2386976]	protein_coding	17	46614147	46639278	-1
ENSMUSG00000061848	1814.65	-0.939738	0.33047	-2.84364	0.00446019	0.100873	NA	Gm5805	predicted gene 5805 [Source:MGI Symbol;Acc:MGI:3644633]	processed_pseudogene	15	81856591	81857046	1
ENSMUSG00000026566	152.276	1.94506	0.68488	2.84	0.00451138	0.101318	68481	Mpzl1	myelin protein zero-like 1 [Source:MGI Symbol;Acc:MGI:1915731]	protein_coding	1	165419809	165462107	-1
ENSMUSG00000049001	13.2675	-6.21402	2.18755	-2.84063	0.0045024	0.101318	68169	Ndnf	neuron-derived neurotrophic factor [Source:MGI Symbol;Acc:MGI:1915419]	protein_coding	6	65648574	65689310	1
ENSMUSG00000097577	9.0805	4.54497	1.60032	2.84003	0.00451095	0.101318	76133	6230400D17Rik	RIKEN cDNA 6230400D17 gene [Source:MGI Symbol;Acc:MGI:1923383]	lncRNA	14	20737304	20753096	-1
ENSMUSG00000020513	13.6343	5.14338	1.81275	2.83733	0.00454927	0.101451	56427	Tubd1	tubulin, delta 1 [Source:MGI Symbol;Acc:MGI:1891826]	protein_coding	11	86435817	86458186	1
ENSMUSG00000028434	1108	-0.952008	0.335446	-2.83804	0.00453922	0.101451	54357	Epb41l4b	erythrocyte membrane protein band 4.1 like 4b [Source:MGI Symbol;Acc:MGI:1859149]	protein_coding	4	56991972	57143437	-1
ENSMUSG00000038215	164.536	-2.20145	0.776141	-2.8364	0.00456246	0.101451	382010	Cep44	centrosomal protein 44 [Source:MGI Symbol;Acc:MGI:3525111]	protein_coding	8	56984557	57004082	-1
ENSMUSG00000041827	10.3652	-6.97551	2.45927	-2.83641	0.00456233	0.101451	231655	Oasl1	2'-5' oligoadenylate synthetase-like 1 [Source:MGI Symbol;Acc:MGI:2180849]	protein_coding	5	115061299	115075974	1
ENSMUSG00000063445	59.6883	2.02839	0.715177	2.83621	0.00456527	0.101451	67824	Nmral1	NmrA-like family domain containing 1 [Source:MGI Symbol;Acc:MGI:1915074]	protein_coding	16	4527923	4537220	-1
ENSMUSG00000079685	35.072	-3.88181	1.36849	-2.83657	0.00456012	0.101451	77777	Ulbp1	UL16 binding protein 1 [Source:MGI Symbol;Acc:MGI:1925027]	protein_coding	10	7390362	7423638	-1
ENSMUSG00000052488	107.768	2.34234	0.826037	2.83563	0.00457351	0.101457	27967	Cherp	calcium homeostasis endoplasmic reticulum protein [Source:MGI Symbol;Acc:MGI:106417]	protein_coding	8	73214333	73229070	-1
ENSMUSG00000024357	245.547	2.20879	0.779619	2.83317	0.00460889	0.101885	81500	Sil1	endoplasmic reticulum chaperone SIL1 homolog (S. cerevisiae) [Source:MGI Symbol;Acc:MGI:1932040]	protein_coding	18	35399449	35632833	-1
ENSMUSG00000064109	91.5448	-2.74761	0.969614	-2.83371	0.00460106	0.101885	23900	Hcst	hematopoietic cell signal transducer [Source:MGI Symbol;Acc:MGI:1344360]	protein_coding	7	30117137	30119279	-1
ENSMUSG00000047747	136.974	-2.61366	0.922974	-2.83178	0.0046289	0.10215	330812	Rnf150	ring finger protein 150 [Source:MGI Symbol;Acc:MGI:2443860]	protein_coding	8	83589985	83817897	1
ENSMUSG00000018167	64.5323	2.10326	0.743379	2.82932	0.00466467	0.102582	59045	Stard3	START domain containing 3 [Source:MGI Symbol;Acc:MGI:1929618]	protein_coding	11	98249194	98271938	1
ENSMUSG00000034390	229.048	-1.09887	0.388323	-2.82977	0.00465809	0.102582	74440	Cmip	c-Maf inducing protein [Source:MGI Symbol;Acc:MGI:1921690]	protein_coding	8	117983803	118186169	1
ENSMUSG00000022452	449.065	-1.03756	0.366963	-2.82743	0.00469238	0.102705	69029	Smdt1	single-pass membrane protein with aspartate rich tail 1 [Source:MGI Symbol;Acc:MGI:1916279]	protein_coding	15	82223160	82233292	1
ENSMUSG00000032489	23.2711	3.70733	1.31121	2.82741	0.00469257	0.102705	16578	Kif9	kinesin family member 9 [Source:MGI Symbol;Acc:MGI:1098237]	protein_coding	9	110306026	110354247	1
ENSMUSG00000080810	9.59309	-7.39522	2.61567	-2.82728	0.00469455	0.102705	NA	Gm11737	predicted gene 11737 [Source:MGI Symbol;Acc:MGI:3650525]	processed_pseudogene	11	118095538	118096005	-1
ENSMUSG00000032399	9015.03	0.675709	0.239284	2.82388	0.00474469	0.103624	67891	Rpl4	ribosomal protein L4 [Source:MGI Symbol;Acc:MGI:1915141]	protein_coding	9	64080657	64085948	1
ENSMUSG00000038569	33.343	4.30589	1.52532	2.82294	0.00475856	0.103748	231724	Rad9b	RAD9 checkpoint clamp component B [Source:MGI Symbol;Acc:MGI:2385231]	protein_coding	5	122461286	122492296	-1
ENSMUSG00000050705	170.863	1.81444	0.643129	2.82126	0.00478347	0.104112	69662	2310061I04Rik	RIKEN cDNA 2310061I04 gene [Source:MGI Symbol;Acc:MGI:1916912]	protein_coding	17	36203569	36208323	-1
ENSMUSG00000030057	5251.41	0.87743	0.31114	2.82005	0.00480168	0.104151	12785	Cnbp	cellular nucleic acid binding protein [Source:MGI Symbol;Acc:MGI:88431]	protein_coding	6	87819597	87828088	-1
ENSMUSG00000042228	369.198	-2.09429	0.742641	-2.82006	0.00480144	0.104151	17096	Lyn	LYN proto-oncogene, Src family tyrosine kinase [Source:MGI Symbol;Acc:MGI:96892]	protein_coding	4	3678115	3813122	1
ENSMUSG00000033629	235.473	2.03018	0.720272	2.81863	0.00482288	0.104433	57874	Hacd3	3-hydroxyacyl-CoA dehydratase 3 [Source:MGI Symbol;Acc:MGI:1889341]	protein_coding	9	64894265	64928975	-1
ENSMUSG00000000628	390.325	-2.07816	0.738051	-2.81574	0.00486646	0.105197	15277	Hk2	hexokinase 2 [Source:MGI Symbol;Acc:MGI:1315197]	protein_coding	6	82702006	82751435	-1
ENSMUSG00000024535	30.983	2.69396	0.957728	2.81287	0.0049102	0.105603	69226	Snx24	sorting nexing 24 [Source:MGI Symbol;Acc:MGI:1916476]	protein_coding	18	53378734	53523992	1
ENSMUSG00000027405	258.679	2.331	0.828517	2.81346	0.00490114	0.105603	67134	Nop56	NOP56 ribonucleoprotein [Source:MGI Symbol;Acc:MGI:1914384]	protein_coding	2	130116350	130121233	1
ENSMUSG00000089847	85.6258	1.75898	0.625232	2.81331	0.00490336	0.105603	14356	Timm10b	translocase of inner mitochondrial membrane 10B [Source:MGI Symbol;Acc:MGI:1315196]	protein_coding	7	105289263	105292844	1
ENSMUSG00000033285	253.15	-1.35393	0.481623	-2.81119	0.00493588	0.105805	269470	Wdr3	WD repeat domain 3 [Source:MGI Symbol;Acc:MGI:2443143]	protein_coding	3	100045496	100069723	-1
ENSMUSG00000075269	9.29111	-3.24032	1.15266	-2.81116	0.00493628	0.105805	328660	Bex6	brain expressed family member 6 [Source:MGI Symbol;Acc:MGI:3588247]	protein_coding	16	31998641	32005790	1
ENSMUSG00000094568	9.24007	4.66337	1.65952	2.81007	0.00495303	0.105985	NA	Smarce1-ps1	SWI/SNF related, matrix associated, actin dependent regulator of chromatin, subfamily e, member 1, pseodogene 1 [Source:MGI Symbol;Acc:MGI:3037673]	processed_pseudogene	8	42110630	42111706	-1
ENSMUSG00000100370	150.49	-2.59521	0.92372	-2.80952	0.00496157	0.105989	NA	NA	NA	NA	NA	NA	NA	NA
ENSMUSG00000000682	54.7976	-4.6182	1.64496	-2.80749	0.00499298	0.106081	23833	Cd52	CD52 antigen [Source:MGI Symbol;Acc:MGI:1346088]	protein_coding	4	133809759	133822393	-1
ENSMUSG00000034792	77.3025	2.14458	0.76399	2.80708	0.00499932	0.106081	14676	Gna15	guanine nucleotide binding protein, alpha 15 [Source:MGI Symbol;Acc:MGI:95770]	protein_coding	10	81338140	81360059	-1
ENSMUSG00000050627	213.592	-2.59919	0.925412	-2.80868	0.00497449	0.106081	333433	Gpd1l	glycerol-3-phosphate dehydrogenase 1-like [Source:MGI Symbol;Acc:MGI:1289257]	protein_coding	9	114728409	114763055	-1
ENSMUSG00000085347	30.776	4.38536	1.56185	2.8078	0.00498813	0.106081	NA	Hk1os	hexokinase 1, opposite strand [Source:MGI Symbol;Acc:MGI:1917412]	lncRNA	10	62176035	62199146	1
ENSMUSG00000035168	60.7052	2.44501	0.871455	2.80567	0.00502123	0.106368	66860	Tanc1	tetratricopeptide repeat, ankyrin repeat and coiled-coil containing 1 [Source:MGI Symbol;Acc:MGI:1914110]	protein_coding	2	59442386	59676493	1
ENSMUSG00000025815	32.8101	5.33772	1.90311	2.80473	0.00503582	0.10645	209692	Dhtkd1	dehydrogenase E1 and transketolase domain containing 1 [Source:MGI Symbol;Acc:MGI:2445096]	protein_coding	2	5900926	5947603	-1
ENSMUSG00000073607	18.5812	-8.32255	2.96773	-2.80435	0.00504188	0.10645	633395	Gm10548	predicted gene 10548 [Source:MGI Symbol;Acc:MGI:3641893]	transcribed_processed_pseudogene	18	34340828	34354825	-1
ENSMUSG00000022092	23.6283	4.52047	1.61244	2.80349	0.00505529	0.106556	19057	Ppp3cc	protein phosphatase 3, catalytic subunit, gamma isoform [Source:MGI Symbol;Acc:MGI:107162]	protein_coding	14	70455314	70526920	-1
ENSMUSG00000022218	52.5457	2.63986	0.942193	2.80182	0.00508147	0.106586	21816	Tgm1	transglutaminase 1, K polypeptide [Source:MGI Symbol;Acc:MGI:98730]	protein_coding	14	55937466	55951383	-1
ENSMUSG00000024014	286.877	-1.3693	0.488721	-2.80179	0.00508192	0.106586	18712	Pim1	proviral integration site 1 [Source:MGI Symbol;Acc:MGI:97584]	protein_coding	17	29709727	29715086	1
ENSMUSG00000053870	99.1169	3.64877	1.30183	2.80281	0.00506593	0.106586	75540	Fpgt	fucose-1-phosphate guanylyltransferase [Source:MGI Symbol;Acc:MGI:1922790]	protein_coding	3	154790555	154799040	-1
ENSMUSG00000053192	59.9949	1.91882	0.685132	2.80066	0.0050998	0.106785	56772	Mllt11	myeloid/lymphoid or mixed-lineage leukemia; translocated to, 11 [Source:MGI Symbol;Acc:MGI:1929671]	protein_coding	3	95126446	95139482	-1
ENSMUSG00000001794	1206.07	-1.00725	0.359838	-2.79918	0.00512325	0.106923	12336	Capns1	calpain, small subunit 1 [Source:MGI Symbol;Acc:MGI:88266]	protein_coding	7	29886361	29898236	-1
ENSMUSG00000105945	17.4184	6.33748	2.26378	2.79951	0.00511807	0.106923	NA	Gm43570	predicted gene 43570 [Source:MGI Symbol;Acc:MGI:5663707]	lncRNA	3	58909892	58913579	-1
ENSMUSG00000037370	41.2651	4.67624	1.67243	2.79608	0.00517273	0.107778	18605	Enpp1	ectonucleotide pyrophosphatase/phosphodiesterase 1 [Source:MGI Symbol;Acc:MGI:97370]	protein_coding	10	24513812	24588057	-1
ENSMUSG00000066861	41.3905	3.91251	1.39972	2.79522	0.00518645	0.107887	23960	Oas1g	2'-5' oligoadenylate synthetase 1G [Source:MGI Symbol;Acc:MGI:97429]	protein_coding	5	121014205	121025676	-1
ENSMUSG00000030137	68.6125	4.13709	1.48139	2.79271	0.00522688	0.10855	53857	Tuba8	tubulin, alpha 8 [Source:MGI Symbol;Acc:MGI:1858225]	protein_coding	6	121187655	121203813	1
ENSMUSG00000059883	314.313	-1.63918	0.587187	-2.79159	0.00524498	0.108748	266632	Irak4	interleukin-1 receptor-associated kinase 4 [Source:MGI Symbol;Acc:MGI:2182474]	protein_coding	15	94441524	94479696	1
ENSMUSG00000010066	7.63964	-6.05167	2.16893	-2.79016	0.00526813	0.109049	56808	Cacna2d2	calcium channel, voltage-dependent, alpha 2/delta subunit 2 [Source:MGI Symbol;Acc:MGI:1929813]	protein_coding	9	107276811	107406542	1
ENSMUSG00000035765	314.884	1.85316	0.664987	2.78676	0.00532386	0.109845	69190	Dym	dymeclin [Source:MGI Symbol;Acc:MGI:1918480]	protein_coding	18	75151852	75420035	1
ENSMUSG00000062937	340.299	1.71111	0.613915	2.78721	0.00531643	0.109845	66902	Mtap	methylthioadenosine phosphorylase [Source:MGI Symbol;Acc:MGI:1914152]	protein_coding	4	89055359	89099318	1
ENSMUSG00000024529	6.09204	-6.70305	2.40626	-2.78568	0.00534161	0.110032	16948	Lox	lysyl oxidase [Source:MGI Symbol;Acc:MGI:96817]	protein_coding	18	52649139	52662939	-1
ENSMUSG00000097971	149450	-1.11479	0.400527	-2.7833	0.00538093	0.110662	NA	NA	NA	NA	NA	NA	NA	NA
ENSMUSG00000033294	240.204	1.8115	0.651603	2.78006	0.00543483	0.111538	100608	Noc4l	NOC4 like [Source:MGI Symbol;Acc:MGI:2140843]	protein_coding	5	110796284	110801283	-1
ENSMUSG00000040658	625.733	-1.13058	0.406884	-2.77864	0.00545867	0.111538	381101	Dnph1	2'-deoxynucleoside 5'-phosphate N-hydrolase 1 [Source:MGI Symbol;Acc:MGI:3039376]	protein_coding	17	46807637	46810550	1
ENSMUSG00000042046	333.526	-1.11536	0.401339	-2.7791	0.00545099	0.111538	213452	Dstyk	dual serine/threonine and tyrosine protein kinase [Source:MGI Symbol;Acc:MGI:1925064]	protein_coding	1	132345293	132394696	1
ENSMUSG00000064231	21.3347	-2.25924	0.812935	-2.77912	0.00545062	0.111538	NA	Gm5321	predicted gene 5321 [Source:MGI Symbol;Acc:MGI:3645266]	processed_pseudogene	7	6022021	6022467	1
ENSMUSG00000037742	10013.5	0.754942	0.271864	2.77691	0.00548788	0.111955	13627	Eef1a1	eukaryotic translation elongation factor 1 alpha 1 [Source:MGI Symbol;Acc:MGI:1096881]	protein_coding	9	78385731	78396433	-1
ENSMUSG00000042729	210.197	2.1107	0.760644	2.77489	0.00552204	0.112381	107071	Wdr74	WD repeat domain 74 [Source:MGI Symbol;Acc:MGI:2147427]	protein_coding	19	8713191	8717988	1
ENSMUSG00000059923	760.528	-0.985181	0.355068	-2.77463	0.00552651	0.112381	14784	Grb2	growth factor receptor bound protein 2 [Source:MGI Symbol;Acc:MGI:95805]	protein_coding	11	115534871	115599423	-1
ENSMUSG00000026955	65.9974	-4.20558	1.51627	-2.77364	0.00554337	0.112544	72080	Sapcd2	suppressor APC domain containing 2 [Source:MGI Symbol;Acc:MGI:1919330]	protein_coding	2	25262333	25268225	1
ENSMUSG00000030216	457.655	-1.17356	0.423263	-2.77264	0.00556027	0.112707	60321	Wbp11	WW domain binding protein 11 [Source:MGI Symbol;Acc:MGI:1891823]	protein_coding	6	136790652	136805231	-1
ENSMUSG00000075245	18.8964	-2.46234	0.889777	-2.76737	0.00565105	0.114364	NA	Gm6043	predicted gene 6043 [Source:MGI Symbol;Acc:MGI:3805955]	processed_pseudogene	14	28939596	28940087	1
ENSMUSG00000029627	37.8548	3.83517	1.38611	2.76685	0.00566009	0.114365	67235	Zkscan14	zinc finger with KRAB and SCAN domains 14 [Source:MGI Symbol;Acc:MGI:1914485]	protein_coding	5	145131756	145138678	-1
ENSMUSG00000079652	23.0887	6.74285	2.43926	2.76431	0.00570439	0.115076	245884	Fam71f2	family with sequence similarity 71, member F2 [Source:MGI Symbol;Acc:MGI:2141439]	protein_coding	6	29279592	29290679	1
ENSMUSG00000035696	526.899	-1.36747	0.494786	-2.76377	0.00571381	0.115083	73469	Rnf38	ring finger protein 38 [Source:MGI Symbol;Acc:MGI:1920719]	protein_coding	4	44126210	44233789	-1
ENSMUSG00000022184	81.9134	2.57599	0.932574	2.76224	0.00574062	0.115097	106052	Fbxo4	F-box protein 4 [Source:MGI Symbol;Acc:MGI:2146220]	protein_coding	15	3994927	4009055	-1
ENSMUSG00000069114	104.56	-2.77818	1.00577	-2.76223	0.00574075	0.115097	229055	Zbtb10	zinc finger and BTB domain containing 10 [Source:MGI Symbol;Acc:MGI:2139883]	protein_coding	3	9315662	9350393	1
ENSMUSG00000070493	704.434	-1.09708	0.397236	-2.76179	0.00574849	0.115097	14004	Chchd2	coiled-coil-helix-coiled-coil-helix domain containing 2 [Source:MGI Symbol;Acc:MGI:1261428]	protein_coding	5	129909997	129916311	-1
ENSMUSG00000105933	22.1572	-6.18363	2.2391	-2.76166	0.00575075	0.115097	NA	Gm43260	predicted gene 43260 [Source:MGI Symbol;Acc:MGI:5663397]	lncRNA	3	104087928	104090357	-1
ENSMUSG00000069682	834.037	-1.23393	0.447437	-2.75777	0.00581965	0.116292	NA	Gm10275	predicted pseudogene 10275 [Source:MGI Symbol;Acc:MGI:3704354]	transcribed_processed_pseudogene	10	29574742	29575376	-1
ENSMUSG00000020635	9.29213	5.4347	1.97336	2.75404	0.00588644	0.117442	14226	Fkbp1b	FK506 binding protein 1b [Source:MGI Symbol;Acc:MGI:1336205]	protein_coding	12	4883174	4891591	-1
ENSMUSG00000026238	1429.07	-1.16468	0.423222	-2.75194	0.00592432	0.118012	19231	Ptma	prothymosin alpha [Source:MGI Symbol;Acc:MGI:97803]	protein_coding	1	86454448	86458434	1
ENSMUSG00000019986	385.206	-1.94739	0.709268	-2.74563	0.00603949	0.118658	52906	Ahi1	Abelson helper integration site 1 [Source:MGI Symbol;Acc:MGI:87971]	protein_coding	10	20828446	20956328	1
ENSMUSG00000022350	133.27	2.09009	0.761001	2.7465	0.00602358	0.118658	223593	Washc5	WASH complex subunit 5 [Source:MGI Symbol;Acc:MGI:2146110]	protein_coding	15	59203846	59246016	-1
ENSMUSG00000022428	86.8519	2.04242	0.743276	2.74786	0.00599855	0.118658	73739	Cby1	chibby family member 1, beta catenin antagonist [Source:MGI Symbol;Acc:MGI:1920989]	protein_coding	15	79543400	79551861	1
ENSMUSG00000023018	256.893	-1.89457	0.689227	-2.74884	0.00598066	0.118658	83797	Smarcd1	SWI/SNF related, matrix associated, actin dependent regulator of chromatin, subfamily d, member 1 [Source:MGI Symbol;Acc:MGI:1933623]	protein_coding	15	99600010	99611872	1
ENSMUSG00000028953	126.016	2.59677	0.946276	2.7442	0.0060658	0.118658	27407	Abcf2	ATP-binding cassette, sub-family F (GCN20), member 2 [Source:MGI Symbol;Acc:MGI:1351657]	protein_coding	5	24770343	24782465	-1
ENSMUSG00000029777	256.771	1.75979	0.641314	2.74403	0.00606896	0.118658	353172	Gars	glycyl-tRNA synthetase [Source:MGI Symbol;Acc:MGI:2449057]	protein_coding	6	55014992	55056485	1
ENSMUSG00000033430	159.079	1.39482	0.50787	2.7464	0.00602525	0.118658	57321	Terf2ip	telomeric repeat binding factor 2, interacting protein [Source:MGI Symbol;Acc:MGI:1929871]	protein_coding	8	112738030	112747160	1
ENSMUSG00000041362	25.4461	-3.41667	1.24459	-2.74523	0.00604691	0.118658	71653	Shtn1	shootin 1 [Source:MGI Symbol;Acc:MGI:1918903]	protein_coding	19	58961788	59064532	-1
ENSMUSG00000042207	466.12	-1.06821	0.389037	-2.74579	0.00603652	0.118658	75605	Kdm5b	lysine (K)-specific demethylase 5B [Source:MGI Symbol;Acc:MGI:1922855]	protein_coding	1	134487909	134563023	1
ENSMUSG00000047361	30.9846	-1.95899	0.713728	-2.74473	0.00605609	0.118658	381260	Gm973	predicted gene 973 [Source:MGI Symbol;Acc:MGI:2685819]	protein_coding	1	59555423	59675576	1
ENSMUSG00000077450	589.912	-1.21019	0.441001	-2.74419	0.006066	0.118658	19326	Rab11b	RAB11B, member RAS oncogene family [Source:MGI Symbol;Acc:MGI:99425]	protein_coding	17	33961458	33979504	-1
ENSMUSG00000101878	225.243	1.20946	0.440126	2.748	0.00599604	0.118658	NA	Gm8203	predicted pseudogene 8203 [Source:MGI Symbol;Acc:MGI:3646499]	processed_pseudogene	6	116150698	116151084	1
ENSMUSG00000058558	56.6575	2.07715	0.757314	2.74278	0.00609209	0.118927	100503670	Rpl5	ribosomal protein L5 [Source:MGI Symbol;Acc:MGI:102854]	protein_coding	5	108048368	108056871	1
ENSMUSG00000105050	30.9898	-3.71105	1.35357	-2.74167	0.00611275	0.119147	NA	Gm42482	predicted gene 42482 [Source:MGI Symbol;Acc:MGI:5662619]	TEC	5	57955845	57957791	1
ENSMUSG00000106383	22.7112	-3.97919	1.4531	-2.73841	0.00617367	0.12015	NA	E330034L11Rik	RIKEN cDNA E330034L11 gene [Source:MGI Symbol;Acc:MGI:3026962]	TEC	3	95546615	95548356	1
ENSMUSG00000045071	128.319	-1.64091	0.600008	-2.73481	0.00624164	0.121287	230259	E130308A19Rik	RIKEN cDNA E130308A19 gene [Source:MGI Symbol;Acc:MGI:2442164]	protein_coding	4	59626211	59761439	1
ENSMUSG00000017723	143.4	-3.03266	1.10956	-2.7332	0.00627219	0.121508	67701	Wfdc2	WAP four-disulfide core domain 2 [Source:MGI Symbol;Acc:MGI:1914951]	protein_coding	2	164404333	164410430	1
ENSMUSG00000053574	11.4382	-8.34019	3.0512	-2.73341	0.00626826	0.121508	75304	4930563E22Rik	RIKEN cDNA 4930563E22 gene [Source:MGI Symbol;Acc:MGI:1922554]	protein_coding	11	72105964	72109270	1
ENSMUSG00000018899	506.204	-1.5602	0.571259	-2.73115	0.00631131	0.12208	16362	Irf1	interferon regulatory factor 1 [Source:MGI Symbol;Acc:MGI:96590]	protein_coding	11	53660841	53669200	1
ENSMUSG00000068798	326.234	-1.49045	0.54606	-2.72945	0.006344	0.122525	109905	Rap1a	RAS-related protein 1a [Source:MGI Symbol;Acc:MGI:97852]	protein_coding	3	105634583	105708652	-1
ENSMUSG00000099927	9.02038	3.88026	1.42196	2.72881	0.00635632	0.122577	NA	Gm8226	predicted gene 8226 [Source:MGI Symbol;Acc:MGI:3643827]	processed_pseudogene	9	84306037	84306834	1
ENSMUSG00000067017	26.4349	3.34972	1.22782	2.72818	0.00636857	0.122626	NA	Capza1-ps1	capping protein (actin filament) muscle Z-line, alpha 1, pseudogene 1 [Source:MGI Symbol;Acc:MGI:106236]	pseudogene	1	105383696	105386554	1
ENSMUSG00000064363	11139.3	-0.826892	0.303229	-2.72696	0.00639216	0.122894	17719	mt-Nd4	mitochondrially encoded NADH dehydrogenase 4 [Source:MGI Symbol;Acc:MGI:102498]	protein_coding	MT	10167	11544	1
ENSMUSG00000021108	206.883	1.61743	0.593381	2.72578	0.00641493	0.123145	18755	Prkch	protein kinase C, eta [Source:MGI Symbol;Acc:MGI:97600]	protein_coding	12	73631570	73824959	1
ENSMUSG00000006920	203.226	-1.95945	0.720098	-2.72109	0.0065068	0.123406	14055	Ezh1	enhancer of zeste 1 polycomb repressive complex 2 subunit [Source:MGI Symbol;Acc:MGI:1097695]	protein_coding	11	101081941	101117289	-1
ENSMUSG00000010051	13.0982	5.15683	1.89565	2.72035	0.00652122	0.123406	15586	Hyal1	hyaluronoglucosaminidase 1 [Source:MGI Symbol;Acc:MGI:96298]	protein_coding	9	107454126	107458909	1
ENSMUSG00000026743	402.722	-1.03634	0.381032	-2.71981	0.00653186	0.123406	17354	Mllt10	myeloid/lymphoid or mixed-lineage leukemia; translocated to, 10 [Source:MGI Symbol;Acc:MGI:1329038]	protein_coding	2	18060048	18217199	1
ENSMUSG00000032238	220.993	-1.67141	0.614572	-2.71963	0.00653551	0.123406	19883	Rora	RAR-related orphan receptor alpha [Source:MGI Symbol;Acc:MGI:104661]	protein_coding	9	68561068	69295528	1
ENSMUSG00000034850	340.025	2.21416	0.814138	2.71963	0.00653548	0.123406	69470	Tmem127	transmembrane protein 127 [Source:MGI Symbol;Acc:MGI:1916720]	protein_coding	2	127089828	127103027	1
ENSMUSG00000035849	6.03492	-7.40823	2.72158	-2.72204	0.00648811	0.123406	268481	Krt222	keratin 222 [Source:MGI Symbol;Acc:MGI:2442728]	protein_coding	11	99123587	99134911	-1
ENSMUSG00000036845	84.7322	2.4814	0.911482	2.72238	0.00648132	0.123406	75660	Lin37	lin-37 homolog (C. elegans) [Source:MGI Symbol;Acc:MGI:1922910]	protein_coding	7	30254866	30259263	-1
ENSMUSG00000039760	28.5976	6.20228	2.27816	2.72249	0.00647916	0.123406	237310	Il22ra2	interleukin 22 receptor, alpha 2 [Source:MGI Symbol;Acc:MGI:2665114]	protein_coding	10	19497746	19510429	1
ENSMUSG00000097451	13.4296	-5.66117	2.08058	-2.72095	0.00650944	0.123406	NA	Rian	RNA imprinted and accumulated in nucleus [Source:MGI Symbol;Acc:MGI:1922995]	lncRNA	12	109570242	109628150	1
ENSMUSG00000097669	12.0318	-3.40116	1.24942	-2.72219	0.00648502	0.123406	NA	Gm8649	predicted gene 8649 [Source:MGI Symbol;Acc:MGI:3644257]	processed_pseudogene	6	6329762	6329994	-1
ENSMUSG00000098439	18.3988	4.13839	1.52069	2.72138	0.00650097	0.123406	NA	Hm629797	cDNA sequence HM629797 [Source:MGI Symbol;Acc:MGI:5440479]	lncRNA	8	86720874	86723271	1
ENSMUSG00000035397	27.9718	2.35217	0.865438	2.7179	0.00656978	0.123869	118445	Klf16	Kruppel-like factor 16 [Source:MGI Symbol;Acc:MGI:2153049]	protein_coding	10	80402958	80413155	-1
ERCC-00042	1713.68	-2.68942	0.98972	-2.71736	0.00658059	0.123889	NA	NA	NA	NA	NA	NA	NA	NA
ENSMUSG00000050947	55.0273	2.51998	0.927634	2.71657	0.00659627	0.124	229715	Amigo1	adhesion molecule with Ig like domain 1 [Source:MGI Symbol;Acc:MGI:2653612]	protein_coding	3	108093651	108099602	1
ENSMUSG00000070368	8.82448	-7.99805	2.94707	-2.7139	0.00664972	0.12482	246691	Prok1	prokineticin 1 [Source:MGI Symbol;Acc:MGI:2180370]	protein_coding	3	107140113	107147023	-1
ENSMUSG00000017119	341.518	-1.89995	0.70036	-2.71282	0.00667127	0.124966	17966	Nbr1	NBR1, autophagy cargo receptor [Source:MGI Symbol;Acc:MGI:108498]	protein_coding	11	101442975	101472777	1
ENSMUSG00000021066	13.6098	-5.07148	1.86965	-2.71253	0.00667718	0.124966	73991	Atl1	atlastin GTPase 1 [Source:MGI Symbol;Acc:MGI:1921241]	protein_coding	12	69939388	70013191	1
ENSMUSG00000034042	155.639	-1.53526	0.566329	-2.7109	0.00670999	0.125395	77110	Gpbp1l1	GC-rich promoter binding protein 1-like 1 [Source:MGI Symbol;Acc:MGI:1924360]	protein_coding	4	116414855	116451079	1
ENSMUSG00000061414	14.227	5.17527	1.90993	2.70967	0.00673501	0.125677	381812	Cracr2a	calcium release activated channel regulator 2A [Source:MGI Symbol;Acc:MGI:2685919]	protein_coding	6	127538301	127651211	1
ENSMUSG00000075528	20.7784	4.68411	1.72906	2.70905	0.00674762	0.125728	69684	Aarsd1	alanyl-tRNA synthetase domain containing 1 [Source:MGI Symbol;Acc:MGI:1916934]	protein_coding	11	101297665	101308441	-1
ENSMUSG00000024949	1558.22	-1.10597	0.408506	-2.70735	0.00678236	0.126005	22668	Sf1	splicing factor 1 [Source:MGI Symbol;Acc:MGI:1095403]	protein_coding	19	6413720	6428060	1
ENSMUSG00000049739	77.6974	2.27251	0.839374	2.70739	0.00678156	0.126005	233905	Zfp646	zinc finger protein 646 [Source:MGI Symbol;Acc:MGI:3665412]	protein_coding	7	127475393	127485168	1
ENSMUSG00000024410	65.5869	3.35199	1.23841	2.70669	0.00679572	0.126069	76482	Rmc1	regulator of MON1-CCZ1 [Source:MGI Symbol;Acc:MGI:1916528]	protein_coding	18	12301774	12323715	1
ENSMUSG00000029610	35.5882	3.88131	1.4365	2.70191	0.00689416	0.126809	231872	Aimp2	aminoacyl tRNA synthetase complex-interacting multifunctional protein 2 [Source:MGI Symbol;Acc:MGI:2385237]	protein_coding	5	143839522	143846665	-1
ENSMUSG00000046997	18.8029	4.57286	1.69256	2.70174	0.00689772	0.126809	211949	Spsb4	splA/ryanodine receptor domain and SOCS box containing 4 [Source:MGI Symbol;Acc:MGI:2183445]	protein_coding	9	96825535	96900896	-1
ENSMUSG00000054920	274.916	-1.3189	0.487996	-2.70268	0.00687834	0.126809	71778	Klhl5	kelch-like 5 [Source:MGI Symbol;Acc:MGI:1919028]	protein_coding	5	65264882	65325531	1
ENSMUSG00000073616	826.746	-1.24185	0.459478	-2.70273	0.00687726	0.126809	66915	Cops9	COP9 signalosome subunit 9 [Source:MGI Symbol;Acc:MGI:1914165]	protein_coding	1	92564867	92569707	-1
ENSMUSG00000078607	22.2637	4.67063	1.72899	2.70136	0.00690557	0.126809	69066	1810010H24Rik	RIKEN cDNA 1810010H24 gene [Source:MGI Symbol;Acc:MGI:1916316]	protein_coding	11	106916507	106921269	1
ENSMUSG00000089665	93.2548	-1.93565	0.716062	-2.70319	0.00686776	0.126809	100503924	Fcor	Foxo1 corepressor [Source:MGI Symbol;Acc:MGI:1915484]	protein_coding	8	3721188	3722362	-1
ENSMUSG00000104913	152.758	2.0681	0.764886	2.7038	0.00685525	0.126809	NA	Gm6560	predicted gene 6560 [Source:MGI Symbol;Acc:MGI:3646204]	processed_pseudogene	5	22929576	22931166	-1
ENSMUSG00000028458	14.3827	6.06346	2.24747	2.6979	0.00697779	0.12795	21754	Tesk1	testis specific protein kinase 1 [Source:MGI Symbol;Acc:MGI:1201675]	protein_coding	4	43441939	43448064	1
ENSMUSG00000060938	1535.82	-1.08876	0.404432	-2.69207	0.00710107	0.129918	19941	Rpl26	ribosomal protein L26 [Source:MGI Symbol;Acc:MGI:106022]	protein_coding	11	68792409	68797815	1
ENSMUSG00000089669	11.1122	4.97197	1.84711	2.69175	0.00710775	0.129918	69583	Tnfsf13	tumor necrosis factor (ligand) superfamily, member 13 [Source:MGI Symbol;Acc:MGI:1916833]	protein_coding	11	69573672	69576610	-1
ENSMUSG00000105378	23.2626	-3.47371	1.29068	-2.69137	0.00711583	0.129918	NA	Gm42515	predicted gene 42515 [Source:MGI Symbol;Acc:MGI:5662652]	TEC	3	126531146	126534728	1
ENSMUSG00000006611	15.0307	5.36547	1.99462	2.68998	0.00714567	0.1301	15216	Hfe	homeostatic iron regulator [Source:MGI Symbol;Acc:MGI:109191]	protein_coding	13	23886017	23894837	-1
ENSMUSG00000031161	170.537	1.81039	0.67302	2.68995	0.00714632	0.1301	15185	Hdac6	histone deacetylase 6 [Source:MGI Symbol;Acc:MGI:1333752]	protein_coding	X	7796359	7814128	-1
ENSMUSG00000056515	366.589	1.66152	0.618119	2.68803	0.00718758	0.130477	106572	Rab31	RAB31, member RAS oncogene family [Source:MGI Symbol;Acc:MGI:1914603]	protein_coding	17	65958724	66079747	-1
ERCC-00154	18.5447	-9.04721	3.36522	-2.68845	0.00717848	0.130477	NA	NA	NA	NA	NA	NA	NA	NA
ENSMUSG00000021432	71.5342	2.74827	1.02275	2.68714	0.00720659	0.130635	108652	Slc35b3	solute carrier family 35, member B3 [Source:MGI Symbol;Acc:MGI:1913978]	protein_coding	13	39116112	39144851	-1
ENSMUSG00000017778	103.11	-1.53612	0.572065	-2.68522	0.00724829	0.131044	12867	Cox7c	cytochrome c oxidase subunit 7C [Source:MGI Symbol;Acc:MGI:103226]	protein_coding	13	86192935	86195023	-1
ENSMUSG00000025555	9.14504	-4.09781	1.52637	-2.68467	0.00726012	0.131044	223254	Farp1	FERM, RhoGEF (Arhgef) and pleckstrin domain protein 1 (chondrocyte-derived) [Source:MGI Symbol;Acc:MGI:2446173]	protein_coding	14	121272612	121521156	1
ENSMUSG00000074479	91.1809	2.21485	0.824883	2.68504	0.00725207	0.131044	NA	Rtraf-ps	RNA transcription, translation and transport factor, pseudogene [Source:MGI Symbol;Acc:MGI:3642446]	processed_pseudogene	3	88483717	88484446	-1
ENSMUSG00000021714	124.256	2.15014	0.801214	2.6836	0.00728332	0.131276	60411	Cenpk	centromere protein K [Source:MGI Symbol;Acc:MGI:1926210]	protein_coding	13	104365119	104388900	1
ENSMUSG00000034889	191.733	-1.34419	0.501415	-2.6808	0.00734471	0.132194	70312	Cactin	cactin, spliceosome C complex subunit [Source:MGI Symbol;Acc:MGI:1917562]	protein_coding	10	81156937	81162076	1
ENSMUSG00000063511	273.302	-1.54365	0.576026	-2.67982	0.00736609	0.132391	20637	Snrnp70	small nuclear ribonucleoprotein 70 (U1) [Source:MGI Symbol;Acc:MGI:98341]	protein_coding	7	45025877	45045166	-1
ENSMUSG00000020053	27.3653	-4.1454	1.54747	-2.67883	0.00738807	0.132512	16000	Igf1	insulin-like growth factor 1 [Source:MGI Symbol;Acc:MGI:96432]	protein_coding	10	87694127	87772904	1
ENSMUSG00000097122	60.0423	2.37267	0.885795	2.67857	0.00739369	0.132512	NA	NA	NA	NA	NA	NA	NA	NA
ENSMUSG00000027551	104.504	2.12957	0.795215	2.67797	0.00740692	0.132562	22722	Zfp64	zinc finger protein 64 [Source:MGI Symbol;Acc:MGI:107342]	protein_coding	2	168735251	168797507	-1
ENSMUSG00000029998	368.123	-1.87024	0.698643	-2.67696	0.00742924	0.132774	66881	Pcyox1	prenylcysteine oxidase 1 [Source:MGI Symbol;Acc:MGI:1914131]	protein_coding	6	86362988	86374136	-1
ENSMUSG00000021972	107.659	-1.41593	0.529136	-2.67593	0.00745227	0.132921	219150	Hmbox1	homeobox containing 1 [Source:MGI Symbol;Acc:MGI:2445066]	protein_coding	14	65049049	65187320	-1
ENSMUSG00000031217	18.2015	-2.93329	1.09645	-2.67527	0.00746691	0.132921	13641	Efnb1	ephrin B1 [Source:MGI Symbol;Acc:MGI:102708]	protein_coding	X	98179736	98192597	1
ENSMUSG00000103546	11.7774	5.76766	2.15636	2.67472	0.00747911	0.132921	NA	Gm37666	predicted gene, 37666 [Source:MGI Symbol;Acc:MGI:5610894]	TEC	2	68843956	68844821	1
ENSMUSG00000105762	22.3012	6.69223	2.50204	2.67471	0.00747938	0.132921	NA	Gm43605	predicted gene 43605 [Source:MGI Symbol;Acc:MGI:5663742]	TEC	5	51668210	51671635	-1
ENSMUSG00000000149	183.693	-1.27773	0.478059	-2.67274	0.00752354	0.133519	14673	Gna12	guanine nucleotide binding protein, alpha 12 [Source:MGI Symbol;Acc:MGI:95767]	protein_coding	5	140744163	140816186	-1
ENSMUSG00000063550	65.5201	2.57362	0.963533	2.67103	0.00756198	0.133641	269966	Nup98	nucleoporin 98 [Source:MGI Symbol;Acc:MGI:109404]	protein_coding	7	101768605	101859383	-1
ENSMUSG00000084106	266.505	1.05276	0.394135	2.67108	0.00756086	0.133641	NA	Gm6136	predicted pseudogene 6136 [Source:MGI Symbol;Acc:MGI:3646897]	processed_pseudogene	1	86836515	86837405	-1
ENSMUSG00000107128	8.92179	5.37637	2.0128	2.67109	0.00756054	0.133641	NA	Gm42867	predicted gene 42867 [Source:MGI Symbol;Acc:MGI:5663004]	TEC	5	34732432	34732900	1
ENSMUSG00000041747	212.623	-1.61704	0.605828	-2.66915	0.0076044	0.134203	105372	Utp15	UTP15 small subunit processome component [Source:MGI Symbol;Acc:MGI:2145443]	protein_coding	13	98383353	98399549	-1
ENSMUSG00000020544	14.1996	5.28336	1.98051	2.66768	0.00763776	0.134529	69802	Cox11	cytochrome c oxidase assembly protein 11, copper chaperone [Source:MGI Symbol;Acc:MGI:1917052]	protein_coding	11	90528999	90535757	1
ENSMUSG00000103976	88.7905	3.96992	1.48831	2.6674	0.00764403	0.134529	NA	Gm37677	predicted gene, 37677 [Source:MGI Symbol;Acc:MGI:5610905]	TEC	1	134747654	134755287	-1
ENSMUSG00000028413	641.993	-1.52569	0.572741	-2.66383	0.00772562	0.135154	14595	B4galt1	UDP-Gal:betaGlcNAc beta 1,4- galactosyltransferase, polypeptide 1 [Source:MGI Symbol;Acc:MGI:95705]	protein_coding	4	40804602	40854005	-1
ENSMUSG00000041488	110.823	-2.2176	0.832584	-2.66352	0.0077328	0.135154	20908	Stx3	syntaxin 3 [Source:MGI Symbol;Acc:MGI:103077]	protein_coding	19	11752482	11796767	-1
ENSMUSG00000041609	87.2248	-2.45124	0.920146	-2.66397	0.00772239	0.135154	75665	Bicdl1	BICD family like cargo adaptor 1 [Source:MGI Symbol;Acc:MGI:1922915]	protein_coding	5	115786234	115869680	-1
ENSMUSG00000042444	367.64	-1.70882	0.641151	-2.66524	0.00769334	0.135154	235461	Mindy2	MINDY lysine 48 deubiquitinase 2 [Source:MGI Symbol;Acc:MGI:2443086]	protein_coding	9	70506296	70564456	-1
ENSMUSG00000100747	6.1344	-6.68812	2.51065	-2.6639	0.0077241	0.135154	NA	1700084E18Rik	RIKEN cDNA 1700084E18 gene [Source:MGI Symbol;Acc:MGI:1914600]	lncRNA	2	30126807	30128235	-1
ENSMUSG00000103291	61.3261	-4.44721	1.67001	-2.66298	0.00774528	0.135185	NA	Gm38235	predicted gene, 38235 [Source:MGI Symbol;Acc:MGI:5611463]	TEC	1	106147044	106151995	1
ENSMUSG00000014243	129.131	-2.88209	1.08306	-2.66106	0.00778953	0.135516	69747	Zswim7	zinc finger SWIM-type containing 7 [Source:MGI Symbol;Acc:MGI:1916997]	protein_coding	11	62158050	62172201	-1
ENSMUSG00000029167	19.1879	5.15875	1.93985	2.65936	0.007829	0.135516	19017	Ppargc1a	peroxisome proliferative activated receptor, gamma, coactivator 1 alpha [Source:MGI Symbol;Acc:MGI:1342774]	protein_coding	5	51611592	51725068	-1
ENSMUSG00000034445	37.1169	3.74002	1.40615	2.65977	0.00781946	0.135516	225912	Cyb561a3	cytochrome b561 family, member A3 [Source:MGI Symbol;Acc:MGI:2686925]	protein_coding	19	10554536	10573325	1
ENSMUSG00000042345	19.2997	6.48686	2.43797	2.66077	0.00779629	0.135516	328795	Ubash3a	ubiquitin associated and SH3 domain containing, A [Source:MGI Symbol;Acc:MGI:1926074]	protein_coding	17	31426847	31465866	1
ENSMUSG00000095332	19.3375	4.92238	1.84995	2.66081	0.0077952	0.135516	NA	Gm9821	predicted gene 9821 [Source:MGI Symbol;Acc:MGI:3704208]	lncRNA	2	91776048	91779033	1
ENSMUSG00000097047	7.29623	-6.98799	2.62812	-2.65893	0.00783897	0.135516	68531	1110020A21Rik	RIKEN cDNA 1110020A21 gene [Source:MGI Symbol;Acc:MGI:1915781]	lncRNA	17	85224610	85265138	-1
ENSMUSG00000106110	14.1424	5.18836	1.95062	2.65985	0.00781758	0.135516	NA	Gm43571	predicted gene 43571 [Source:MGI Symbol;Acc:MGI:5663708]	TEC	5	121853172	121856269	1
ENSMUSG00000025937	63.4484	2.40311	0.90447	2.65692	0.00788582	0.135955	212442	Lactb2	lactamase, beta 2 [Source:MGI Symbol;Acc:MGI:2442551]	protein_coding	1	13693554	13730770	-1
ENSMUSG00000041891	464.55	-1.45841	0.548886	-2.65703	0.00788313	0.135955	70361	Lman1	lectin, mannose-binding, 1 [Source:MGI Symbol;Acc:MGI:1917611]	protein_coding	18	66113809	66155651	-1
ENSMUSG00000042029	373.358	-1.76201	0.663499	-2.65563	0.00791607	0.136107	76044	Ncapg2	non-SMC condensin II complex, subunit G2 [Source:MGI Symbol;Acc:MGI:1923294]	protein_coding	12	116369022	116427351	1
ENSMUSG00000060438	792.78	-1	0.376521	-2.6559	0.00790965	0.136107	NA	Rps10-ps1	ribosomal protein S10, pseudogene 1 [Source:MGI Symbol;Acc:MGI:3644167]	processed_pseudogene	3	95529589	95530083	1
ENSMUSG00000038467	246.964	-1.7608	0.663675	-2.65311	0.00797536	0.136644	75608	Chmp4b	charged multivesicular body protein 4B [Source:MGI Symbol;Acc:MGI:1922858]	protein_coding	2	154493625	154536705	1
ENSMUSG00000057666	21.2126	2.68697	1.01283	2.65293	0.00797959	0.136644	14433	Gapdh	glyceraldehyde-3-phosphate dehydrogenase [Source:MGI Symbol;Acc:MGI:95640]	protein_coding	6	125138678	125143430	-1
ENSMUSG00000074802	349.873	-1.6806	0.633481	-2.65296	0.00797895	0.136644	237436	Gas2l3	growth arrest-specific 2 like 3 [Source:MGI Symbol;Acc:MGI:1918780]	protein_coding	10	89244685	89279829	-1
ENSMUSG00000082128	15.5212	-2.41933	0.912254	-2.65204	0.00800079	0.136822	NA	Gm11824	predicted gene 11824 [Source:MGI Symbol;Acc:MGI:3651313]	processed_pseudogene	4	14170066	14170911	1
ENSMUSG00000040147	8.4963	-7.92764	2.99306	-2.64867	0.00808085	0.13782	109731	Maob	monoamine oxidase B [Source:MGI Symbol;Acc:MGI:96916]	protein_coding	X	16575521	16683605	-1
ENSMUSG00000043629	27.2715	-4.04263	1.52605	-2.64909	0.00807096	0.13782	67080	1700019D03Rik	RIKEN cDNA 1700019D03 gene [Source:MGI Symbol;Acc:MGI:1914330]	protein_coding	1	52961483	53059338	-1
ENSMUSG00000021607	405.89	1.4871	0.561692	2.64754	0.0081079	0.13797	94066	Mrpl36	mitochondrial ribosomal protein L36 [Source:MGI Symbol;Acc:MGI:2137228]	protein_coding	13	73476632	73480297	1
ENSMUSG00000039634	47.4871	-3.49546	1.32034	-2.6474	0.00811141	0.13797	230162	Zfp189	zinc finger protein 189 [Source:MGI Symbol;Acc:MGI:2444707]	protein_coding	4	49521176	49531517	1
ENSMUSG00000038776	13.733	5.11959	1.93428	2.64677	0.00812649	0.138042	13849	Ephx1	epoxide hydrolase 1, microsomal [Source:MGI Symbol;Acc:MGI:95405]	protein_coding	1	180803775	180848469	-1
ENSMUSG00000040183	78.3436	-4.60117	1.73937	-2.64531	0.00816158	0.138452	140577	Ankrd6	ankyrin repeat domain 6 [Source:MGI Symbol;Acc:MGI:2154278]	protein_coding	4	32804035	32950841	-1
ENSMUSG00000082189	31.9158	2.53441	0.958271	2.64477	0.00817466	0.138489	NA	Gm4784	predicted gene 4784 [Source:MGI Symbol;Acc:MGI:3648818]	processed_pseudogene	X	108432350	108435771	-1
ENSMUSG00000022831	553.307	1.10268	0.417118	2.64356	0.00820385	0.138495	15163	Hcls1	hematopoietic cell specific Lyn substrate 1 [Source:MGI Symbol;Acc:MGI:104568]	protein_coding	16	36755345	36783574	1
ENSMUSG00000025742	191.355	1.99725	0.755312	2.64427	0.00818667	0.138495	110639	Prps2	phosphoribosyl pyrophosphate synthetase 2 [Source:MGI Symbol;Acc:MGI:97776]	protein_coding	X	166129318	166165745	-1
ENSMUSG00000044147	374.587	-1.31949	0.499162	-2.6434	0.00820776	0.138495	11845	Arf6	ADP-ribosylation factor 6 [Source:MGI Symbol;Acc:MGI:99435]	protein_coding	12	69418924	69420557	1
ENSMUSG00000025532	92.5409	1.98756	0.752143	2.64253	0.00822902	0.138535	12909	Crcp	calcitonin gene-related peptide-receptor component protein [Source:MGI Symbol;Acc:MGI:1100818]	protein_coding	5	130058131	130089630	1
ENSMUSG00000042225	96.3174	-1.75247	0.66321	-2.64241	0.00823194	0.138535	56068	Ammecr1	Alport syndrome, mental retardation, midface hypoplasia and elliptocytosis chromosomal region gene 1 [Source:MGI Symbol;Acc:MGI:1860206]	protein_coding	X	141634142	141749724	-1
ENSMUSG00000020116	149.573	2.19075	0.829411	2.64133	0.00825816	0.138792	66249	Pno1	partner of NOB1 homolog [Source:MGI Symbol;Acc:MGI:1913499]	protein_coding	11	17153198	17161568	-1
ENSMUSG00000031832	61.2407	3.0411	1.15187	2.64013	0.00828745	0.138911	21341	Taf1c	TATA-box binding protein associated factor, RNA polymerase I, C [Source:MGI Symbol;Acc:MGI:109576]	protein_coding	8	120324610	120331961	-1
ENSMUSG00000071192	16.5022	-6.18663	2.34402	-2.63932	0.00830726	0.138911	215001	Wfikkn1	WAP, FS, Ig, KU, and NTR-containing protein 1 [Source:MGI Symbol;Acc:MGI:2670967]	protein_coding	17	26096602	26099832	-1
ENSMUSG00000079363	12.4099	-4.8667	1.84397	-2.63925	0.00830905	0.138911	17472	Gbp4	guanylate binding protein 4 [Source:MGI Symbol;Acc:MGI:97072]	protein_coding	5	105263633	105287452	-1
ENSMUSG00000083837	50.2506	-2.12116	0.803489	-2.63994	0.00829215	0.138911	NA	Gm14427	predicted gene 14427 [Source:MGI Symbol;Acc:MGI:3652026]	processed_pseudogene	2	74716716	74717350	-1
ENSMUSG00000062939	336.017	-1.30175	0.493331	-2.63869	0.00832263	0.138955	20849	Stat4	signal transducer and activator of transcription 4 [Source:MGI Symbol;Acc:MGI:103062]	protein_coding	1	52026307	52146348	1
ENSMUSG00000079487	53.1745	1.79599	0.68183	2.63408	0.00843655	0.140558	59024	Med12	mediator complex subunit 12 [Source:MGI Symbol;Acc:MGI:1926212]	protein_coding	X	100317636	100341071	1
ENSMUSG00000094955	367.263	-1.13711	0.431719	-2.63391	0.0084408	0.140558	NA	Gm3699	predicted gene 3699 [Source:MGI Symbol;Acc:MGI:3781875]	processed_pseudogene	10	43332423	43332497	-1
ENSMUSG00000021451	92.8458	1.44856	0.550375	2.63195	0.00848963	0.141186	20354	Sema4d	sema domain, immunoglobulin domain (Ig), transmembrane domain (TM) and short cytoplasmic domain, (semaphorin) 4D [Source:MGI Symbol;Acc:MGI:109244]	protein_coding	13	51839565	51947783	-1
ENSMUSG00000027326	72.7533	-2.98676	1.13631	-2.62846	0.00857725	0.142084	76464	Knl1	kinetochore scaffold 1 [Source:MGI Symbol;Acc:MGI:1923714]	protein_coding	2	118877600	118935982	1
ENSMUSG00000030068	55.4551	2.95331	1.12324	2.62929	0.00855644	0.142084	NA	Gm20696	predicted gene 20696 [Source:MGI Symbol;Acc:MGI:5313143]	protein_coding	6	99234445	99643758	-1
ENSMUSG00000060393	21.2703	2.99564	1.13961	2.62867	0.00857205	0.142084	NA	NA	NA	NA	NA	NA	NA	NA
ENSMUSG00000040987	34.5932	-5.12698	1.95165	-2.627	0.00861425	0.142511	243864	Mill2	MHC I like leukocyte 2 [Source:MGI Symbol;Acc:MGI:2179989]	protein_coding	7	18573891	18599327	1
ENSMUSG00000079140	8.81041	3.60872	1.37444	2.62559	0.00864996	0.14273	NA	Gm6374	predicted gene 6374 [Source:MGI Symbol;Acc:MGI:3647016]	processed_pseudogene	1	83292234	83293021	1
ENSMUSG00000090952	27.5685	2.39156	0.91086	2.62561	0.00864951	0.14273	NA	Gm17251	predicted gene, 17251 [Source:MGI Symbol;Acc:MGI:4936885]	lncRNA	17	33978966	33980844	1
ENSMUSG00000001065	70.5144	2.30412	0.877738	2.62506	0.00866335	0.142765	57247	Zfp276	zinc finger protein (C2H2 type) 276 [Source:MGI Symbol;Acc:MGI:1888495]	protein_coding	8	123980934	123996484	1
ENSMUSG00000024034	17.3098	4.46309	1.70074	2.6242	0.00868517	0.142939	140765	Tmprss3	transmembrane protease, serine 3 [Source:MGI Symbol;Acc:MGI:2155445]	protein_coding	17	31398239	31417951	-1
ENSMUSG00000039191	299.816	-1.75094	0.667629	-2.62263	0.00872537	0.143415	19664	Rbpj	recombination signal binding protein for immunoglobulin kappa J region [Source:MGI Symbol;Acc:MGI:96522]	protein_coding	5	53623494	53814704	1
ENSMUSG00000023026	290.597	-1.74989	0.667351	-2.62214	0.00873789	0.143435	239667	Dip2b	disco interacting protein 2 homolog B [Source:MGI Symbol;Acc:MGI:2145977]	protein_coding	15	99936545	100117354	1
ENSMUSG00000024787	373.131	-2.49422	0.952234	-2.61933	0.00881024	0.144436	69024	Snx15	sorting nexin 15 [Source:MGI Symbol;Acc:MGI:1916274]	protein_coding	19	6169429	6178334	-1
ENSMUSG00000025583	137.851	2.25351	0.86088	2.61769	0.00885281	0.144946	74370	Rptor	regulatory associated protein of MTOR, complex 1 [Source:MGI Symbol;Acc:MGI:1921620]	protein_coding	11	119493731	119790402	1
ENSMUSG00000025495	172.192	1.98065	0.757271	2.61551	0.00890931	0.145122	27388	Ptdss2	phosphatidylserine synthase 2 [Source:MGI Symbol;Acc:MGI:1351664]	protein_coding	7	140702295	140737519	1
ENSMUSG00000027984	400.123	1.36402	0.521325	2.61646	0.00888476	0.145122	15107	Hadh	hydroxyacyl-Coenzyme A dehydrogenase [Source:MGI Symbol;Acc:MGI:96009]	protein_coding	3	131027068	131065750	-1
ENSMUSG00000079467	15.217	3.85965	1.47555	2.61573	0.00890367	0.145122	NA	Gm14966	predicted gene 14966 [Source:MGI Symbol;Acc:MGI:3705223]	lncRNA	19	6405552	6413789	-1
ENSMUSG00000097750	21.5984	4.74613	1.81446	2.61573	0.0089037	0.145122	NA	Gm4673	predicted gene 4673 [Source:MGI Symbol;Acc:MGI:3782854]	lncRNA	7	30656334	30661044	1
ENSMUSG00000023921	207.772	1.22569	0.468918	2.61386	0.00895247	0.145129	17850	Mmut	methylmalonyl-Coenzyme A mutase [Source:MGI Symbol;Acc:MGI:97239]	protein_coding	17	41245576	41272879	1
ENSMUSG00000027314	35.4294	5.84052	2.23435	2.61397	0.00894965	0.145129	54485	Dll4	delta like canonical Notch ligand 4 [Source:MGI Symbol;Acc:MGI:1859388]	protein_coding	2	119156265	119166443	1
ENSMUSG00000028391	16.0381	4.2361	1.6207	2.61375	0.0089555	0.145129	71354	Wdr31	WD repeat domain 31 [Source:MGI Symbol;Acc:MGI:1918604]	protein_coding	4	62366890	62389133	-1
ENSMUSG00000106588	14.3514	6.0597	2.3183	2.61385	0.00895271	0.145129	NA	Gm17590	predicted gene, 17590 [Source:MGI Symbol;Acc:MGI:4937224]	lncRNA	5	3522861	3530873	-1
ENSMUSG00000037278	32.5714	2.97309	1.13796	2.61265	0.0089844	0.145412	69071	Tmem97	transmembrane protein 97 [Source:MGI Symbol;Acc:MGI:1916321]	protein_coding	11	78432643	78441603	-1
ENSMUSG00000023991	62.6855	-1.95039	0.746792	-2.6117	0.0090094	0.145631	74123	Foxp4	forkhead box P4 [Source:MGI Symbol;Acc:MGI:1921373]	protein_coding	17	48178058	48235570	-1
ENSMUSG00000039419	7.85402	-3.9261	1.50384	-2.61072	0.00903516	0.145861	66797	Cntnap2	contactin associated protein-like 2 [Source:MGI Symbol;Acc:MGI:1914047]	protein_coding	6	45036291	47281147	1
ENSMUSG00000029550	418.038	-1.19315	0.457171	-2.60986	0.00905802	0.146045	74585	Sppl3	signal peptide peptidase 3 [Source:MGI Symbol;Acc:MGI:1891433]	protein_coding	5	115149196	115236849	1
ENSMUSG00000018363	327.078	-1.81781	0.697191	-2.60733	0.00912519	0.146755	66313	Smurf2	SMAD specific E3 ubiquitin protein ligase 2 [Source:MGI Symbol;Acc:MGI:1913563]	protein_coding	11	106710892	106811541	-1
ENSMUSG00000026820	152.334	-2.49403	0.956467	-2.60755	0.00911934	0.146755	96979	Ptges2	prostaglandin E synthase 2 [Source:MGI Symbol;Acc:MGI:1917592]	protein_coding	2	32285908	32295784	1
ENSMUSG00000019935	15.5701	-4.35709	1.67331	-2.60387	0.00921777	0.148023	216227	Slc17a8	solute carrier family 17 (sodium-dependent inorganic phosphate cotransporter), member 8 [Source:MGI Symbol;Acc:MGI:3039629]	protein_coding	10	89409882	89457115	-1
ENSMUSG00000020323	11.3535	4.86591	1.86898	2.60351	0.00922738	0.148023	73106	Prss57	protease, serine 57 [Source:MGI Symbol;Acc:MGI:1920356]	protein_coding	10	79617308	79626795	-1
ENSMUSG00000052854	107.551	-1.70404	0.654882	-2.60206	0.0092665	0.148463	27206	Nrk	Nik related kinase [Source:MGI Symbol;Acc:MGI:1351326]	protein_coding	X	137815179	137911281	1
ENSMUSG00000023964	15.7973	-8.81429	3.39043	-2.59976	0.00932903	0.149276	12311	Calcr	calcitonin receptor [Source:MGI Symbol;Acc:MGI:101950]	protein_coding	6	3685680	3764714	-1
ENSMUSG00000022756	205.723	1.4676	0.56503	2.59739	0.00939344	0.15001	224022	Slc7a4	solute carrier family 7 (cationic amino acid transporter, y+ system), member 4 [Source:MGI Symbol;Acc:MGI:2146512]	protein_coding	16	17389882	17401078	-1
ENSMUSG00000058392	129.451	1.94293	0.748083	2.59721	0.0093985	0.15001	72462	Rrp1b	ribosomal RNA processing 1B [Source:MGI Symbol;Acc:MGI:1919712]	protein_coding	17	32255074	32281839	1
ENSMUSG00000102672	62.4588	-3.5556	1.37025	-2.59484	0.00946339	0.150856	NA	Gm37105	predicted gene, 37105 [Source:MGI Symbol;Acc:MGI:5610333]	TEC	9	72502205	72504289	1
ENSMUSG00000050549	37.6685	-2.52732	0.974204	-2.59424	0.00947995	0.15093	70617	Fam241a	family with sequence similarity 241, member A [Source:MGI Symbol;Acc:MGI:1917867]	protein_coding	3	127662707	127689973	-1
ENSMUSG00000021597	149.338	1.87046	0.721767	2.5915	0.00955593	0.151949	105377	Slf1	SMC5-SMC6 complex localization factor 1 [Source:MGI Symbol;Acc:MGI:2145448]	protein_coding	13	77191207	77283592	-1
ENSMUSG00000024818	472.42	-1.5253	0.589046	-2.58943	0.00961339	0.15248	107375	Slc25a45	solute carrier family 25, member 45 [Source:MGI Symbol;Acc:MGI:2147731]	protein_coding	19	5927836	5935906	1
ENSMUSG00000085667	79.738	-3.89777	1.50524	-2.58946	0.0096126	0.15248	545681	Gm12992	predicted gene 12992 [Source:MGI Symbol;Acc:MGI:3702644]	lncRNA	4	131626789	131647340	-1
ENSMUSG00000026721	283.022	1.27571	0.493542	2.5848	0.00974367	0.15397	29809	Rabgap1l	RAB GTPase activating protein 1-like [Source:MGI Symbol;Acc:MGI:1352507]	protein_coding	1	160046744	160620781	-1
ENSMUSG00000052446	79.1678	1.41151	0.546083	2.58479	0.00974373	0.15397	234413	Zfp961	zinc finger protein 961 [Source:MGI Symbol;Acc:MGI:3583954]	protein_coding	8	72704882	72747636	1
ENSMUSG00000054474	38.1882	5.09066	1.96924	2.58509	0.00973532	0.15397	232078	Thnsl2	threonine synthase-like 2 (bacterial) [Source:MGI Symbol;Acc:MGI:3041254]	protein_coding	6	71105150	71121423	-1
[truncated: 17,177 more rows]

## Sheet: GSEA_Mouse
NAME	SIZE	ES	NES	NOM p-val	FDR q-val	FWER p-val	Negative NES = Enriched in Marrow
[truncated: 476 more rows]
