# Supplementary material for: Cholinergic signals preserve haematopoietic stem cell quiescence during regenerative haematopoiesis
Source: Nat Commun. 2022 Jan 27;13:543. doi: 10.1038/s41467-022-28175-1 (PMC8795384; doi:10.1038/s41467-022-28175-1)
Supplement: Supplementary file 5 — Supplementary Data 2 [file 41467_2022_28175_MOESM5_ESM.xlsx]

## Sheet: Sample Info
sample	status
SFM-0003	KO endosteal BM
SFM-0004	KO central BM
SFM-0007	KO endosteal BM
SFM-0008	KO central BM
SFM-0011	KO endosteal BM
SFM-0015	KO endosteal BM
SFM-0016	KO central BM

## Sheet: Gene raw counts 
ID	SFM-0003	SFM-0004	SFM-0007	SFM-0008	SFM-0011	SFM-0015	SFM-0016
ENSMUSG00000000001	2971	4788	3235	2170	2623	5664	749
ENSMUSG00000000003	0	0	0	0	0	0	0
ENSMUSG00000000028	345	471	592	198	352	775	224
ENSMUSG00000000031	0	252	0	46	0	0	59
ENSMUSG00000000037	384	615	254	31	9	44	4
ENSMUSG00000000049	0	0	0	0	0	0	0
ENSMUSG00000000056	554	385	844	712	289	1109	245
ENSMUSG00000000058	141	402	387	213	76	580	35
ENSMUSG00000000078	1092	2181	629	483	324	243	374
ENSMUSG00000000085	1283	1834	829	1000	765	417	97
ENSMUSG00000000088	1461	1151	1578	1207	557	528	723
ENSMUSG00000000093	0	0	0	0	0	0	0
ENSMUSG00000000094	0	0	0	0	0	0	0
ENSMUSG00000000103	1	0	0	0	0	0	1
ENSMUSG00000000120	0	0	0	0	0	0	0
ENSMUSG00000000125	0	0	0	0	0	0	0
ENSMUSG00000000126	0	0	0	0	0	0	0
ENSMUSG00000000127	143	130	480	357	377	193	208
ENSMUSG00000000131	774	1650	1930	793	501	762	198
ENSMUSG00000000134	2	416	604	525	206	410	84
ENSMUSG00000000142	0	0	1	0	0	0	0
ENSMUSG00000000148	1534	162	618	79	141	1062	199
ENSMUSG00000000149	803	547	760	583	337	130	917
ENSMUSG00000000154	127	122	343	246	203	12	447
ENSMUSG00000000157	0	0	0	0	0	0	0
ENSMUSG00000000159	0	0	0	0	0	0	0
ENSMUSG00000000167	0	0	0	4	0	0	0
ENSMUSG00000000168	856	715	484	360	271	717	150
ENSMUSG00000000171	1541	1823	2701	1204	1305	1803	1307
ENSMUSG00000000182	0	0	1	0	0	0	0
ENSMUSG00000000183	0	0	0	0	0	0	0
ENSMUSG00000000184	14642	16253	36951	10467	7446	13941	6185
ENSMUSG00000000194	183	529	317	523	314	6	108
ENSMUSG00000000197	0	0	0	0	0	0	0
ENSMUSG00000000202	0	0	0	0	0	0	0
ENSMUSG00000000204	0	0	0	0	0	0	0
ENSMUSG00000000214	0	0	0	0	0	0	0
ENSMUSG00000000215	0	0	0	0	0	0	0
ENSMUSG00000000216	0	0	0	0	0	0	0
ENSMUSG00000000223	0	0	0	0	0	0	0
ENSMUSG00000000244	4489	6339	6909	3902	3203	4414	2896
ENSMUSG00000000247	0	0	0	0	1	1	0
ENSMUSG00000000248	1	0	3	0	0	0	0
ENSMUSG00000000253	736	740	1172	714	896	731	678
ENSMUSG00000000263	0	0	0	0	0	0	0
ENSMUSG00000000266	6	469	0	120	0	1	524
ENSMUSG00000000275	397	1201	1473	1575	746	1306	967
ENSMUSG00000000276	74	214	160	442	353	75	100
ENSMUSG00000000278	436	681	1077	257	139	696	27
ENSMUSG00000000282	342	302	177	401	87	325	345
ENSMUSG00000000290	947	875	1755	491	58	36	207
ENSMUSG00000000295	572	631	726	103	184	707	380
ENSMUSG00000000296	0	0	3	0	0	0	0
ENSMUSG00000000301	55	635	454	243	0	35	3
ENSMUSG00000000303	0	0	0	0	0	0	0
ENSMUSG00000000305	2	0	0	0	0	0	0
ENSMUSG00000000308	0	0	0	0	0	0	0
ENSMUSG00000000317	1	84	118	0	1	1	0
ENSMUSG00000000318	0	0	0	0	0	0	6
ENSMUSG00000000320	0	229	1	0	0	348	3
ENSMUSG00000000325	35	118	10	22	0	450	173
ENSMUSG00000000326	1242	1882	2909	1564	1881	2646	413
ENSMUSG00000000339	386	208	442	98	234	373	2
ENSMUSG00000000340	460	131	106	98	347	258	47
ENSMUSG00000000346	4567	6589	7505	3126	3519	4394	3847
ENSMUSG00000000355	1315	867	1655	623	721	845	599
ENSMUSG00000000359	0	0	0	0	0	0	0
ENSMUSG00000000365	13	760	201	0	0	0	0
ENSMUSG00000000374	544	266	158	87	29	415	140
ENSMUSG00000000378	1179	1907	3969	1461	1185	1572	442
ENSMUSG00000000381	0	0	0	0	0	0	0
ENSMUSG00000000384	249	92	1448	413	61	447	267
ENSMUSG00000000385	0	60	0	11	0	0	0
ENSMUSG00000000386	192	394	477	7	0	1	17
ENSMUSG00000000392	41	188	0	0	91	0	7
ENSMUSG00000000394	0	0	0	0	0	0	0
ENSMUSG00000000399	1007	773	2430	568	850	764	496
ENSMUSG00000000402	0	0	0	0	3	0	0
ENSMUSG00000000409	7	2	70	199	248	0	169
ENSMUSG00000000411	0	0	0	0	0	0	0
ENSMUSG00000000416	0	222	0	0	0	0	0
ENSMUSG00000000420	996	1642	2469	715	395	612	666
ENSMUSG00000000435	0	0	1	0	0	0	0
ENSMUSG00000000439	598	370	308	135	261	1373	142
ENSMUSG00000000440	0	0	0	1	0	0	0
ENSMUSG00000000441	803	1993	3772	592	904	1821	1097
ENSMUSG00000000486	753	818	1001	387	592	1048	697
ENSMUSG00000000489	0	14	0	141	7	0	98
ENSMUSG00000000530	0	0	0	0	0	0	0
ENSMUSG00000000531	304	806	169	253	293	438	108
ENSMUSG00000000532	476	367	441	261	77	85	245
ENSMUSG00000000538	887	1121	876	183	1674	265	559
ENSMUSG00000000544	5	0	0	0	0	0	0
ENSMUSG00000000552	124	58	37	24	18	122	28
ENSMUSG00000000555	766	1318	400	289	542	257	242
ENSMUSG00000000560	0	0	0	0	2	2	3
ENSMUSG00000000561	2137	3306	1580	1210	889	1947	1120
ENSMUSG00000000562	0	1	0	0	0	0	0
ENSMUSG00000000563	2479	2042	2424	2135	1858	1581	978
ENSMUSG00000000567	0	1	2	1	0	0	1
ENSMUSG00000000568	835	729	1429	1079	293	299	489
ENSMUSG00000000579	54	40	48	17	28	20	23
ENSMUSG00000000581	1511	2286	3108	2023	954	1301	927
ENSMUSG00000000594	1545	2449	11605	2214	1534	3913	1004
ENSMUSG00000000600	1161	4310	7896	1440	1130	1314	1247
ENSMUSG00000000605	634	1021	2936	660	1172	97	547
ENSMUSG00000000606	0	0	0	0	0	0	0
ENSMUSG00000000617	0	0	0	0	0	0	0
ENSMUSG00000000627	1	0	0	1	191	176	0
ENSMUSG00000000628	1132	712	5259	591	283	748	211
ENSMUSG00000000631	1726	1476	1364	1406	846	748	914
ENSMUSG00000000632	0	0	0	26	0	0	0
ENSMUSG00000000673	31	0	4	0	196	449	74
ENSMUSG00000000682	81	27	47	391	44	1093	316
ENSMUSG00000000686	85	128	297	111	25	240	96
ENSMUSG00000000690	0	43	41	2	75	0	29
ENSMUSG00000000693	408	581	272	125	110	51	8
ENSMUSG00000000701	0	0	0	0	0	0	0
ENSMUSG00000000706	0	0	0	0	1	0	0
ENSMUSG00000000708	658	621	649	204	325	296	615
ENSMUSG00000000711	298	360	219	261	288	274	127
ENSMUSG00000000724	0	0	0	0	0	0	0
ENSMUSG00000000730	0	2	0	0	0	0	0
ENSMUSG00000000731	0	98	193	8	0	0	0
ENSMUSG00000000732	28	120	3	1	0	161	21
ENSMUSG00000000738	887	1214	1153	859	386	43	347
ENSMUSG00000000739	0	0	0	0	0	0	0
ENSMUSG00000000740	1591	1576	1707	1881	1028	1325	1041
ENSMUSG00000000743	1088	2023	1740	1040	320	1323	871
ENSMUSG00000000751	1173	3063	2768	1710	1041	1082	862
ENSMUSG00000000753	2795	2795	1989	1319	920	1663	766
ENSMUSG00000000759	1719	676	803	302	642	1099	412
ENSMUSG00000000766	0	2	0	2	0	9	0
ENSMUSG00000000776	372	309	73	94	425	543	93
ENSMUSG00000000782	157	0	0	83	0	11	5
ENSMUSG00000000787	3057	3325	1919	2144	2240	3029	2257
ENSMUSG00000000791	290	179	720	188	140	80	4
ENSMUSG00000000792	0	0	0	0	0	0	0
ENSMUSG00000000794	0	0	0	0	0	0	1
ENSMUSG00000000804	507	506	897	443	330	91	215
ENSMUSG00000000805	0	0	0	0	0	0	0
ENSMUSG00000000811	959	1013	752	251	206	338	4
ENSMUSG00000000817	0	0	0	0	0	0	0
ENSMUSG00000000823	1463	2055	7752	931	1159	521	605
ENSMUSG00000000826	1270	2022	3961	1768	1096	1954	1684
ENSMUSG00000000827	2944	1459	2999	1907	1228	2007	260
ENSMUSG00000000838	1210	1015	1225	739	194	820	654
ENSMUSG00000000861	4689	3587	6190	3876	2684	4113	2850
ENSMUSG00000000869	255	274	386	268	90	61	12
ENSMUSG00000000876	445	509	1424	365	151	554	202
ENSMUSG00000000881	202	400	150	144	169	117	285
ENSMUSG00000000884	434	208	619	129	315	669	259
ENSMUSG00000000889	0	2	0	0	0	0	0
ENSMUSG00000000901	26	2	0	0	0	0	2
ENSMUSG00000000902	3188	1956	3902	1333	944	1716	1682
ENSMUSG00000000903	12	0	133	417	0	1327	0
ENSMUSG00000000915	1461	1197	1387	520	841	2565	674
ENSMUSG00000000916	258	346	913	340	351	334	76
ENSMUSG00000000934	506	113	296	124	20	27	105
ENSMUSG00000000938	565	997	647	497	622	931	308
ENSMUSG00000000942	0	4	9	0	0	0	0
ENSMUSG00000000948	58	0	0	2	1	0	1
ENSMUSG00000000957	71	857	92	2	17	0	22
ENSMUSG00000000958	29	322	141	273	261	34	73
ENSMUSG00000000959	1093	1625	1279	1046	519	1708	589
ENSMUSG00000000976	1402	1518	853	851	281	502	210
ENSMUSG00000000982	0	0	72	25	0	27	3
ENSMUSG00000000983	0	0	0	0	0	0	0
ENSMUSG00000001014	254	336	236	104	207	2	364
ENSMUSG00000001016	2009	2497	3195	2087	1547	828	1206
ENSMUSG00000001017	3316	3362	2824	1187	881	2186	566
ENSMUSG00000001018	1685	914	1560	663	1032	901	726
ENSMUSG00000001020	45	23	42	52	27	35	178
ENSMUSG00000001021	0	1	0	85	0	0	0
ENSMUSG00000001023	1	7	79	0	20	66	0
ENSMUSG00000001025	442	735	468	713	345	350	1246
ENSMUSG00000001027	0	0	0	0	0	0	0
ENSMUSG00000001029	1473	175	1418	500	723	1329	380
ENSMUSG00000001034	840	177	97	78	4	325	60
ENSMUSG00000001036	0	1	0	0	0	0	122
ENSMUSG00000001039	503	105	125	0	2	199	0
ENSMUSG00000001052	1053	687	1200	1059	876	1436	687
ENSMUSG00000001053	338	7	9	0	2	388	1
ENSMUSG00000001054	494	2273	1067	600	179	747	610
ENSMUSG00000001056	2067	684	2290	1889	698	480	1003
ENSMUSG00000001062	537	1924	840	721	56	78	248
ENSMUSG00000001065	142	156	816	103	253	272	71
ENSMUSG00000001076	0	0	6	0	0	0	0
ENSMUSG00000001082	2028	2333	4598	1497	1139	1431	1365
ENSMUSG00000001089	391	590	1370	403	183	330	570
ENSMUSG00000001095	0	0	0	71	0	0	0
ENSMUSG00000001098	1043	838	381	194	422	729	73
ENSMUSG00000001100	2315	2263	3088	878	512	2360	736
ENSMUSG00000001103	0	0	0	0	0	0	0
ENSMUSG00000001105	786	1361	2418	1075	618	1033	1159
ENSMUSG00000001119	0	0	0	0	0	0	0
ENSMUSG00000001120	296	1641	890	82	89	91	2
ENSMUSG00000001123	4152	3237	6119	2785	3692	6251	1370
ENSMUSG00000001127	1352	1698	1593	2499	1440	235	2322
ENSMUSG00000001128	67	245	395	1	65	532	10
ENSMUSG00000001131	0	0	0	0	0	0	0
ENSMUSG00000001134	51	33	73	38	79	29	86
ENSMUSG00000001138	261	951	2213	475	102	757	380
ENSMUSG00000001143	1138	842	2488	330	639	597	251
ENSMUSG00000001150	1891	1867	2733	771	542	199	831
ENSMUSG00000001151	1226	1886	914	927	1539	1463	340
ENSMUSG00000001155	0	0	0	0	0	0	0
ENSMUSG00000001156	255	687	581	869	324	539	125
ENSMUSG00000001157	237	379	717	265	470	157	197
ENSMUSG00000001158	709	681	925	306	223	449	361
ENSMUSG00000001166	35	244	193	262	13	1	390
ENSMUSG00000001168	0	0	0	0	6	11	1
ENSMUSG00000001173	2286	4090	4918	2349	2491	2255	2132
ENSMUSG00000001175	6795	4932	9690	5416	3422	5779	3712
ENSMUSG00000001211	1352	774	557	296	438	525	674
ENSMUSG00000001225	0	0	0	0	0	0	0
ENSMUSG00000001227	21	141	31	39	0	10	7
ENSMUSG00000001228	1855	484	3605	938	797	3710	1190
ENSMUSG00000001229	1183	1227	746	647	192	1209	301
ENSMUSG00000001240	218	54	80	59	0	0	79
ENSMUSG00000001247	24	185	93	122	19	29	202
ENSMUSG00000001248	1938	2099	2115	1824	1621	2985	1008
ENSMUSG00000001249	32	0	0	51	0	0	3
ENSMUSG00000001260	0	0	1	0	0	0	0
ENSMUSG00000001270	0	47	7	0	0	0	17
ENSMUSG00000001280	553	1427	1044	1112	1081	580	1344
ENSMUSG00000001281	1209	398	266	634	81	809	1897
ENSMUSG00000001285	511	606	805	575	390	553	377
ENSMUSG00000001288	454	52	165	211	63	309	134
ENSMUSG00000001289	1858	2208	2065	1820	1125	1170	1359
ENSMUSG00000001300	106	72	0	0	2	1	23
ENSMUSG00000001305	721	306	359	568	255	596	229
ENSMUSG00000001313	63	440	139	20	215	165	13
ENSMUSG00000001323	356	27	375	210	274	46	318
ENSMUSG00000001333	1	0	0	0	73	0	0
ENSMUSG00000001334	1	0	0	58	0	0	115
ENSMUSG00000001348	4	0	385	221	99	159	188
ENSMUSG00000001349	0	0	0	0	0	0	0
ENSMUSG00000001366	2601	3220	2236	1629	1484	2301	1508
ENSMUSG00000001376	470	1034	1708	228	209	387	312
ENSMUSG00000001380	1468	849	3450	1397	1137	1783	58
ENSMUSG00000001383	1159	1026	3121	785	322	871	733
ENSMUSG00000001403	71	177	1726	341	2	1	261
ENSMUSG00000001415	561	966	1530	469	1034	1845	983
ENSMUSG00000001416	4444	5067	5973	1935	3301	5580	1461
ENSMUSG00000001418	1104	1004	1643	712	533	701	209
ENSMUSG00000001419	928	2619	1030	664	950	1266	1134
ENSMUSG00000001420	6	10	23	28	11	0	16
ENSMUSG00000001424	2427	3942	4157	1602	1428	1998	1552
ENSMUSG00000001435	163	0	0	27	2	0	0
ENSMUSG00000001436	449	436	1176	521	585	242	302
ENSMUSG00000001440	2991	4309	7622	2409	2074	1484	1997
ENSMUSG00000001441	963	1005	1369	420	714	1060	461
ENSMUSG00000001444	0	0	0	0	0	0	0
ENSMUSG00000001445	783	829	648	304	352	866	276
ENSMUSG00000001467	670	2046	714	846	1006	1169	362
ENSMUSG00000001472	4724	3731	4285	1873	2468	2316	3005
ENSMUSG00000001473	2	25	432	3	31	198	1
ENSMUSG00000001482	7974	5207	6993	3879	2988	1927	3300
ENSMUSG00000001493	0	0	0	0	0	0	0
ENSMUSG00000001494	0	0	0	0	0	0	0
ENSMUSG00000001496	0	0	0	0	0	0	0
ENSMUSG00000001497	0	0	2	0	0	1	0
ENSMUSG00000001504	0	0	0	0	0	0	0
ENSMUSG00000001506	274	0	19	0	67	3	0
ENSMUSG00000001507	3	0	0	57	76	0	2
ENSMUSG00000001508	0	0	0	0	0	0	0
ENSMUSG00000001510	0	0	0	0	0	0	0
ENSMUSG00000001517	276	228	391	5	3	0	37
ENSMUSG00000001518	591	1209	564	266	31	345	499
ENSMUSG00000001520	24	196	6	1	19	1	1
ENSMUSG00000001521	13	18	105	5	71	20	321
ENSMUSG00000001524	798	1382	836	266	136	2	370
ENSMUSG00000001525	20366	20545	102722	9547	10323	13406	14516
ENSMUSG00000001542	70	500	583	410	3	1	538
ENSMUSG00000001552	311	27	42	137	113	404	173
ENSMUSG00000001555	0	2	0	4	1	0	2
ENSMUSG00000001558	0	0	0	0	0	0	0
ENSMUSG00000001566	0	0	0	0	0	0	0
ENSMUSG00000001569	1084	1179	1575	198	288	358	257
ENSMUSG00000001576	993	224	562	151	177	1282	472
ENSMUSG00000001583	2	4	73	0	127	1	0
ENSMUSG00000001588	4685	3937	7370	2555	2614	2853	1807
ENSMUSG00000001604	0	0	0	0	0	0	0
ENSMUSG00000001622	0	0	0	3	0	0	0
ENSMUSG00000001627	1152	1681	1539	537	1065	17	775
ENSMUSG00000001630	262	425	70	57	19	150	83
ENSMUSG00000001632	1310	802	384	981	636	431	596
ENSMUSG00000001642	338	362	403	307	277	208	117
ENSMUSG00000001655	0	0	0	0	0	0	0
ENSMUSG00000001656	0	0	0	0	0	0	0
ENSMUSG00000001657	0	0	0	184	0	0	0
ENSMUSG00000001661	0	1	0	33	26	0	4
ENSMUSG00000001663	382	368	260	130	12	178	140
ENSMUSG00000001665	380	883	1281	684	365	500	229
ENSMUSG00000001666	104	139	322	122	108	150	37
ENSMUSG00000001670	0	0	0	0	0	0	0
ENSMUSG00000001672	1	0	0	0	0	0	0
ENSMUSG00000001674	596	428	281	355	124	84	187
ENSMUSG00000001687	335	916	1285	613	408	122	1149
ENSMUSG00000001700	984	194	494	10	166	696	2
ENSMUSG00000001707	742	650	945	163	474	991	544
ENSMUSG00000001729	1857	3149	2531	1204	834	1335	1660
ENSMUSG00000001739	45	0	0	0	0	0	0
ENSMUSG00000001741	1963	2217	2226	1006	811	1971	971
ENSMUSG00000001750	3620	2037	3901	980	1260	3404	821
ENSMUSG00000001751	200	524	1004	159	474	192	419
ENSMUSG00000001755	758	1365	1052	645	417	813	482
ENSMUSG00000001761	2004	733	562	121	408	418	449
ENSMUSG00000001763	198	28	30	137	95	14	25
ENSMUSG00000001767	735	624	1377	135	226	569	118
ENSMUSG00000001768	1046	1159	292	117	51	2	374
ENSMUSG00000001773	0	1	0	0	0	0	0
ENSMUSG00000001774	1729	2260	3339	617	1582	1687	549
ENSMUSG00000001783	2785	4146	3195	2429	2551	2131	1421
ENSMUSG00000001785	1180	798	1170	832	1045	2253	257
ENSMUSG00000001786	964	1139	1099	454	486	1158	401
ENSMUSG00000001794	2255	2096	2696	2391	1037	743	2592
ENSMUSG00000001802	0	0	0	0	0	0	0
ENSMUSG00000001804	0	0	0	0	0	0	0
ENSMUSG00000001815	0	0	0	0	0	0	1
ENSMUSG00000001819	0	0	0	0	0	0	0
ENSMUSG00000001823	0	0	0	0	0	0	0
ENSMUSG00000001827	0	0	0	0	0	0	0
ENSMUSG00000001829	633	913	535	1044	320	108	593
ENSMUSG00000001833	3842	3148	5655	2575	1217	2843	1331
ENSMUSG00000001844	1116	1415	1006	791	334	1350	702
ENSMUSG00000001847	1700	3207	2586	1830	1487	2440	1173
ENSMUSG00000001855	1069	588	1256	1289	745	1708	780
ENSMUSG00000001864	5	28	0	1	76	0	181
ENSMUSG00000001865	18	14	129	3	0	0	143
ENSMUSG00000001870	305	2	1	145	1	2	0
ENSMUSG00000001891	1231	514	1035	591	635	273	416
ENSMUSG00000001901	0	0	85	0	0	0	0
ENSMUSG00000001909	1614	1340	768	1161	1112	1640	1482
ENSMUSG00000001910	122	431	162	96	217	704	107
ENSMUSG00000001911	522	337	796	528	479	173	504
ENSMUSG00000001918	2505	2364	2970	1349	2078	3050	918
ENSMUSG00000001924	3576	6443	7805	2495	3058	2398	2638
ENSMUSG00000001930	2141	4083	671	2667	1216	513	873
ENSMUSG00000001942	441	2957	2014	756	797	1002	754
ENSMUSG00000001943	75	180	102	34	0	0	0
ENSMUSG00000001946	2068	3445	2994	1667	2053	2550	2505
ENSMUSG00000001948	1	0	49	0	65	0	10
ENSMUSG00000001962	1123	261	349	115	135	299	217
ENSMUSG00000001964	386	159	140	134	93	382	135
ENSMUSG00000001983	1	0	127	41	149	3	24
ENSMUSG00000001985	0	0	0	0	0	0	0
ENSMUSG00000001986	129	402	77	678	266	447	197
ENSMUSG00000001988	0	0	0	0	0	0	0
ENSMUSG00000001995	0	0	0	1	0	0	94
ENSMUSG00000001998	1152	75	274	50	325	86	70
ENSMUSG00000001999	871	916	482	317	472	306	333
ENSMUSG00000002006	0	0	47	0	0	0	8
ENSMUSG00000002007	343	57	32	0	16	715	1
ENSMUSG00000002010	5040	3508	4367	3059	2901	4820	1202
ENSMUSG00000002012	209	819	240	361	473	734	1032
ENSMUSG00000002014	1892	1827	3165	1140	1579	1334	1155
ENSMUSG00000002015	3762	2806	5164	2540	2353	2877	1147
ENSMUSG00000002017	765	90	146	46	235	526	109
ENSMUSG00000002020	0	0	0	0	0	0	0
ENSMUSG00000002028	3901	5418	5946	3318	3671	2023	2086
ENSMUSG00000002031	258	609	2114	700	210	5	326
ENSMUSG00000002032	0	0	233	0	0	4	0
ENSMUSG00000002033	0	0	0	188	0	0	0
ENSMUSG00000002043	701	1402	1381	1029	833	641	204
ENSMUSG00000002052	1396	439	1974	1194	1767	684	1348
ENSMUSG00000002055	299	121	648	2	52	446	146
ENSMUSG00000002057	0	0	0	0	0	0	0
ENSMUSG00000002058	679	385	417	575	197	52	259
ENSMUSG00000002059	168	0	266	0	0	1	0
ENSMUSG00000002064	777	969	1438	750	533	444	425
ENSMUSG00000002068	2	25	6	4	0	298	400
ENSMUSG00000002076	15	81	173	115	1	0	0
ENSMUSG00000002083	177	22	98	34	4	107	47
ENSMUSG00000002100	0	0	0	0	0	0	0
ENSMUSG00000002102	2832	3756	3379	1657	1970	1976	1886
ENSMUSG00000002103	500	653	1007	421	273	1	459
ENSMUSG00000002104	0	1	99	66	18	1	1
ENSMUSG00000002105	646	1449	933	137	933	1702	923
ENSMUSG00000002107	4831	5020	11639	4861	3425	3365	3014
ENSMUSG00000002108	0	0	0	78	1	5	177
ENSMUSG00000002109	9	417	230	250	45	759	1
ENSMUSG00000002111	799	1529	2362	903	621	1307	771
ENSMUSG00000002129	1763	1390	1466	1145	600	1905	938
ENSMUSG00000002147	688	3090	1909	472	1645	2828	658
ENSMUSG00000002190	0	0	0	0	0	0	0
ENSMUSG00000002204	1195	2645	1765	1212	874	1083	1241
ENSMUSG00000002205	1194	1794	875	1004	756	1491	197
ENSMUSG00000002210	1019	838	500	294	393	327	166
ENSMUSG00000002221	1566	865	880	335	285	494	991
ENSMUSG00000002222	2172	962	1663	257	199	2267	837
ENSMUSG00000002227	552	388	1184	297	386	771	133
ENSMUSG00000002228	0	0	0	0	0	0	0
ENSMUSG00000002233	43	2	0	1	0	0	123
ENSMUSG00000002240	0	0	0	0	0	0	0
ENSMUSG00000002249	71	17	34	14	5	82	9
ENSMUSG00000002250	41	38	14	55	33	35	114
ENSMUSG00000002257	2313	4229	3801	1653	1202	2195	1398
ENSMUSG00000002265	150	311	0	0	0	2	21
ENSMUSG00000002266	0	0	1	0	0	0	0
ENSMUSG00000002274	0	4	10	0	4	0	33
ENSMUSG00000002279	644	560	402	409	133	633	29
ENSMUSG00000002280	592	2188	1370	329	500	767	524
ENSMUSG00000002289	625	250	292	132	0	241	12
ENSMUSG00000002297	370	434	1385	195	284	398	454
ENSMUSG00000002307	357	265	346	303	247	2	206
ENSMUSG00000002308	319	57	906	733	218	536	213
ENSMUSG00000002319	1481	2427	328	851	1688	1461	788
ENSMUSG00000002320	332	646	769	226	568	442	112
ENSMUSG00000002324	454	915	380	545	38	284	147
ENSMUSG00000002325	2581	2831	2132	1794	515	1781	265
ENSMUSG00000002326	814	2012	2450	431	596	1108	1591
ENSMUSG00000002329	1175	1393	2681	278	101	789	1373
ENSMUSG00000002332	833	983	1648	777	1108	465	321
ENSMUSG00000002341	0	0	0	0	1	31	0
ENSMUSG00000002342	1289	950	1052	482	737	491	153
ENSMUSG00000002343	1	9	219	328	195	132	374
ENSMUSG00000002345	505	287	527	723	217	531	405
ENSMUSG00000002346	25	443	110	118	11	218	28
ENSMUSG00000002365	676	228	428	47	130	330	149
ENSMUSG00000002372	974	1144	1561	701	382	918	689
ENSMUSG00000002379	625	533	1736	685	385	441	836
ENSMUSG00000002384	0	0	0	0	0	0	0
ENSMUSG00000002393	0	41	57	97	30	291	126
ENSMUSG00000002395	2164	2161	2654	2031	813	1077	844
ENSMUSG00000002396	401	879	249	260	220	160	172
ENSMUSG00000002409	29	0	7	107	35	91	0
ENSMUSG00000002413	1859	413	1198	1310	675	399	423
ENSMUSG00000002416	888	302	1529	312	275	401	183
ENSMUSG00000002428	448	641	1247	308	822	1297	470
ENSMUSG00000002455	1606	2581	1584	1000	387	1051	554
ENSMUSG00000002458	4600	2472	3001	1515	1744	1983	1065
ENSMUSG00000002459	0	0	0	0	0	0	0
ENSMUSG00000002475	0	0	0	0	0	0	0
ENSMUSG00000002477	880	839	2173	633	794	989	872
ENSMUSG00000002486	61	355	403	201	36	216	17
ENSMUSG00000002489	269	1079	477	144	65	155	65
ENSMUSG00000002496	608	1929	4301	871	1373	892	1162
ENSMUSG00000002500	0	0	0	0	0	0	0
ENSMUSG00000002504	493	54	391	98	107	351	89
ENSMUSG00000002524	3288	3789	3517	2309	1949	1654	1263
ENSMUSG00000002546	313	1444	1558	806	182	678	833
ENSMUSG00000002550	332	317	419	185	227	30	26
ENSMUSG00000002565	0	0	378	0	0	1	0
ENSMUSG00000002578	160	591	220	608	249	27	193
ENSMUSG00000002580	487	252	516	353	318	247	165
ENSMUSG00000002588	0	0	0	0	0	0	0
ENSMUSG00000002602	1068	487	2	277	199	820	45
ENSMUSG00000002603	36	58	296	86	9	18	79
ENSMUSG00000002608	319	688	1073	926	560	669	219
ENSMUSG00000002617	1138	322	134	26	49	362	27
ENSMUSG00000002625	2637	1676	2566	1420	824	1238	1425
ENSMUSG00000002633	0	0	0	0	0	0	0
ENSMUSG00000002635	712	466	601	220	275	303	141
ENSMUSG00000002658	885	663	2487	942	779	1068	110
ENSMUSG00000002660	356	1542	1164	272	348	1041	1138
ENSMUSG00000002661	129	246	491	516	59	82	161
ENSMUSG00000002664	0	0	0	0	0	27	0
ENSMUSG00000002668	1033	767	1972	1650	1184	529	631
ENSMUSG00000002679	245	536	415	106	233	195	114
ENSMUSG00000002688	0	0	72	1	0	0	0
ENSMUSG00000002699	2799	1719	4597	1611	1287	1626	907
ENSMUSG00000002718	1304	1174	4898	1009	480	1915	1129
ENSMUSG00000002728	723	457	816	272	286	403	452
ENSMUSG00000002731	670	799	537	716	329	705	1025
ENSMUSG00000002732	277	187	211	105	137	147	300
ENSMUSG00000002733	56	301	369	99	172	1	360
ENSMUSG00000002741	184	182	225	134	83	163	437
ENSMUSG00000002748	2418	2702	5045	2660	1818	1435	1926
ENSMUSG00000002763	1267	2722	958	761	116	105	680
ENSMUSG00000002767	223	596	1850	436	488	662	236
ENSMUSG00000002768	840	1184	1776	416	362	672	612
ENSMUSG00000002769	0	0	0	7	0	0	0
ENSMUSG00000002771	0	0	1	12	0	0	0
ENSMUSG00000002778	497	627	214	555	216	870	334
ENSMUSG00000002781	336	77	153	17	5	11	115
ENSMUSG00000002791	0	0	0	3	0	0	0
ENSMUSG00000002797	401	123	734	93	38	58	126
ENSMUSG00000002799	563	63	24	190	64	14	12
ENSMUSG00000002803	2	1158	575	317	182	438	13
ENSMUSG00000002804	306	529	707	284	174	900	330
ENSMUSG00000002808	221	572	455	0	54	1	0
ENSMUSG00000002812	912	2201	2186	845	1598	1641	280
ENSMUSG00000002814	122	97	1011	203	486	136	46
ENSMUSG00000002820	3	622	736	113	161	793	182
ENSMUSG00000002825	332	395	1072	691	580	998	528
ENSMUSG00000002831	8	32	0	0	0	0	16
ENSMUSG00000002833	1058	1100	932	58	305	222	324
ENSMUSG00000002835	727	544	261	230	495	567	452
ENSMUSG00000002844	869	581	2108	700	807	2005	399
ENSMUSG00000002845	479	663	683	266	331	497	229
ENSMUSG00000002846	589	226	702	58	39	675	123
ENSMUSG00000002847	0	0	0	0	0	0	0
ENSMUSG00000002870	886	2946	3226	1835	1966	2807	1561
ENSMUSG00000002871	549	1514	1703	643	140	404	362
ENSMUSG00000002881	985	768	917	795	568	1836	767
ENSMUSG00000002885	1186	954	434	463	284	684	351
ENSMUSG00000002897	2279	1052	1403	754	1237	1696	1627
ENSMUSG00000002900	0	0	36	0	0	1	0
ENSMUSG00000002908	0	0	0	0	3	0	0
ENSMUSG00000002910	151	4	1125	171	171	3	79
ENSMUSG00000002930	0	0	0	0	0	0	0
ENSMUSG00000002944	1	0	8	0	0	0	11
ENSMUSG00000002948	1670	781	786	481	382	397	436
ENSMUSG00000002949	1384	1423	3112	1683	553	1796	550
ENSMUSG00000002957	2022	1356	2010	905	937	1654	648
ENSMUSG00000002963	288	691	816	719	101	610	822
ENSMUSG00000002968	1614	437	743	278	242	873	129
ENSMUSG00000002980	5	139	22	0	36	0	272
ENSMUSG00000002981	1215	1562	2447	484	444	3225	815
ENSMUSG00000002983	3	201	72	151	213	84	6
ENSMUSG00000002984	1142	984	1264	673	1100	459	544
ENSMUSG00000002985	6863	12575	10773	5512	5688	8357	3170
ENSMUSG00000002992	0	0	0	1	0	0	0
ENSMUSG00000002996	3488	1676	2080	2589	1253	2069	1022
ENSMUSG00000002997	1681	2567	1408	916	928	77	665
ENSMUSG00000003031	509	336	902	440	190	160	209
ENSMUSG00000003032	1	0	0	0	117	1	30
ENSMUSG00000003033	2109	2182	2178	1465	1741	2100	609
ENSMUSG00000003037	1881	926	4389	1002	1489	986	1249
ENSMUSG00000003038	1091	847	2150	621	511	520	613
ENSMUSG00000003039	4316	2811	4629	2741	1468	873	1419
ENSMUSG00000003051	0	0	0	0	0	0	0
ENSMUSG00000003053	0	1	0	0	0	0	0
ENSMUSG00000003062	633	950	516	464	512	250	86
ENSMUSG00000003068	729	1436	918	722	657	529	473
ENSMUSG00000003070	0	0	0	0	0	1	1
ENSMUSG00000003072	8684	4943	5113	4578	4295	3527	4897
ENSMUSG00000003099	648	1679	1665	810	610	976	272
ENSMUSG00000003119	438	565	1198	400	503	547	244
ENSMUSG00000003123	86	271	111	136	295	135	101
ENSMUSG00000003131	2984	3599	4698	1901	1681	2010	1633
ENSMUSG00000003134	1517	336	333	90	219	884	763
ENSMUSG00000003135	226	280	97	199	1	55	177
ENSMUSG00000003153	1591	2103	2096	1623	1401	890	551
ENSMUSG00000003154	120	100	2	75	240	396	192
ENSMUSG00000003161	2267	2422	3519	2150	1872	2132	2556
ENSMUSG00000003166	996	2353	1518	1101	1239	1254	370
ENSMUSG00000003178	62	154	327	62	222	65	365
ENSMUSG00000003184	2120	1901	1902	921	782	1549	812
ENSMUSG00000003190	293	417	279	146	85	327	268
ENSMUSG00000003198	13	149	571	474	513	680	434
ENSMUSG00000003199	14	283	570	462	149	43	614
ENSMUSG00000003200	643	3500	2347	1772	748	1689	438
ENSMUSG00000003206	525	1811	832	1498	557	724	876
ENSMUSG00000003208	286	538	87	88	112	156	215
ENSMUSG00000003226	1535	1617	2491	761	1052	1784	770
ENSMUSG00000003227	88	193	158	228	154	9	27
ENSMUSG00000003228	2	0	81	68	103	0	0
ENSMUSG00000003233	558	256	599	241	230	439	120
ENSMUSG00000003234	271	1041	494	181	567	1783	376
ENSMUSG00000003235	948	576	974	734	362	1578	1205
ENSMUSG00000003269	609	291	723	192	104	1046	394
ENSMUSG00000003271	0	21	0	3	16	0	30
ENSMUSG00000003273	0	25	0	0	5	0	0
ENSMUSG00000003279	1	1	34	0	0	0	0
ENSMUSG00000003282	48	1106	780	125	451	1	17
ENSMUSG00000003283	0	0	8	1	0	1209	303
ENSMUSG00000003299	683	578	1367	359	464	617	265
ENSMUSG00000003308	900	829	1403	944	598	718	729
ENSMUSG00000003309	136	0	0	0	0	0	4
ENSMUSG00000003316	2181	2161	1553	1477	1335	2084	558
ENSMUSG00000003341	0	0	0	0	0	1	0
ENSMUSG00000003344	104	915	436	237	200	467	778
ENSMUSG00000003345	1030	1301	1324	509	224	503	422
ENSMUSG00000003346	530	622	317	388	275	956	885
ENSMUSG00000003348	686	365	444	307	292	875	48
ENSMUSG00000003352	0	0	0	0	0	0	0
ENSMUSG00000003354	17	0	8	0	1	0	0
ENSMUSG00000003355	198	349	154	275	74	1	71
ENSMUSG00000003360	515	99	431	153	200	146	43
ENSMUSG00000003363	1548	1839	1476	881	401	1369	716
ENSMUSG00000003378	201	154	180	128	231	25	462
ENSMUSG00000003379	26	0	14	236	0	3676	303
ENSMUSG00000003380	2755	4568	3491	2289	1835	1603	3297
ENSMUSG00000003382	1349	1078	695	396	922	68	32
ENSMUSG00000003402	854	1399	1907	770	1150	1397	602
ENSMUSG00000003410	4	2	1	1	1	0	1
ENSMUSG00000003411	0	1	0	0	0	0	0
ENSMUSG00000003418	0	0	148	0	0	0	0
ENSMUSG00000003420	1485	195	630	250	409	304	133
ENSMUSG00000003421	631	1580	1705	480	932	1045	301
ENSMUSG00000003423	1021	865	1487	565	730	774	904
ENSMUSG00000003429	4813	4814	5353	4730	3443	2670	2473
ENSMUSG00000003435	1810	1257	1728	1163	987	1361	781
ENSMUSG00000003436	1	0	0	1	0	0	0
ENSMUSG00000003437	944	1004	2113	228	312	862	773
ENSMUSG00000003438	1158	1095	2432	545	1640	3174	678
ENSMUSG00000003444	151	57	191	179	79	59	54
ENSMUSG00000003452	1086	673	1196	963	505	363	181
ENSMUSG00000003458	1054	903	2135	822	669	815	910
ENSMUSG00000003464	945	1029	1266	684	707	325	239
ENSMUSG00000003469	0	0	18	7	0	301	0
ENSMUSG00000003476	0	0	0	0	0	0	0
ENSMUSG00000003477	0	0	0	0	0	0	0
ENSMUSG00000003484	0	0	0	0	11	388	2
ENSMUSG00000003500	1858	1011	1967	876	512	864	348
ENSMUSG00000003505	0	0	0	0	0	0	0
ENSMUSG00000003518	385	906	1073	399	50	270	51
ENSMUSG00000003526	2221	1834	1047	814	757	476	1322
ENSMUSG00000003527	590	301	903	72	134	889	184
ENSMUSG00000003528	1857	2176	1936	969	869	1380	984
ENSMUSG00000003531	458	522	500	469	536	503	147
ENSMUSG00000003534	2	91	0	1	31	0	144
ENSMUSG00000003541	568	384	1082	580	423	419	170
ENSMUSG00000003545	0	0	0	0	0	0	0
ENSMUSG00000003546	878	296	966	300	264	408	286
ENSMUSG00000003549	261	461	444	298	166	102	486
ENSMUSG00000003555	0	0	0	0	0	27	0
ENSMUSG00000003559	1224	2012	3390	199	892	1570	994
ENSMUSG00000003573	816	615	351	422	389	488	255
ENSMUSG00000003575	2192	2506	1492	948	694	1598	690
ENSMUSG00000003581	550	428	72	220	200	75	50
ENSMUSG00000003585	8	75	76	1	0	5	66
ENSMUSG00000003604	215	189	235	103	180	1	486
ENSMUSG00000003617	186	0	0	0	0	0	2
ENSMUSG00000003623	3216	2525	1874	1293	438	1568	1069
ENSMUSG00000003644	2252	2156	3511	1720	713	2098	1497
ENSMUSG00000003657	0	0	0	0	0	0	0
ENSMUSG00000003660	3102	3940	1281	1149	1743	1699	919
ENSMUSG00000003662	678	687	747	183	412	463	214
ENSMUSG00000003665	0	0	0	0	0	0	1
ENSMUSG00000003680	875	1994	2609	1692	892	1063	394
ENSMUSG00000003721	499	594	618	149	176	122	229
ENSMUSG00000003731	441	404	305	566	450	172	154
ENSMUSG00000003746	1057	1386	1683	595	1160	288	368
ENSMUSG00000003752	219	0	760	235	122	253	131
ENSMUSG00000003762	728	8	50	177	268	24	88
ENSMUSG00000003778	3120	3612	3650	903	817	1876	779
ENSMUSG00000003779	201	72	170	0	10	0	58
ENSMUSG00000003808	3542	2149	3874	719	1595	2803	1032
ENSMUSG00000003809	609	781	1405	35	478	174	842
ENSMUSG00000003810	13	110	581	103	447	0	171
ENSMUSG00000003812	197	557	782	337	607	764	660
ENSMUSG00000003813	821	244	390	372	157	761	63
ENSMUSG00000003814	5623	5464	6202	2712	3391	3581	2805
ENSMUSG00000003824	988	529	590	541	515	338	444
ENSMUSG00000003847	4516	5459	5991	3311	1793	3435	1420
ENSMUSG00000003848	1351	751	1963	535	406	1041	224
ENSMUSG00000003849	109	73	4	177	0	0	0
ENSMUSG00000003863	0	0	1	0	0	0	0
ENSMUSG00000003865	271	22	196	275	444	13	33
ENSMUSG00000003868	1976	1084	1942	1146	1035	2179	991
ENSMUSG00000003872	0	0	0	0	0	0	0
ENSMUSG00000003873	1280	507	1328	487	585	573	776
ENSMUSG00000003882	2	6	4	583	0	577	1
ENSMUSG00000003923	896	393	2405	519	471	1591	848
ENSMUSG00000003929	93	125	547	164	273	10	193
ENSMUSG00000003934	0	47	0	0	0	0	0
ENSMUSG00000003948	4	0	115	186	1	88	201
ENSMUSG00000003949	7165	9333	7282	5772	3941	3330	4011
ENSMUSG00000003955	1190	664	1750	707	609	866	723
ENSMUSG00000003970	21639	20869	17645	16363	13965	15396	13933
ENSMUSG00000003974	0	0	0	0	0	0	0
ENSMUSG00000003992	2891	4010	5509	2914	2286	2503	1294
ENSMUSG00000004018	199	604	885	287	380	276	284
ENSMUSG00000004031	0	0	0	1	0	0	0
ENSMUSG00000004032	567	1780	1260	993	736	1347	122
ENSMUSG00000004035	205	11	496	281	244	155	207
ENSMUSG00000004038	1	1	0	1	1	4	0
ENSMUSG00000004040	3511	2856	5477	1650	3201	2070	1554
ENSMUSG00000004043	2977	2178	1840	1195	839	1309	1232
ENSMUSG00000004044	2987	3468	9228	1632	1303	754	1350
ENSMUSG00000004054	1234	1650	1427	585	621	894	1425
ENSMUSG00000004056	977	878	1866	492	519	332	300
ENSMUSG00000004069	1041	1314	1933	772	656	1942	177
ENSMUSG00000004070	1712	1387	2810	1174	1470	1697	609
ENSMUSG00000004071	1497	1033	1249	728	415	2611	969
ENSMUSG00000004085	1358	1507	1801	1283	286	1045	1179
ENSMUSG00000004096	575	971	1702	910	409	773	725
ENSMUSG00000004098	0	35	3	36	0	648	0
ENSMUSG00000004099	3834	1906	4269	1374	1935	3864	3047
ENSMUSG00000004100	1399	1042	1348	1052	724	884	221
ENSMUSG00000004105	246	10	18	165	42	0	31
ENSMUSG00000004110	0	0	13	26	2	24	108
ENSMUSG00000004113	0	20	0	1	0	0	34
ENSMUSG00000004127	209	269	230	317	113	158	167
ENSMUSG00000004151	0	96	0	0	30	0	0
ENSMUSG00000004187	0	5	262	144	0	133	58
ENSMUSG00000004207	1972	4773	1085	1709	1529	2279	1191
ENSMUSG00000004221	2658	472	382	532	622	987	873
ENSMUSG00000004231	0	0	1	1	0	0	0
ENSMUSG00000004233	456	761	56	306	222	355	16
ENSMUSG00000004263	176	371	369	311	350	190	538
ENSMUSG00000004264	1808	2349	3983	1414	1101	3070	952
ENSMUSG00000004266	4133	4587	3721	2066	2176	5062	1540
ENSMUSG00000004267	314	270	348	294	395	1	0
ENSMUSG00000004268	3291	1546	3162	1146	1104	1436	1330
ENSMUSG00000004270	1901	946	1542	948	719	1214	863
ENSMUSG00000004285	1437	1502	2428	2040	990	1341	1024
ENSMUSG00000004296	0	0	0	0	0	0	0
ENSMUSG00000004317	686	293	280	237	76	2	21
ENSMUSG00000004319	1889	872	2029	1238	897	1294	449
ENSMUSG00000004328	91	71	10	104	33	332	282
ENSMUSG00000004341	0	0	0	0	0	0	0
ENSMUSG00000004344	0	0	0	0	0	0	0
ENSMUSG00000004347	19	126	41	134	37	3	290
ENSMUSG00000004356	888	1104	1480	603	306	931	376
ENSMUSG00000004359	0	169	106	1	1	1	238
ENSMUSG00000004360	0	0	0	0	0	1	0
ENSMUSG00000004364	1258	145	1308	909	417	214	521
ENSMUSG00000004366	0	0	0	0	0	0	0
ENSMUSG00000004371	0	0	0	0	0	0	0
ENSMUSG00000004383	424	162	332	223	44	399	139
ENSMUSG00000004393	1673	885	2109	724	1438	2439	615
ENSMUSG00000004394	2182	2466	795	1365	1092	1333	399
ENSMUSG00000004415	1	0	1	2	2	0	0
ENSMUSG00000004446	1372	775	1231	431	329	813	171
ENSMUSG00000004451	585	27	861	42	44	374	373
ENSMUSG00000004455	120	237	255	117	132	125	82
ENSMUSG00000004460	839	2022	1110	863	377	814	682
ENSMUSG00000004462	913	593	537	164	308	502	147
ENSMUSG00000004473	0	0	60	0	0	18	0
ENSMUSG00000004500	2	36	336	77	367	1	7
ENSMUSG00000004508	520	116	164	238	106	455	422
ENSMUSG00000004530	730	2449	2053	881	581	943	842
ENSMUSG00000004535	5118	4262	4751	2531	4426	1889	1712
ENSMUSG00000004540	0	0	0	0	0	0	0
ENSMUSG00000004542	0	1	0	0	0	0	0
ENSMUSG00000004552	133	130	354	60	45	93	165
ENSMUSG00000004558	208	733	798	327	146	416	611
ENSMUSG00000004561	525	789	744	452	214	548	89
ENSMUSG00000004562	972	790	1574	1131	682	494	1302
ENSMUSG00000004565	379	785	451	166	502	5	146
ENSMUSG00000004567	778	11	691	403	371	678	137
ENSMUSG00000004568	1043	2449	3144	1189	1242	2231	350
ENSMUSG00000004591	1278	243	3371	948	1149	687	500
ENSMUSG00000004609	0	0	0	0	302	0	0
ENSMUSG00000004610	4061	2615	5944	2652	2576	2141	1584
ENSMUSG00000004612	387	21	1522	962	713	660	282
ENSMUSG00000004613	0	0	0	0	0	0	0
ENSMUSG00000004626	5100	2344	4309	2781	2493	3712	2003
ENSMUSG00000004630	0	8	21	0	44	0	0
ENSMUSG00000004631	382	396	44	633	385	377	51
ENSMUSG00000004633	541	67	294	90	245	2	108
ENSMUSG00000004637	314	980	957	206	298	501	492
ENSMUSG00000004642	1497	2021	1878	780	708	1448	655
ENSMUSG00000004651	0	0	0	0	0	0	0
ENSMUSG00000004654	0	0	0	0	0	0	0
ENSMUSG00000004655	388	143	1213	37	0	2	232
ENSMUSG00000004661	854	961	1043	224	15	538	11
ENSMUSG00000004665	3006	3387	2795	1357	1706	1411	2364
ENSMUSG00000004667	1658	2815	3676	961	1886	1499	1749
ENSMUSG00000004668	0	0	0	1	0	0	0
ENSMUSG00000004677	1492	2183	1824	1526	906	1354	1264
ENSMUSG00000004698	106	656	256	37	130	431	37
ENSMUSG00000004707	36	25	144	200	1	374	34
ENSMUSG00000004709	3	0	0	0	60	0	0
ENSMUSG00000004730	0	0	0	0	0	0	0
ENSMUSG00000004748	596	130	149	24	195	426	490
ENSMUSG00000004768	495	158	300	292	222	415	9
ENSMUSG00000004771	7108	3568	5249	3287	2703	2664	2353
ENSMUSG00000004788	1034	565	1402	368	677	778	752
ENSMUSG00000004789	2045	3099	2542	899	2268	4426	991
ENSMUSG00000004791	0	0	0	0	0	0	0
ENSMUSG00000004798	377	649	1528	890	446	79	569
ENSMUSG00000004814	0	0	0	0	0	0	0
ENSMUSG00000004815	239	1	0	344	99	0	90
ENSMUSG00000004821	0	0	0	0	0	0	0
ENSMUSG00000004837	0	0	3	133	0	429	221
ENSMUSG00000004842	0	0	0	15	0	0	0
ENSMUSG00000004843	844	1397	2724	1145	466	1259	439
ENSMUSG00000004846	891	1032	738	854	329	142	311
ENSMUSG00000004849	1415	1216	1322	705	854	765	457
ENSMUSG00000004864	47	307	63	0	0	0	113
ENSMUSG00000004865	2135	3481	11684	2466	1281	2809	1642
ENSMUSG00000004872	0	0	0	1	0	0	0
ENSMUSG00000004880	1779	4498	6414	1468	2268	2685	1261
ENSMUSG00000004885	0	0	0	0	0	0	0
ENSMUSG00000004891	23	151	211	21	0	0	17
ENSMUSG00000004892	4	0	0	0	0	0	0
ENSMUSG00000004894	0	0	0	0	0	0	0
ENSMUSG00000004895	416	17	102	45	73	178	70
ENSMUSG00000004896	376	391	366	159	506	128	76
ENSMUSG00000004897	2327	1904	3626	1501	1528	1059	1570
ENSMUSG00000004902	0	0	0	0	0	0	0
ENSMUSG00000004929	1598	1163	948	143	122	1665	263
ENSMUSG00000004931	47	6	993	511	253	600	9
ENSMUSG00000004933	1700	2499	3146	982	689	1852	698
ENSMUSG00000004934	661	929	840	446	270	254	234
ENSMUSG00000004936	1790	1268	1068	1222	190	1824	533
ENSMUSG00000004937	3045	3853	1660	426	531	629	1368
ENSMUSG00000004939	0	0	0	0	0	0	0
ENSMUSG00000004945	760	378	210	321	259	256	416
ENSMUSG00000004947	512	0	148	206	696	46	2
ENSMUSG00000004948	0	0	0	0	0	0	0
ENSMUSG00000004951	0	0	0	0	0	0	0
ENSMUSG00000004952	171	28	8	15	296	416	276
ENSMUSG00000004961	0	0	0	0	0	0	0
ENSMUSG00000004980	15366	18029	31240	12376	10603	16003	8334
ENSMUSG00000004988	39	9	0	34	0	0	0
ENSMUSG00000004994	657	37	814	130	239	480	19
ENSMUSG00000004996	976	766	2496	709	221	1006	900
ENSMUSG00000005034	4109	3144	2610	1913	3046	2233	1795
ENSMUSG00000005043	150	279	220	168	362	649	282
ENSMUSG00000005045	1	0	0	0	0	0	1
ENSMUSG00000005054	856	504	1000	592	182	210	586
ENSMUSG00000005057	86	259	218	0	8	106	70
ENSMUSG00000005069	1255	1273	188	821	787	1193	597
ENSMUSG00000005078	620	666	1161	589	433	895	481
ENSMUSG00000005087	3261	3178	7925	1374	2534	3974	3283
ENSMUSG00000005089	56	0	0	0	0	0	0
ENSMUSG00000005102	1057	1185	474	722	760	350	528
ENSMUSG00000005103	4094	4296	5666	1337	2788	6930	1498
ENSMUSG00000005107	1	264	19	20	9	2	95
ENSMUSG00000005124	1	0	3	1	0	0	3
ENSMUSG00000005125	2401	400	1534	1232	1053	1513	500
ENSMUSG00000005131	8	16	1	3	0	4	0
ENSMUSG00000005142	3017	555	3390	1839	2449	3121	1125
ENSMUSG00000005148	44	115	56	0	56	0	0
ENSMUSG00000005150	404	620	935	316	656	523	318
ENSMUSG00000005161	3318	2662	4343	2348	1945	3636	2440
ENSMUSG00000005198	649	892	1091	1055	635	1889	819
ENSMUSG00000005202	16	0	0	0	0	0	0
ENSMUSG00000005204	487	973	1266	999	163	308	335
ENSMUSG00000005220	0	0	0	0	0	0	0
ENSMUSG00000005225	135	17	1766	159	80	5	164
ENSMUSG00000005232	0	0	0	0	0	0	0
ENSMUSG00000005233	690	556	1256	287	109	47	837
ENSMUSG00000005237	0	0	0	0	0	0	0
ENSMUSG00000005251	0	0	0	0	0	0	0
ENSMUSG00000005262	662	455	1950	1127	577	1387	560
ENSMUSG00000005267	21	79	70	0	0	1	1
ENSMUSG00000005268	0	0	0	0	3	0	0
ENSMUSG00000005299	368	1020	862	606	96	527	664
ENSMUSG00000005312	1217	1151	3702	608	1085	1212	742
ENSMUSG00000005320	0	0	0	0	0	0	0
ENSMUSG00000005338	0	0	0	0	0	0	0
ENSMUSG00000005339	0	0	0	0	0	0	0
ENSMUSG00000005354	3701	3030	3516	2983	2416	3053	1706
ENSMUSG00000005355	0	0	0	0	0	0	0
ENSMUSG00000005357	0	0	54	0	0	0	4
ENSMUSG00000005360	0	27	0	1	0	0	1
ENSMUSG00000005362	1311	654	609	911	493	260	44
ENSMUSG00000005364	0	0	0	0	0	0	9
ENSMUSG00000005370	1555	1691	2657	924	1533	2403	884
ENSMUSG00000005371	701	1172	1165	919	546	1121	575
ENSMUSG00000005373	0	0	9	0	0	0	0
ENSMUSG00000005374	1243	398	595	54	76	160	16
ENSMUSG00000005378	1113	736	1152	555	568	386	334
ENSMUSG00000005397	0	0	0	0	0	0	0
ENSMUSG00000005410	1735	2695	5021	729	1041	2347	887
ENSMUSG00000005413	209	195	434	1	3	363	151
ENSMUSG00000005417	2877	2745	3434	1640	1797	1753	1453
ENSMUSG00000005442	1127	1412	601	939	591	718	774
ENSMUSG00000005447	909	530	980	707	813	1047	576
ENSMUSG00000005465	927	689	1247	512	413	378	176
ENSMUSG00000005469	323	861	666	219	93	251	251
ENSMUSG00000005470	1	251	965	6	441	2212	248
ENSMUSG00000005474	1	0	8	2	14	0	3
ENSMUSG00000005481	4311	868	3540	584	1190	1362	728
ENSMUSG00000005483	1958	2828	2331	1161	623	3321	1749
ENSMUSG00000005493	24	0	0	87	0	0	0
ENSMUSG00000005501	919	965	2399	610	606	688	99
ENSMUSG00000005503	0	0	0	0	0	0	0
ENSMUSG00000005505	238	239	208	0	0	345	13
ENSMUSG00000005506	2238	2965	5946	2131	1127	2604	1125
ENSMUSG00000005510	787	1145	823	311	333	402	241
ENSMUSG00000005514	5286	3720	5046	1885	1934	1377	1364
ENSMUSG00000005533	601	1128	1833	371	815	280	909
ENSMUSG00000005534	820	1264	175	681	732	842	550
ENSMUSG00000005540	0	45	8	8	1	1804	0
ENSMUSG00000005547	0	0	0	0	0	0	0
ENSMUSG00000005553	59	0	0	0	0	0	0
ENSMUSG00000005566	4563	3871	6104	4498	2938	6098	3673
ENSMUSG00000005575	142	107	328	63	63	27	86
ENSMUSG00000005580	120	515	634	565	253	98	120
ENSMUSG00000005583	7239	6574	5910	1553	2037	3078	1303
ENSMUSG00000005609	1511	1699	2162	495	586	2257	715
ENSMUSG00000005610	13434	9463	14008	9070	3708	8190	4619
ENSMUSG00000005611	0	0	2	0	0	135	0
ENSMUSG00000005615	1044	1535	1130	956	474	548	399
ENSMUSG00000005621	1114	1401	2173	795	864	1286	1354
ENSMUSG00000005625	2099	1327	3158	607	1695	2046	631
ENSMUSG00000005628	0	26	146	0	0	0	0
ENSMUSG00000005640	148	296	0	213	242	0	8
ENSMUSG00000005649	0	0	0	0	0	0	0
ENSMUSG00000005656	1364	1414	2536	1069	1373	801	1054
ENSMUSG00000005667	25	1	424	189	335	269	65
ENSMUSG00000005672	10058	12599	11091	7843	8578	10240	3943
ENSMUSG00000005674	178	77	319	159	79	135	225
ENSMUSG00000005677	0	0	0	0	0	20	26
ENSMUSG00000005681	0	0	0	0	0	8	1
ENSMUSG00000005682	314	628	329	361	1021	472	819
ENSMUSG00000005683	1746	2226	3163	1921	1474	1339	1198
ENSMUSG00000005686	53	69	708	65	7	53	167
ENSMUSG00000005687	2003	1620	3340	864	677	908	908
ENSMUSG00000005696	0	0	1	1	0	0	0
ENSMUSG00000005698	2137	2015	1501	1828	1199	1736	1823
ENSMUSG00000005699	2	59	185	121	140	312	188
ENSMUSG00000005705	82	5	152	0	21	0	0
ENSMUSG00000005716	0	0	0	0	0	0	0
ENSMUSG00000005718	102	156	142	243	87	258	151
ENSMUSG00000005732	3354	2638	5097	1624	918	1955	1628
ENSMUSG00000005763	3	90	1	30	11	0	17
ENSMUSG00000005774	619	487	582	441	446	310	343
ENSMUSG00000005779	1874	3422	5440	1964	1335	2050	2182
ENSMUSG00000005800	0	0	0	0	0	0	0
ENSMUSG00000005802	334	640	478	253	8	1	281
ENSMUSG00000005803	51	690	245	202	337	0	14
ENSMUSG00000005804	764	1857	2673	686	1019	2511	667
ENSMUSG00000005813	1466	1862	1340	704	878	331	522
ENSMUSG00000005823	777	1568	1056	764	530	5	800
ENSMUSG00000005824	495	301	322	48	3	445	71
ENSMUSG00000005836	0	0	0	0	0	0	0
ENSMUSG00000005846	3411	2576	3284	1484	1859	2797	1452
ENSMUSG00000005864	0	0	0	0	0	0	0
ENSMUSG00000005871	1760	1830	1196	664	604	1560	1213
ENSMUSG00000005873	1118	1668	1234	1021	1402	1018	1132
ENSMUSG00000005881	2721	1979	2703	1621	1462	1329	1351
ENSMUSG00000005882	936	884	1034	642	1033	483	601
ENSMUSG00000005883	105	695	107	635	539	1	280
ENSMUSG00000005886	650	2436	3505	1381	1742	2358	2174
ENSMUSG00000005891	0	0	0	0	0	0	0
ENSMUSG00000005892	0	0	0	0	0	0	0
ENSMUSG00000005893	2240	2344	2061	850	641	843	697
ENSMUSG00000005897	176	551	420	90	181	1089	135
ENSMUSG00000005899	899	1114	1842	330	322	28	200
ENSMUSG00000005907	212	859	549	439	339	265	152
ENSMUSG00000005917	0	0	0	2	0	0	0
ENSMUSG00000005936	610	1398	1775	416	389	1785	340
ENSMUSG00000005947	0	10	34	10	0	1	12
ENSMUSG00000005949	651	77	668	79	501	334	192
ENSMUSG00000005950	0	0	0	0	0	0	0
ENSMUSG00000005951	408	159	0	13	471	0	0
ENSMUSG00000005952	0	0	0	0	0	0	0
ENSMUSG00000005958	0	1	0	0	0	0	0
ENSMUSG00000005968	132	11	483	1	2	679	166
ENSMUSG00000005973	2381	1850	1295	1067	1334	875	812
ENSMUSG00000005980	771	463	31	166	1	44	1
ENSMUSG00000005981	3225	1783	5299	1045	2067	1313	103
ENSMUSG00000005982	1150	2480	1643	292	481	857	390
ENSMUSG00000005983	132	0	62	86	87	444	24
ENSMUSG00000005986	414	455	727	142	122	453	57
ENSMUSG00000005994	0	0	0	0	0	0	0
ENSMUSG00000006005	3350	3673	7564	1537	2363	3325	2673
ENSMUSG00000006007	0	0	0	0	0	0	0
ENSMUSG00000006010	951	1057	943	684	302	1077	110
ENSMUSG00000006014	3	8	0	10	7	0	0
ENSMUSG00000006019	24	466	124	141	125	463	555
ENSMUSG00000006021	481	465	623	384	222	1064	37
ENSMUSG00000006024	993	3607	4298	1046	729	3402	772
ENSMUSG00000006050	1870	2157	2473	923	611	1326	1033
ENSMUSG00000006056	0	0	0	0	0	0	0
ENSMUSG00000006057	129	278	355	109	38	88	76
ENSMUSG00000006058	181	434	292	163	74	70	228
ENSMUSG00000006095	1022	820	2160	539	227	830	466
ENSMUSG00000006127	1878	3051	3103	1012	1298	2821	877
ENSMUSG00000006134	399	1520	1389	210	436	1209	88
ENSMUSG00000006143	0	0	0	0	0	6	0
ENSMUSG00000006154	211	131	99	67	159	6	6
ENSMUSG00000006169	2673	2208	3469	1385	1346	259	1036
ENSMUSG00000006179	0	0	26	10	0	0	0
ENSMUSG00000006191	1000	639	800	537	115	585	746
ENSMUSG00000006200	0	0	0	0	0	0	0
ENSMUSG00000006204	0	0	0	0	0	0	0
ENSMUSG00000006205	2	0	1	0	0	3	1
ENSMUSG00000006215	686	298	506	102	251	235	19
ENSMUSG00000006216	0	0	0	0	1	0	0
ENSMUSG00000006218	0	0	0	0	0	0	0
ENSMUSG00000006219	6	0	20	0	0	0	3
ENSMUSG00000006221	0	0	0	0	0	0	0
ENSMUSG00000006235	29	623	37	68	150	118	618
ENSMUSG00000006241	214	0	15	0	0	85	16
ENSMUSG00000006262	345	712	931	282	133	182	327
ENSMUSG00000006269	0	72	0	0	0	0	0
ENSMUSG00000006270	0	0	0	0	0	1	0
ENSMUSG00000006273	1965	2524	3430	2135	914	3079	1452
ENSMUSG00000006276	496	702	811	328	320	424	83
ENSMUSG00000006281	556	179	1172	628	405	160	488
ENSMUSG00000006288	891	735	875	448	346	149	497
ENSMUSG00000006289	1048	1598	1431	530	435	515	221
ENSMUSG00000006299	3723	3913	5382	1661	1904	2206	797
ENSMUSG00000006301	1855	2652	1168	1133	1062	1106	1831
ENSMUSG00000006304	5112	4374	8646	3269	4024	3494	3751
ENSMUSG00000006307	648	951	1259	678	370	283	334
ENSMUSG00000006310	16	0	0	65	0	0	0
ENSMUSG00000006311	0	0	0	0	0	0	0
ENSMUSG00000006313	16	0	0	29	0	0	5
ENSMUSG00000006315	1389	1681	2169	1068	686	1085	826
ENSMUSG00000006333	14903	13981	13960	15105	7791	7177	11092
ENSMUSG00000006335	163	146	505	340	310	3	39
ENSMUSG00000006342	0	0	0	178	0	0	0
ENSMUSG00000006344	675	386	1024	74	138	12	9
ENSMUSG00000006345	0	0	59	1	0	45	81
ENSMUSG00000006356	0	0	74	0	67	221	0
ENSMUSG00000006360	1790	580	1908	1079	818	667	2630
ENSMUSG00000006362	4372	3998	7257	3078	1988	1347	2510
ENSMUSG00000006369	3	1	2	2	1	0	1
ENSMUSG00000006373	4101	3622	3797	1085	1503	2608	1186
ENSMUSG00000006378	468	623	221	202	83	311	242
ENSMUSG00000006386	1879	1472	800	803	438	219	942
ENSMUSG00000006389	16678	20213	15945	14400	6309	10227	7852
ENSMUSG00000006390	3163	1278	3374	1070	1491	1303	319
ENSMUSG00000006392	859	1613	1601	497	814	566	946
ENSMUSG00000006395	382	658	341	304	395	202	329
ENSMUSG00000006398	380	334	2527	14	301	22	67
ENSMUSG00000006403	0	0	0	1	0	0	0
ENSMUSG00000006411	0	111	605	170	56	335	80
ENSMUSG00000006412	319	401	1190	297	380	140	267
ENSMUSG00000006418	2717	4148	2527	1276	1578	1878	864
ENSMUSG00000006423	284	581	1260	293	241	589	105
ENSMUSG00000006435	0	0	0	0	0	0	0
ENSMUSG00000006442	2055	1857	3619	934	2040	1732	750
ENSMUSG00000006445	0	2	0	1	1	340	17
ENSMUSG00000006456	849	654	1599	878	522	1094	103
ENSMUSG00000006457	0	0	0	0	0	0	47
ENSMUSG00000006462	0	0	0	0	0	0	0
ENSMUSG00000006463	594	401	467	686	535	855	732
ENSMUSG00000006464	25	102	87	0	3	19	0
ENSMUSG00000006469	0	0	0	0	0	0	0
ENSMUSG00000006471	378	1053	572	588	423	563	723
ENSMUSG00000006476	2125	2650	763	471	1103	657	1023
ENSMUSG00000006488	0	0	0	0	0	0	0
ENSMUSG00000006490	0	0	0	0	0	0	0
ENSMUSG00000006494	1697	2769	1734	2820	1090	2165	368
ENSMUSG00000006498	2636	2697	3954	1342	2510	3525	1724
ENSMUSG00000006517	180	457	21	203	48	347	0
ENSMUSG00000006519	1040	1502	2589	783	533	900	1278
ENSMUSG00000006522	0	0	0	0	0	0	0
ENSMUSG00000006526	574	509	6	301	166	1	262
ENSMUSG00000006527	368	295	1199	297	274	9	120
ENSMUSG00000006529	0	0	0	0	0	0	0
ENSMUSG00000006538	0	0	0	0	0	0	0
ENSMUSG00000006542	0	0	0	0	0	0	0
ENSMUSG00000006546	0	0	0	0	0	0	0
ENSMUSG00000006567	1	9	556	3	9	0	0
ENSMUSG00000006570	0	0	0	0	0	0	0
ENSMUSG00000006574	10	0	0	0	0	0	0
ENSMUSG00000006575	0	53	0	0	0	0	0
ENSMUSG00000006576	0	240	1	177	0	0	8
ENSMUSG00000006585	494	839	1258	406	722	1841	988
ENSMUSG00000006586	100	649	42	406	35	13	89
ENSMUSG00000006587	20	0	0	0	0	0	0
ENSMUSG00000006589	2021	1840	2242	1848	841	1174	1922
ENSMUSG00000006599	828	1278	1419	877	308	912	794
ENSMUSG00000006611	0	6	395	330	10	0	0
ENSMUSG00000006638	49	0	0	5	0	0	0
ENSMUSG00000006641	381	159	394	110	334	0	2
ENSMUSG00000006642	0	0	0	0	1	0	1
ENSMUSG00000006649	0	0	0	0	0	0	0
ENSMUSG00000006651	0	0	1	0	0	0	0
ENSMUSG00000006673	1550	2988	2170	1006	1499	1654	872
ENSMUSG00000006675	321	62	534	142	20	32	44
ENSMUSG00000006676	1868	1682	2313	734	1232	2373	1056
ENSMUSG00000006678	1939	926	4458	1187	879	1086	1000
ENSMUSG00000006699	7864	10988	13086	4968	3980	7918	4318
ENSMUSG00000006705	1082	485	1594	750	856	997	92
ENSMUSG00000006711	0	0	0	0	0	0	0
ENSMUSG00000006715	744	557	1938	439	696	253	478
ENSMUSG00000006717	788	398	890	482	609	515	7
ENSMUSG00000006720	204	46	262	182	0	91	168
ENSMUSG00000006724	0	0	0	0	0	0	0
ENSMUSG00000006728	7295	7243	11378	3724	4138	9067	3857
ENSMUSG00000006731	348	594	809	350	273	537	599
ENSMUSG00000006732	280	584	903	236	594	956	589
ENSMUSG00000006736	1028	999	1155	296	393	136	270
ENSMUSG00000006740	2598	1739	2235	1887	1590	3129	1820
ENSMUSG00000006763	890	536	1750	461	142	294	349
ENSMUSG00000006764	0	0	0	0	0	0	0
ENSMUSG00000006777	0	0	0	0	0	2	0
ENSMUSG00000006782	2010	1750	2992	1250	343	3583	1236
ENSMUSG00000006784	0	4	13	0	0	0	0
ENSMUSG00000006800	2	0	0	1	0	0	221
ENSMUSG00000006818	2560	2307	2984	1161	918	1242	835
ENSMUSG00000006850	255	1088	318	155	86	841	68
ENSMUSG00000006906	127	622	976	202	390	725	1044
ENSMUSG00000006920	1396	1408	1877	1569	1197	886	299
ENSMUSG00000006930	85	0	0	1	0	0	0
ENSMUSG00000006931	3	816	682	254	0	176	1
ENSMUSG00000006932	5591	7142	8682	3076	2772	4539	2427
ENSMUSG00000006941	1830	1431	677	1142	1026	713	1525
ENSMUSG00000006948	0	0	0	0	0	0	0
ENSMUSG00000006958	0	0	0	0	0	0	0
ENSMUSG00000006998	2114	3269	2669	808	1646	1718	433
ENSMUSG00000007021	1	1	319	0	0	5	0
ENSMUSG00000007029	4621	4659	7509	2429	2739	2929	1500
ENSMUSG00000007030	30	0	24	41	16	6	0
ENSMUSG00000007033	0	0	0	0	0	0	7
ENSMUSG00000007034	1	0	0	0	0	0	0
ENSMUSG00000007035	435	430	176	180	62	346	174
ENSMUSG00000007036	1775	1158	2178	1553	873	1307	651
ENSMUSG00000007038	377	465	521	574	274	0	162
ENSMUSG00000007039	1079	1933	957	876	489	611	1339
ENSMUSG00000007041	6492	6409	7593	4927	2590	5533	2772
ENSMUSG00000007050	1603	1524	1882	602	595	538	436
ENSMUSG00000007080	1874	1392	418	1177	416	1424	555
ENSMUSG00000007097	0	0	1	0	0	0	0
ENSMUSG00000007107	0	0	0	0	0	0	0
ENSMUSG00000007122	70	0	178	1	28	2	0
ENSMUSG00000007207	0	197	0	0	0	0	0
ENSMUSG00000007209	0	0	0	0	0	0	0
ENSMUSG00000007216	2	1	276	723	200	0	2
ENSMUSG00000007279	0	0	0	0	0	0	0
ENSMUSG00000007338	438	570	726	828	431	1390	14
ENSMUSG00000007379	476	226	575	164	6	1	1
ENSMUSG00000007411	477	959	1438	369	359	63	295
ENSMUSG00000007415	1233	1584	4480	879	694	1427	881
ENSMUSG00000007440	0	0	0	0	0	0	0
ENSMUSG00000007457	0	0	0	0	0	0	0
ENSMUSG00000007458	2762	2610	4075	1894	1479	2627	881
ENSMUSG00000007476	289	342	2256	296	63	438	440
ENSMUSG00000007480	97	1	325	23	201	19	119
ENSMUSG00000007564	3957	4063	2383	1416	1486	5234	1731
ENSMUSG00000007570	122	566	201	204	51	373	436
ENSMUSG00000007589	709	137	847	61	65	616	45
ENSMUSG00000007591	0	9	57	117	7	0	40
ENSMUSG00000007594	0	0	0	0	0	0	0
ENSMUSG00000007603	1200	1189	2735	808	1793	2475	798
ENSMUSG00000007610	228	399	382	247	130	163	104
ENSMUSG00000007613	743	2275	1308	925	662	352	373
ENSMUSG00000007617	18	1	12	12	12	10	5
ENSMUSG00000007646	0	2	49	0	0	314	87
ENSMUSG00000007653	0	0	0	0	0	0	0
ENSMUSG00000007655	0	0	0	0	0	0	0
ENSMUSG00000007656	1380	1522	2109	1035	432	1093	631
ENSMUSG00000007659	1786	1286	2244	581	863	801	876
ENSMUSG00000007670	1110	604	1069	759	668	1045	761
ENSMUSG00000007682	522	141	196	310	120	774	30
ENSMUSG00000007721	418	319	936	352	192	223	329
ENSMUSG00000007739	9032	6359	7617	3723	2765	6143	2459
ENSMUSG00000007777	244	642	320	158	317	392	339
ENSMUSG00000007783	63	30	222	16	32	11	151
ENSMUSG00000007805	0	0	0	0	1	0	0
ENSMUSG00000007812	1817	815	1599	1049	282	434	627
ENSMUSG00000007815	1909	1877	2480	1410	1303	2308	879
ENSMUSG00000007817	2713	3097	3012	1578	1303	1954	1266
ENSMUSG00000007827	709	383	302	53	922	190	151
ENSMUSG00000007833	1531	1235	2223	850	428	1082	657
ENSMUSG00000007836	1323	1577	7660	1374	676	475	879
ENSMUSG00000007837	514	434	118	98	105	154	219
ENSMUSG00000007850	5520	5983	11406	4975	4207	5216	3217
ENSMUSG00000007867	98	42	0	93	101	47	54
ENSMUSG00000007872	357	0	5	0	0	456	211
ENSMUSG00000007877	0	0	0	0	0	0	0
ENSMUSG00000007880	3552	3904	5566	4185	1859	990	1908
ENSMUSG00000007888	0	0	0	0	0	0	0
ENSMUSG00000007891	4876	5579	7327	3707	3404	6127	3045
ENSMUSG00000007892	9399	10011	6961	12440	5161	4344	8754
ENSMUSG00000007907	0	0	0	0	0	0	0
ENSMUSG00000007908	239	0	0	0	0	26	0
ENSMUSG00000007944	0	0	0	0	3	0	0
ENSMUSG00000007946	0	0	0	0	0	0	0
ENSMUSG00000007950	1623	1899	1412	995	363	628	639
ENSMUSG00000007987	2	192	125	503	284	111	12
ENSMUSG00000007989	129	4	3	349	88	250	29
ENSMUSG00000008028	63	0	153	0	58	137	3
ENSMUSG00000008035	415	868	727	379	245	277	589
ENSMUSG00000008036	2643	1377	2029	1111	416	908	1002
ENSMUSG00000008090	0	533	25	199	141	0	28
ENSMUSG00000008129	0	306	0	87	12	0	0
ENSMUSG00000008136	0	5	0	0	0	0	0
ENSMUSG00000008140	2084	1540	2547	1368	705	1659	1428
ENSMUSG00000008153	235	665	447	83	655	322	403
ENSMUSG00000008167	325	305	514	3	186	21	138
ENSMUSG00000008193	55	1	17	149	0	2200	191
ENSMUSG00000008200	3102	2473	2823	1801	2410	1842	786
ENSMUSG00000008206	2665	2103	2357	2168	744	1415	1449
ENSMUSG00000008226	243	130	117	1	1	1	16
ENSMUSG00000008301	766	534	1775	263	428	1683	579
ENSMUSG00000008305	54	287	589	10	177	202	80
ENSMUSG00000008307	72	15	198	99	155	0	2
ENSMUSG00000008318	430	309	280	266	39	144	576
ENSMUSG00000008333	885	416	871	393	339	283	362
ENSMUSG00000008348	885	1089	1194	525	322	697	471
ENSMUSG00000008373	672	949	2430	805	460	1268	569
ENSMUSG00000008384	511	310	298	427	183	838	489
ENSMUSG00000008393	177	479	346	501	12	364	278
ENSMUSG00000008398	995	2047	1158	852	553	1007	780
ENSMUSG00000008429	1596	1102	1016	161	96	581	525
ENSMUSG00000008435	831	1017	6522	191	406	684	171
ENSMUSG00000008438	0	0	0	0	0	0	0
ENSMUSG00000008450	286	225	402	682	503	993	128
ENSMUSG00000008461	0	0	0	0	0	0	0
ENSMUSG00000008475	3235	2188	5333	1519	1958	4990	693
ENSMUSG00000008482	0	0	0	0	0	0	0
ENSMUSG00000008489	0	0	0	0	0	0	0
ENSMUSG00000008496	359	558	293	271	28	469	50
ENSMUSG00000008540	277	320	274	309	160	858	596
ENSMUSG00000008575	0	0	1	3	0	0	0
ENSMUSG00000008590	0	0	0	0	0	0	0
ENSMUSG00000008601	0	0	0	0	0	0	0
ENSMUSG00000008604	1115	1769	1776	490	1135	1222	1303
ENSMUSG00000008658	0	0	0	0	0	0	1
ENSMUSG00000008668	2932	2935	3427	3735	2167	1550	1775
ENSMUSG00000008682	305	296	981	122	204	225	219
ENSMUSG00000008683	2498	2390	1694	2999	1472	1381	1531
ENSMUSG00000008690	2007	2127	3290	1084	1283	894	820
ENSMUSG00000008730	3679	5458	5342	2208	1181	2106	1044
ENSMUSG00000008734	40	0	37	70	64	16	0
ENSMUSG00000008763	2311	1034	581	603	967	1030	1353
ENSMUSG00000008789	0	0	0	0	0	0	0
ENSMUSG00000008813	0	0	0	0	0	0	0
ENSMUSG00000008822	501	490	1173	390	175	220	206
ENSMUSG00000008843	0	0	0	0	0	0	0
ENSMUSG00000008845	185	449	88	21	25	64	72
ENSMUSG00000008855	1006	2561	407	608	421	702	203
ENSMUSG00000008859	424	423	969	155	389	510	592
ENSMUSG00000008874	0	0	0	0	0	0	0
ENSMUSG00000008892	589	473	683	240	497	467	434
ENSMUSG00000008932	0	0	0	0	0	0	0
ENSMUSG00000008958	902	692	1301	344	470	1116	77
ENSMUSG00000008976	615	1097	1103	733	191	929	589
ENSMUSG00000008999	0	0	40	0	0	0	0
ENSMUSG00000009013	759	557	1789	835	827	1281	786
ENSMUSG00000009030	974	952	2605	511	700	336	879
ENSMUSG00000009035	38	348	73	45	653	214	92
ENSMUSG00000009047	0	0	0	0	0	0	0
ENSMUSG00000009070	0	0	0	0	0	0	0
ENSMUSG00000009073	1143	2262	1577	934	700	727	398
ENSMUSG00000009075	0	0	0	68	0	0	1
ENSMUSG00000009076	199	272	394	78	93	117	39
ENSMUSG00000009079	2138	3829	2936	995	1586	2302	1333
ENSMUSG00000009090	1543	1031	2656	903	710	522	494
ENSMUSG00000009092	28	0	0	0	0	113	0
ENSMUSG00000009093	0	0	0	0	0	0	0
ENSMUSG00000009097	0	0	0	20	0	0	5
ENSMUSG00000009108	214	1	499	0	279	334	15
ENSMUSG00000009112	1218	545	766	146	305	630	79
ENSMUSG00000009114	0	0	0	0	0	0	0
ENSMUSG00000009115	0	428	0	0	0	0	0
ENSMUSG00000009145	1	1	2	0	42	0	1
ENSMUSG00000009185	0	0	37	0	0	0	0
ENSMUSG00000009207	313	501	561	217	389	774	122
ENSMUSG00000009210	0	0	0	0	0	0	1
ENSMUSG00000009214	0	0	0	0	0	0	0
ENSMUSG00000009216	0	0	0	0	0	0	0
ENSMUSG00000009246	0	0	0	0	6	0	22
ENSMUSG00000009248	0	70	16	0	0	0	12
ENSMUSG00000009281	0	0	0	0	0	0	0
ENSMUSG00000009291	3359	4400	4138	1550	1160	2765	1448
ENSMUSG00000009292	0	0	37	0	0	0	0
ENSMUSG00000009293	1201	2017	1111	530	603	334	100
ENSMUSG00000009350	0	0	1	1	23	90	0
ENSMUSG00000009356	0	0	0	0	0	0	0
ENSMUSG00000009376	2	242	48	143	155	765	57
ENSMUSG00000009378	97	24	435	309	69	503	180
ENSMUSG00000009394	0	0	0	0	0	0	0
ENSMUSG00000009406	327	325	259	0	14	284	66
ENSMUSG00000009418	432	189	1302	487	308	895	701
ENSMUSG00000009470	1522	2114	4447	1166	1108	1660	614
ENSMUSG00000009471	0	0	0	0	0	0	0
ENSMUSG00000009487	0	0	0	0	0	0	0
ENSMUSG00000009535	1026	1214	2188	925	673	276	313
ENSMUSG00000009545	0	0	0	0	0	0	0
ENSMUSG00000009549	2235	2159	2651	2278	1867	2361	881
ENSMUSG00000009551	0	8	0	16	0	1	0
ENSMUSG00000009555	648	568	643	1438	241	293	488
ENSMUSG00000009563	863	399	722	79	757	394	243
ENSMUSG00000009566	802	787	2031	319	190	339	276
ENSMUSG00000009569	1038	1364	2877	950	567	770	852
ENSMUSG00000009575	3363	5109	21570	2625	4075	3599	3087
ENSMUSG00000009580	0	0	0	0	0	0	0
ENSMUSG00000009585	6897	4635	14514	4094	2681	6059	3025
ENSMUSG00000009588	0	0	0	0	0	0	0
ENSMUSG00000009596	0	0	0	0	0	0	0
ENSMUSG00000009614	189	5	0	0	0	0	8
ENSMUSG00000009621	0	342	236	111	60	564	164
ENSMUSG00000009628	0	63	196	0	0	17	171
ENSMUSG00000009630	1080	834	552	583	533	115	140
ENSMUSG00000009633	0	0	11	0	0	0	0
ENSMUSG00000009640	587	241	1417	608	521	358	194
ENSMUSG00000009646	0	0	0	0	0	0	0
ENSMUSG00000009647	654	333	341	278	497	228	77
ENSMUSG00000009654	0	0	0	0	0	0	0
ENSMUSG00000009670	0	0	0	0	0	0	1
ENSMUSG00000009681	1335	416	496	382	371	395	576
ENSMUSG00000009687	5592	5438	6955	4753	2506	3536	2980
ENSMUSG00000009731	60	233	0	2	0	0	0
ENSMUSG00000009733	322	95	253	364	122	373	130
ENSMUSG00000009734	0	0	0	0	0	0	0
ENSMUSG00000009739	9	23	133	0	0	7	22
ENSMUSG00000009741	1567	2545	2187	747	800	1330	429
ENSMUSG00000009772	0	0	313	122	117	11	6
ENSMUSG00000009828	1297	1216	813	836	346	153	390
ENSMUSG00000009863	2215	1851	2154	722	1119	1482	1480
ENSMUSG00000009876	69	138	130	0	68	46	25
ENSMUSG00000009894	1456	1491	1495	583	418	1165	218
ENSMUSG00000009900	0	0	0	0	0	0	0
ENSMUSG00000009905	824	952	1916	453	213	375	317
ENSMUSG00000009907	2161	1686	4219	1503	1616	1525	1905
ENSMUSG00000009927	85	74	181	99	48	81	55
ENSMUSG00000009941	0	0	0	0	0	0	0
ENSMUSG00000009995	1466	2443	2317	1669	917	616	1012
ENSMUSG00000010021	0	110	0	0	0	4	0
ENSMUSG00000010025	779	652	1695	447	444	787	311
ENSMUSG00000010044	0	0	0	0	0	0	0
ENSMUSG00000010045	668	1544	590	716	505	215	301
ENSMUSG00000010047	427	422	24	197	1	94	31
ENSMUSG00000010048	1145	1371	940	274	347	715	522
ENSMUSG00000010051	106	210	109	20	47	18	3
ENSMUSG00000010054	1076	314	757	478	386	828	113
ENSMUSG00000010057	1263	896	492	983	203	990	505
ENSMUSG00000010064	0	0	0	0	0	0	0
ENSMUSG00000010066	0	3	0	0	0	0	0
ENSMUSG00000010067	182	310	290	338	420	232	53
ENSMUSG00000010080	0	19	0	6	0	57	0
ENSMUSG00000010086	0	0	0	0	0	0	0
ENSMUSG00000010095	3026	2981	4093	3083	1604	2193	2342
ENSMUSG00000010097	2258	2566	3060	2643	1434	1816	1762
ENSMUSG00000010110	3899	1770	1054	2599	1395	3880	1869
ENSMUSG00000010122	0	0	0	0	0	0	0
ENSMUSG00000010136	0	0	0	0	12	1	0
ENSMUSG00000010142	1841	2863	2616	660	960	1896	1003
ENSMUSG00000010154	0	0	0	5	0	0	0
ENSMUSG00000010175	1	0	0	1	0	1	0
ENSMUSG00000010205	1271	1075	1719	508	292	2600	284
ENSMUSG00000010277	2105	3207	1786	1635	1115	2444	1692
ENSMUSG00000010290	257	569	25	643	333	66	281
ENSMUSG00000010307	25	604	455	0	0	0	5
ENSMUSG00000010311	0	0	0	0	0	4	0
ENSMUSG00000010342	0	3	0	0	0	0	0
ENSMUSG00000010358	417	840	665	771	104	535	88
ENSMUSG00000010362	417	255	1672	287	353	336	226
ENSMUSG00000010376	1688	1500	3284	1932	1218	1128	1407
ENSMUSG00000010392	643	187	1018	219	235	273	102
ENSMUSG00000010406	1152	928	1201	1373	639	502	588
ENSMUSG00000010435	0	0	0	0	0	0	0
ENSMUSG00000010453	1330	1727	3240	797	1603	1366	1037
ENSMUSG00000010461	0	0	0	0	0	0	174
ENSMUSG00000010476	0	0	1	0	0	0	0
ENSMUSG00000010492	0	0	0	0	0	0	7
ENSMUSG00000010505	0	0	0	0	0	4	0
ENSMUSG00000010517	1026	626	1720	500	714	929	1624
ENSMUSG00000010529	0	0	0	0	0	0	0
ENSMUSG00000010538	92	210	57	57	44	94	26
ENSMUSG00000010554	344	93	985	558	474	253	234
ENSMUSG00000010592	0	0	0	0	0	0	0
ENSMUSG00000010601	0	0	0	0	0	0	0
ENSMUSG00000010607	548	321	585	506	199	311	388
ENSMUSG00000010608	3961	8794	21457	4007	4069	3617	3025
ENSMUSG00000010609	1056	998	1480	525	781	851	37
ENSMUSG00000010651	4	8	1	13	2	5	9
ENSMUSG00000010660	0	0	0	0	0	0	0
ENSMUSG00000010663	1867	4247	2135	1514	526	1778	341
ENSMUSG00000010721	668	758	747	65	152	321	12
ENSMUSG00000010751	65	272	755	451	91	378	54
ENSMUSG00000010755	431	453	1392	207	118	831	264
ENSMUSG00000010760	234	204	568	152	182	221	246
ENSMUSG00000010796	0	0	0	0	0	0	0
ENSMUSG00000010797	0	0	0	0	0	1	0
ENSMUSG00000010803	0	1	0	2	1	0	0
ENSMUSG00000010825	0	0	0	0	0	0	0
ENSMUSG00000010830	0	204	0	19	0	0	39
ENSMUSG00000010841	18	0	14	0	0	0	0
ENSMUSG00000010911	692	600	141	680	202	356	448
ENSMUSG00000010914	4	548	794	325	436	788	27
ENSMUSG00000010936	266	233	372	560	221	2	153
ENSMUSG00000011008	1174	1171	557	319	242	935	14
ENSMUSG00000011034	1	0	0	0	0	0	0
ENSMUSG00000011052	0	0	0	0	0	0	0
ENSMUSG00000011096	257	648	155	304	566	646	541
ENSMUSG00000011114	1942	1866	2478	1309	1330	1358	713
ENSMUSG00000011118	0	0	0	1	0	0	0
ENSMUSG00000011148	643	1370	982	544	626	970	486
ENSMUSG00000011154	0	0	0	0	0	0	0
ENSMUSG00000011158	1117	1048	524	194	427	458	461
ENSMUSG00000011171	801	941	308	962	311	24	642
ENSMUSG00000011179	361	298	316	233	111	226	248
ENSMUSG00000011254	260	61	552	137	4	269	4
ENSMUSG00000011256	4	0	0	0	0	43	0
ENSMUSG00000011257	220	476	164	130	138	7	204
ENSMUSG00000011263	31	293	96	1	0	1	4
ENSMUSG00000011267	168	150	284	46	218	87	97
ENSMUSG00000011305	0	0	0	0	0	0	0
ENSMUSG00000011306	1163	712	377	206	98	299	108
ENSMUSG00000011349	0	0	0	0	0	0	0
ENSMUSG00000011350	0	0	0	0	0	0	0
ENSMUSG00000011382	289	235	600	388	42	137	140
ENSMUSG00000011427	952	451	2110	47	103	383	10
ENSMUSG00000011463	0	0	0	0	0	0	0
ENSMUSG00000011486	251	0	1	0	2	0	0
ENSMUSG00000011589	0	0	0	0	0	0	0
ENSMUSG00000011632	0	0	0	0	0	0	0
ENSMUSG00000011658	387	276	25	14	104	205	104
ENSMUSG00000011751	0	90	0	0	14	0	34
ENSMUSG00000011752	149	109	149	104	97	151	95
ENSMUSG00000011831	204	214	1023	233	199	206	301
ENSMUSG00000011832	63	96	112	165	177	34	10
ENSMUSG00000011837	936	287	970	201	547	393	311
ENSMUSG00000011877	1519	948	592	128	740	566	1375
ENSMUSG00000011884	2895	3664	4432	2342	2690	3240	2002
ENSMUSG00000011958	2682	2359	3127	410	768	2312	1037
ENSMUSG00000011960	1567	996	2298	631	871	1051	660
ENSMUSG00000012017	0	0	0	0	0	0	0
ENSMUSG00000012042	0	0	0	0	0	0	0
ENSMUSG00000012076	160	397	282	33	19	1061	55
ENSMUSG00000012114	972	963	1070	1829	575	662	354
ENSMUSG00000012117	370	151	418	385	395	900	760
ENSMUSG00000012123	1	2	0	7	0	0	22
ENSMUSG00000012126	40	281	451	1	24	3	485
ENSMUSG00000012187	0	0	0	0	0	0	0
ENSMUSG00000012211	0	15	0	19	7	0	0
ENSMUSG00000012282	0	0	0	0	0	0	0
ENSMUSG00000012296	460	1418	190	117	465	1	36
ENSMUSG00000012350	0	0	0	0	0	0	0
ENSMUSG00000012396	0	0	0	1	0	0	0
ENSMUSG00000012405	2337	1392	896	790	701	672	253
ENSMUSG00000012422	1792	1531	2212	1034	474	928	570
ENSMUSG00000012428	0	0	0	0	0	0	0
ENSMUSG00000012429	397	696	972	951	525	378	424
ENSMUSG00000012443	769	441	3467	14	267	139	736
ENSMUSG00000012483	251	258	771	312	189	149	346
ENSMUSG00000012519	509	355	943	7	119	535	419
ENSMUSG00000012520	3	1	0	1	1	1	0
ENSMUSG00000012535	1520	2375	1875	1258	1680	2613	516
ENSMUSG00000012609	605	221	906	196	153	561	87
ENSMUSG00000012640	1386	563	578	98	247	338	132
ENSMUSG00000012705	0	0	0	0	0	0	0
ENSMUSG00000012777	0	0	0	0	0	0	0
ENSMUSG00000012819	62	105	1	50	142	47	44
ENSMUSG00000012848	37979	40616	31729	37168	25023	23007	27734
ENSMUSG00000012889	261	571	464	2	0	1	0
ENSMUSG00000013033	328	234	771	128	32	81	77
ENSMUSG00000013076	0	1	0	1	0	0	0
ENSMUSG00000013083	0	0	0	0	0	0	0
ENSMUSG00000013089	232	220	1049	22	75	38	130
ENSMUSG00000013091	0	0	0	6	15	0	0
ENSMUSG00000013150	39	697	552	152	132	450	13
ENSMUSG00000013155	333	128	405	8	237	356	58
ENSMUSG00000013158	0	0	0	0	0	0	0
ENSMUSG00000013160	1078	1103	1700	506	665	647	326
ENSMUSG00000013236	2599	1752	1192	880	1242	889	1160
ENSMUSG00000013275	1186	94	1723	268	156	158	503
ENSMUSG00000013338	1	0	1	0	0	0	1
ENSMUSG00000013353	0	0	0	0	0	0	0
ENSMUSG00000013367	0	0	0	2	0	0	0
ENSMUSG00000013415	0	0	0	2	1	1	2
ENSMUSG00000013418	4	0	0	0	2	0	0
ENSMUSG00000013419	0	9	0	57	12	0	0
ENSMUSG00000013465	3179	1368	2613	791	917	1318	1465
ENSMUSG00000013483	108	0	0	0	1	0	0
ENSMUSG00000013495	1004	1320	1105	623	355	780	226
ENSMUSG00000013523	4	0	0	0	0	0	0
ENSMUSG00000013539	1353	724	1162	560	41	243	382
ENSMUSG00000013562	0	0	0	0	0	0	0
ENSMUSG00000013584	0	0	0	0	0	0	0
ENSMUSG00000013593	1785	3933	3259	1660	2143	1821	1861
ENSMUSG00000013611	0	88	1	0	2	0	0
ENSMUSG00000013622	826	1607	1032	1502	651	641	217
ENSMUSG00000013629	1468	1611	1783	857	855	1350	3516
ENSMUSG00000013643	0	0	0	0	0	0	0
ENSMUSG00000013646	692	479	750	232	244	659	5
ENSMUSG00000013653	0	0	0	0	0	0	0
ENSMUSG00000013662	1661	509	1944	634	944	2599	169
ENSMUSG00000013663	1524	1823	3031	1456	1121	1071	912
ENSMUSG00000013668	0	0	0	0	0	0	0
ENSMUSG00000013698	464	620	958	282	259	2	68
ENSMUSG00000013701	68	66	138	37	20	62	15
ENSMUSG00000013707	210	129	315	125	2	161	145
ENSMUSG00000013736	446	350	180	740	210	529	192
ENSMUSG00000013766	0	0	0	0	0	0	0
ENSMUSG00000013787	2503	2691	2076	1311	943	753	1673
ENSMUSG00000013822	773	780	817	568	617	1335	442
ENSMUSG00000013833	136	2280	974	567	1305	437	804
ENSMUSG00000013846	1357	1630	626	1848	620	774	980
ENSMUSG00000013858	455	720	453	320	85	1	923
ENSMUSG00000013878	405	150	448	183	98	0	83
ENSMUSG00000013921	228	113	260	844	13	32	281
ENSMUSG00000013928	0	0	0	6	0	0	0
ENSMUSG00000013936	0	0	0	0	0	0	0
ENSMUSG00000013973	28	70	7	55	157	164	1
ENSMUSG00000013974	0	0	0	0	0	0	39
ENSMUSG00000013997	417	521	320	310	172	41	32
ENSMUSG00000014030	0	2	5	4	1	212	9
ENSMUSG00000014039	23	73	383	27	14	768	50
ENSMUSG00000014074	729	326	1856	601	1262	297	766
ENSMUSG00000014075	514	323	338	431	343	198	184
ENSMUSG00000014077	1200	1201	973	637	530	1289	255
ENSMUSG00000014104	0	0	0	0	0	0	0
ENSMUSG00000014158	0	0	0	0	0	0	0
ENSMUSG00000014164	9	39	174	40	12	2	0
ENSMUSG00000014177	925	1246	2139	943	2048	548	1177
ENSMUSG00000014195	1932	3337	2291	1768	1246	1403	907
ENSMUSG00000014198	16	0	0	0	0	0	0
ENSMUSG00000014226	2191	1408	3295	1370	1567	2349	1574
ENSMUSG00000014232	427	381	649	229	285	426	142
ENSMUSG00000014243	200	310	282	390	288	0	456
ENSMUSG00000014245	89	216	475	325	188	94	50
ENSMUSG00000014294	1915	1540	2488	940	884	511	1411
ENSMUSG00000014301	17	89	5	52	8	34	8
ENSMUSG00000014303	566	253	471	949	114	30	141
ENSMUSG00000014313	1824	1257	1989	1453	635	547	905
ENSMUSG00000014329	0	0	3	0	0	1	0
ENSMUSG00000014349	1152	739	2488	214	726	479	70
ENSMUSG00000014351	0	0	0	0	0	0	0
ENSMUSG00000014353	381	580	230	509	380	253	72
ENSMUSG00000014355	2724	2005	4104	893	1927	1162	958
ENSMUSG00000014361	0	0	15	0	3	0	0
ENSMUSG00000014402	579	1035	1707	647	450	1288	396
ENSMUSG00000014418	173	146	690	593	864	206	662
ENSMUSG00000014426	952	694	788	597	238	252	272
ENSMUSG00000014444	49	572	368	368	155	353	37
ENSMUSG00000014453	0	0	10	40	0	972	1
ENSMUSG00000014470	872	1155	1183	560	651	1175	444
ENSMUSG00000014496	259	917	1329	398	149	1457	222
ENSMUSG00000014498	107	32	232	131	38	157	567
ENSMUSG00000014503	70	141	152	18	63	111	36
ENSMUSG00000014504	818	605	711	947	449	974	237
ENSMUSG00000014529	0	0	0	0	0	0	0
ENSMUSG00000014542	0	0	0	0	0	0	0
ENSMUSG00000014543	0	0	0	0	0	0	0
ENSMUSG00000014547	2	12	138	8	0	57	137
ENSMUSG00000014550	5	774	328	343	411	88	385
ENSMUSG00000014551	1489	1254	1281	1201	256	602	167
ENSMUSG00000014554	1031	2548	2891	1435	945	978	925
ENSMUSG00000014592	240	782	758	513	478	277	488
ENSMUSG00000014599	26	524	677	68	11	0	14
ENSMUSG00000014601	1	1013	228	613	485	821	303
ENSMUSG00000014602	0	0	0	4	0	0	1
ENSMUSG00000014603	0	0	0	0	0	0	0
ENSMUSG00000014606	4660	5086	6185	1462	2798	5274	1630
ENSMUSG00000014609	0	0	0	0	0	0	0
ENSMUSG00000014633	353	290	761	480	175	225	301
ENSMUSG00000014668	543	1425	1169	706	479	758	213
ENSMUSG00000014686	0	14	0	1	16	0	59
ENSMUSG00000014704	233	112	6	14	0	0	0
ENSMUSG00000014725	0	0	0	0	0	0	0
ENSMUSG00000014747	0	0	0	0	0	0	0
ENSMUSG00000014748	1499	2639	3537	2474	1148	2192	1687
ENSMUSG00000014763	195	2291	564	680	762	628	557
ENSMUSG00000014767	1796	1272	854	377	1479	202	357
ENSMUSG00000014769	3642	2024	5043	3030	2101	3368	1711
ENSMUSG00000014771	0	0	0	0	0	0	0
ENSMUSG00000014773	0	67	0	0	0	0	0
ENSMUSG00000014776	0	5	0	0	0	0	0
ENSMUSG00000014778	514	360	161	747	165	118	680
ENSMUSG00000014782	0	0	0	0	0	0	0
ENSMUSG00000014786	178	0	0	66	24	0	6
ENSMUSG00000014791	284	728	556	114	48	178	43
ENSMUSG00000014813	1	1	1	0	0	0	0
ENSMUSG00000014837	1	100	75	0	56	300	46
ENSMUSG00000014846	560	0	56	74	0	0	83
ENSMUSG00000014850	630	782	1867	222	341	527	236
ENSMUSG00000014852	1	0	0	0	0	0	0
ENSMUSG00000014856	1663	1108	1968	1084	291	1086	725
ENSMUSG00000014859	1227	1120	1553	690	411	449	582
ENSMUSG00000014867	4936	4230	3081	1788	2151	2963	1860
ENSMUSG00000014873	115	414	644	626	343	1378	132
ENSMUSG00000014905	143	948	1059	173	531	579	261
ENSMUSG00000014907	142	62	251	172	68	2	79
ENSMUSG00000014932	354	353	636	411	258	24	160
ENSMUSG00000014956	1350	2167	3115	2402	962	469	785
ENSMUSG00000014959	2691	2519	4211	885	2079	1851	2352
ENSMUSG00000014980	331	981	791	266	281	533	88
ENSMUSG00000015001	0	0	0	0	0	0	0
ENSMUSG00000015002	2291	2041	2651	1109	1250	1283	2781
ENSMUSG00000015013	366	586	344	626	373	881	367
ENSMUSG00000015016	506	75	675	321	20	225	106
ENSMUSG00000015023	81	104	116	67	107	361	44
ENSMUSG00000015027	408	52	283	83	26	6	38
ENSMUSG00000015053	5319	4351	7544	4041	3801	3232	2996
ENSMUSG00000015083	0	192	0	490	86	22	40
ENSMUSG00000015085	8	1	0	0	22	0	0
ENSMUSG00000015087	1073	949	1877	724	484	863	802
ENSMUSG00000015090	0	103	41	0	46	0	0
ENSMUSG00000015092	770	680	1367	450	204	626	558
ENSMUSG00000015093	21	5	0	0	0	0	0
ENSMUSG00000015094	981	1114	691	444	587	623	417
ENSMUSG00000015095	1746	993	1983	339	494	541	1293
ENSMUSG00000015112	789	284	997	259	11	873	20
ENSMUSG00000015120	1256	897	1196	1315	779	726	309
ENSMUSG00000015126	223	266	485	92	226	145	357
ENSMUSG00000015127	90	37	60	16	24	29	2
ENSMUSG00000015133	1142	2469	1395	397	1146	1670	816
ENSMUSG00000015134	97	0	5	0	2	0	0
ENSMUSG00000015143	37	34	48	52	90	229	90
ENSMUSG00000015149	205	1155	1311	383	808	850	513
ENSMUSG00000015165	760	1530	611	652	413	725	900
ENSMUSG00000015176	723	571	2403	610	598	814	433
ENSMUSG00000015189	3597	1697	2552	464	1185	417	1492
ENSMUSG00000015202	372	60	192	321	149	867	452
ENSMUSG00000015214	156	935	1211	272	389	58	56
ENSMUSG00000015217	324	199	334	160	89	209	123
ENSMUSG00000015222	0	3	2	0	0	318	21
ENSMUSG00000015224	1397	488	536	563	370	662	53
ENSMUSG00000015242	0	0	0	0	0	0	0
ENSMUSG00000015243	505	519	992	948	533	428	256
ENSMUSG00000015247	974	756	1054	832	844	797	483
ENSMUSG00000015289	264	215	1089	457	388	469	531
ENSMUSG00000015290	997	1050	1662	1196	996	1602	1301
ENSMUSG00000015291	3726	2699	2252	1946	2286	3082	756
ENSMUSG00000015305	165	167	41	66	181	53	85
ENSMUSG00000015312	20	337	0	0	6	61	168
ENSMUSG00000015314	0	0	1	180	0	179	106
ENSMUSG00000015316	1013	305	1310	314	830	114	386
ENSMUSG00000015335	205	291	883	393	70	907	263
ENSMUSG00000015337	213	28	72	93	0	0	28
ENSMUSG00000015340	0	1	4	7	0	384	845
ENSMUSG00000015341	843	920	1899	226	361	879	605
ENSMUSG00000015342	520	1006	352	310	61	1199	169
ENSMUSG00000015354	0	3	0	0	0	0	0
ENSMUSG00000015355	1	0	87	57	51	2	125
ENSMUSG00000015357	393	654	363	803	950	1193	343
ENSMUSG00000015363	1330	625	940	963	1281	318	640
ENSMUSG00000015365	0	0	0	0	0	0	0
ENSMUSG00000015377	897	723	219	295	205	149	434
ENSMUSG00000015396	0	0	0	0	0	0	0
ENSMUSG00000015401	1	0	0	0	84	0	0
ENSMUSG00000015405	0	0	0	0	0	0	0
ENSMUSG00000015437	0	0	0	0	0	0	0
ENSMUSG00000015441	0	0	0	0	0	0	0
ENSMUSG00000015443	0	0	0	0	0	0	0
ENSMUSG00000015451	0	0	0	0	0	0	0
ENSMUSG00000015452	1	233	82	2	145	0	21
ENSMUSG00000015461	313	508	350	119	335	848	188
ENSMUSG00000015467	0	94	192	34	70	0	0
ENSMUSG00000015468	71	41	0	0	0	0	2
ENSMUSG00000015474	181	218	401	267	132	73	298
ENSMUSG00000015476	49	1	0	32	2	0	47
ENSMUSG00000015478	216	156	493	134	44	149	67
ENSMUSG00000015484	0	0	0	0	0	0	0
ENSMUSG00000015488	89	440	1454	210	218	461	644
ENSMUSG00000015501	116	211	376	441	152	32	48
ENSMUSG00000015519	0	0	0	0	0	0	0
ENSMUSG00000015522	678	798	1123	257	478	604	349
ENSMUSG00000015533	55	35	0	46	0	0	0
ENSMUSG00000015536	715	426	1738	284	684	454	475
ENSMUSG00000015542	934	716	481	821	293	355	222
ENSMUSG00000015568	193	137	2	3	94	2	1
ENSMUSG00000015575	2004	2307	1967	1345	1362	1978	578
ENSMUSG00000015579	0	0	0	0	0	0	0
ENSMUSG00000015597	1421	412	1232	452	258	510	375
ENSMUSG00000015599	0	3	20	0	140	0	0
ENSMUSG00000015605	170	370	247	254	437	353	191
ENSMUSG00000015619	609	843	1838	736	222	460	164
ENSMUSG00000015627	0	0	0	0	0	0	0
ENSMUSG00000015647	292	331	170	41	1	213	0
ENSMUSG00000015652	0	0	0	0	0	0	0
ENSMUSG00000015653	0	0	38	1	0	0	2
ENSMUSG00000015656	3571	2094	4727	1664	1835	3110	1327
ENSMUSG00000015659	0	168	76	1	12	33	25
ENSMUSG00000015665	0	0	0	0	0	0	0
ENSMUSG00000015668	1011	1297	392	636	108	643	302
ENSMUSG00000015671	1457	1354	2204	1162	720	1367	856
ENSMUSG00000015672	829	447	1163	618	311	359	192
ENSMUSG00000015697	593	749	990	197	113	1198	367
ENSMUSG00000015702	537	993	369	100	491	1	63
ENSMUSG00000015709	0	0	0	0	0	0	0
ENSMUSG00000015711	3	357	46	68	136	273	252
ENSMUSG00000015714	3758	5376	6040	2487	2410	3962	2470
ENSMUSG00000015721	0	0	0	0	0	0	0
ENSMUSG00000015733	5272	5412	6706	3706	3351	2922	3247
ENSMUSG00000015745	225	505	195	378	237	206	148
ENSMUSG00000015747	53	124	167	29	260	734	0
ENSMUSG00000015748	491	666	1160	132	377	345	549
ENSMUSG00000015749	1497	1668	2672	1341	699	1212	1377
ENSMUSG00000015750	8	149	59	23	1	31	37
ENSMUSG00000015755	1281	1674	2712	968	355	665	1374
ENSMUSG00000015757	640	1917	1648	1346	878	603	735
ENSMUSG00000015759	2180	855	1021	736	1342	1192	1074
ENSMUSG00000015766	239	551	179	711	70	1282	17
ENSMUSG00000015776	750	570	536	546	390	208	396
ENSMUSG00000015787	0	0	0	0	0	0	0
ENSMUSG00000015790	680	1126	703	366	1080	57	572
ENSMUSG00000015804	1729	1830	4160	2817	1568	2759	1573
ENSMUSG00000015806	1500	2390	2187	1260	1820	2181	1326
ENSMUSG00000015812	0	3	0	0	0	36	19
ENSMUSG00000015829	1	1	0	0	0	0	1
ENSMUSG00000015837	3580	5257	4386	2820	2328	3662	2561
ENSMUSG00000015839	730	1184	2492	958	353	1355	882
ENSMUSG00000015843	0	0	0	0	0	0	0
ENSMUSG00000015846	4	952	204	8	376	542	52
ENSMUSG00000015850	1	10	114	103	0	1	0
ENSMUSG00000015852	0	0	0	0	0	0	0
ENSMUSG00000015854	202	0	0	0	1	0	0
ENSMUSG00000015869	1197	971	1761	2082	897	2145	906
ENSMUSG00000015879	0	0	0	0	0	1	0
ENSMUSG00000015880	156	254	1195	140	168	200	178
ENSMUSG00000015882	1061	1298	1953	323	247	523	288
ENSMUSG00000015889	2244	2683	1989	1497	1298	3308	1380
ENSMUSG00000015890	1	0	179	4	27	0	0
ENSMUSG00000015932	521	1565	2333	902	1235	1107	358
ENSMUSG00000015937	5320	3869	11753	3134	2133	3374	3505
ENSMUSG00000015942	131	833	511	547	44	638	955
ENSMUSG00000015943	1019	608	498	281	358	321	274
ENSMUSG00000015944	769	939	14	213	376	243	307
ENSMUSG00000015947	0	0	0	0	0	0	2
ENSMUSG00000015950	0	0	239	164	64	781	88
ENSMUSG00000015957	49	0	0	0	0	0	0
ENSMUSG00000015961	3285	2593	3215	2224	1367	2612	1218
ENSMUSG00000015962	1	0	0	0	0	0	0
ENSMUSG00000015966	0	1	26	0	0	0	0
ENSMUSG00000015968	185	12	35	61	16	59	290
ENSMUSG00000015970	0	0	0	0	0	0	34
ENSMUSG00000015971	703	441	1042	447	763	685	251
ENSMUSG00000015980	202	0	0	109	0	11	0
ENSMUSG00000015981	0	0	0	0	0	0	0
ENSMUSG00000015994	1938	1853	3232	2736	1996	2527	741
ENSMUSG00000016018	422	653	3457	668	281	1672	511
ENSMUSG00000016024	2131	3253	308	1562	273	109	674
ENSMUSG00000016028	121	342	204	114	42	381	46
ENSMUSG00000016087	2120	4268	7956	1955	1669	512	2132
ENSMUSG00000016128	15	37	20	123	140	0	6
ENSMUSG00000016150	0	0	0	0	0	0	0
ENSMUSG00000016179	0	0	0	0	0	0	0
ENSMUSG00000016181	279	957	765	345	97	55	96
ENSMUSG00000016194	0	14	33	0	0	0	0
ENSMUSG00000016200	0	13	0	0	74	0	0
ENSMUSG00000016206	1458	791	657	567	535	442	399
ENSMUSG00000016239	48	333	157	209	9	173	39
ENSMUSG00000016252	2309	1839	2848	1808	1366	1114	1771
ENSMUSG00000016253	936	1166	1660	1318	577	1553	411
ENSMUSG00000016255	173	1	0	87	0	0	0
ENSMUSG00000016256	1156	1583	3317	1853	829	3168	630
ENSMUSG00000016257	428	1014	1150	342	1063	1353	68
ENSMUSG00000016262	0	1	0	0	1	0	0
ENSMUSG00000016283	0	0	1	0	0	0	0
ENSMUSG00000016308	321	533	496	805	556	673	182
ENSMUSG00000016319	3618	2491	5724	2366	1583	3529	1760
ENSMUSG00000016327	0	0	0	0	0	1	0
ENSMUSG00000016344	661	634	930	472	372	709	327
ENSMUSG00000016346	0	0	0	0	0	0	0
ENSMUSG00000016349	0	0	0	0	0	0	0
ENSMUSG00000016356	0	0	0	0	62	0	0
ENSMUSG00000016382	210	433	664	19	374	0	153
ENSMUSG00000016386	368	322	450	417	220	629	121
ENSMUSG00000016409	607	1157	769	459	330	900	125
ENSMUSG00000016427	647	301	740	286	321	222	181
ENSMUSG00000016458	0	0	1	0	0	1	0
ENSMUSG00000016477	654	56	780	591	242	819	293
ENSMUSG00000016481	1556	940	2069	1267	598	950	340
ENSMUSG00000016487	316	205	1330	212	154	624	177
ENSMUSG00000016493	268	462	114	11	54	5	18
ENSMUSG00000016494	4200	3891	7490	2288	1818	7564	2768
ENSMUSG00000016495	2177	1542	2401	1733	2027	943	1361
ENSMUSG00000016496	936	1786	330	273	719	150	189
ENSMUSG00000016498	236	1	58	66	0	14	38
ENSMUSG00000016503	665	397	1007	291	377	344	417
ENSMUSG00000016510	0	23	35	79	0	229	0
ENSMUSG00000016520	254	692	510	174	127	5	24
ENSMUSG00000016524	0	0	0	0	0	0	0
ENSMUSG00000016526	284	994	858	143	195	1	59
ENSMUSG00000016528	749	251	496	852	777	854	536
ENSMUSG00000016529	0	0	0	0	0	0	0
ENSMUSG00000016534	2988	3234	9618	2070	1966	3625	1289
ENSMUSG00000016541	3178	2057	4781	1899	2161	3348	863
ENSMUSG00000016552	1126	1335	1467	647	544	659	51
ENSMUSG00000016554	2367	1393	2582	1363	1365	1887	1353
ENSMUSG00000016559	10792	10981	15395	7343	7698	9652	5410
ENSMUSG00000016619	1618	1480	1290	487	1143	543	839
ENSMUSG00000016624	127	80	0	11	1	0	0
ENSMUSG00000016626	0	0	0	0	0	0	0
ENSMUSG00000016637	227	406	765	325	238	398	265
ENSMUSG00000016664	1443	1714	2449	1097	652	1303	661
ENSMUSG00000016756	0	0	50	6	0	71	176
ENSMUSG00000016757	545	433	433	141	58	270	762
ENSMUSG00000016758	0	0	0	0	0	0	0
ENSMUSG00000016763	0	6	0	75	0	0	0
ENSMUSG00000016831	1015	477	652	884	981	779	208
ENSMUSG00000016833	301	131	354	116	38	79	127
ENSMUSG00000016918	0	0	0	0	0	0	0
ENSMUSG00000016921	6029	5317	6854	6092	4835	6136	4024
ENSMUSG00000016933	1514	904	445	1332	806	1061	519
ENSMUSG00000016940	704	69	163	189	263	150	648
ENSMUSG00000016942	5	0	0	16	0	0	0
ENSMUSG00000016946	541	626	418	211	142	622	254
ENSMUSG00000016982	0	0	0	0	0	0	0
ENSMUSG00000016984	536	526	445	41	349	565	200
ENSMUSG00000016995	0	34	0	4	0	0	0
ENSMUSG00000016998	0	0	0	0	0	0	0
ENSMUSG00000017000	0	0	0	0	0	0	0
ENSMUSG00000017002	106	0	0	0	0	0	123
ENSMUSG00000017003	0	0	0	0	0	0	0
ENSMUSG00000017004	0	0	0	0	0	0	0
ENSMUSG00000017007	0	0	0	0	0	0	0
ENSMUSG00000017009	732	1243	519	365	131	1093	381
ENSMUSG00000017049	0	0	0	0	0	0	0
ENSMUSG00000017057	1	0	0	0	265	0	0
ENSMUSG00000017064	0	0	0	0	0	0	0
ENSMUSG00000017119	2782	929	1288	1187	1411	1072	216
ENSMUSG00000017132	90	386	178	573	226	778	374
ENSMUSG00000017144	0	19	15	3	0	0	85
ENSMUSG00000017146	200	424	1351	21	549	487	977
ENSMUSG00000017165	0	0	0	0	0	0	0
ENSMUSG00000017167	0	0	1	1	0	0	3
ENSMUSG00000017176	1397	1937	1112	340	1130	1285	1267
ENSMUSG00000017188	974	834	952	922	366	573	674
ENSMUSG00000017195	0	0	0	0	0	0	0
ENSMUSG00000017204	0	0	0	0	0	0	0
ENSMUSG00000017210	708	1270	1696	884	617	968	985
ENSMUSG00000017211	0	0	1	0	0	0	0
ENSMUSG00000017221	2095	1013	2830	480	914	1911	1284
ENSMUSG00000017264	433	1924	2449	1024	954	2534	851
ENSMUSG00000017286	2300	2230	3679	681	524	935	452
ENSMUSG00000017288	859	852	964	889	80	1215	749
ENSMUSG00000017291	2416	2400	6729	1651	2438	585	1305
ENSMUSG00000017299	603	149	237	79	87	162	35
ENSMUSG00000017300	0	0	0	0	0	0	0
ENSMUSG00000017307	543	301	591	148	136	12	81
ENSMUSG00000017309	0	0	0	0	0	0	0
ENSMUSG00000017310	0	0	0	0	0	0	0
ENSMUSG00000017311	0	0	0	0	0	0	0
ENSMUSG00000017314	2	0	18	0	1	155	1
ENSMUSG00000017316	0	0	0	0	0	0	0
ENSMUSG00000017344	0	0	0	0	0	0	0
ENSMUSG00000017376	680	555	587	543	340	172	111
ENSMUSG00000017386	245	212	4	574	107	327	9
ENSMUSG00000017390	458	1462	1854	727	516	741	534
ENSMUSG00000017400	0	0	0	0	0	0	0
ENSMUSG00000017404	170	134	123	117	132	62	68
ENSMUSG00000017405	0	109	998	556	235	2	295
ENSMUSG00000017412	0	217	9	0	2	0	0
ENSMUSG00000017417	1	0	0	0	0	0	0
ENSMUSG00000017418	354	174	466	279	171	569	126
ENSMUSG00000017421	5072	5663	15407	4109	3543	7822	2790
ENSMUSG00000017428	1626	1651	1464	845	992	2179	908
ENSMUSG00000017446	0	59	0	0	0	0	0
ENSMUSG00000017453	0	0	0	0	0	0	0
ENSMUSG00000017466	658	1870	543	637	307	1105	443
ENSMUSG00000017478	723	1079	1937	825	395	1392	369
ENSMUSG00000017485	2826	3647	3784	1332	1877	3589	1366
ENSMUSG00000017491	449	199	4	210	18	360	146
ENSMUSG00000017493	3573	3200	3863	2163	2862	1668	1652
ENSMUSG00000017499	48	104	511	124	212	733	547
ENSMUSG00000017548	1062	813	2875	487	302	502	833
ENSMUSG00000017550	784	977	774	104	240	1427	780
ENSMUSG00000017561	2262	3151	3140	2450	1549	2701	788
ENSMUSG00000017588	0	0	0	0	0	0	0
ENSMUSG00000017607	0	0	0	0	0	0	1
ENSMUSG00000017615	752	484	1	162	189	20	0
ENSMUSG00000017631	1726	1541	1471	926	1121	1047	879
ENSMUSG00000017639	0	1	0	0	0	0	0
ENSMUSG00000017652	0	0	0	0	0	222	0
ENSMUSG00000017664	2161	1680	4309	1181	1773	2133	2685
ENSMUSG00000017667	2	538	97	185	0	0	0
ENSMUSG00000017670	2467	1482	1280	477	574	537	483
ENSMUSG00000017677	2688	2688	3126	2005	1345	1656	747
ENSMUSG00000017679	374	1129	2332	1396	1176	1857	201
ENSMUSG00000017686	922	1237	1004	953	464	844	971
ENSMUSG00000017688	0	0	0	0	2	3	0
ENSMUSG00000017692	97	413	0	6	0	0	76
ENSMUSG00000017697	30	538	1378	185	162	569	233
ENSMUSG00000017707	19731	20224	23288	10399	13602	11226	8339
ENSMUSG00000017713	667	324	349	209	267	592	133
ENSMUSG00000017715	714	368	820	266	341	578	417
ENSMUSG00000017716	489	600	1695	107	123	316	591
ENSMUSG00000017718	0	40	239	71	31	90	66
ENSMUSG00000017720	0	0	0	0	0	0	0
ENSMUSG00000017721	578	55	576	219	588	446	78
ENSMUSG00000017723	181	657	275	321	191	127	467
ENSMUSG00000017724	0	0	0	0	0	0	1
ENSMUSG00000017733	0	0	0	0	0	0	0
ENSMUSG00000017734	9	27	0	6	2	0	3
ENSMUSG00000017737	0	0	0	0	1	0	0
ENSMUSG00000017740	0	0	0	43	0	182	46
ENSMUSG00000017747	22	296	53	197	57	282	95
ENSMUSG00000017754	0	0	0	0	0	0	28
ENSMUSG00000017756	464	884	935	1390	324	1152	249
ENSMUSG00000017760	3149	5141	1949	1614	1284	1609	669
ENSMUSG00000017764	295	147	394	148	564	123	12
ENSMUSG00000017765	0	52	118	0	0	236	280
ENSMUSG00000017767	0	0	0	0	0	0	0
ENSMUSG00000017774	818	1532	488	841	242	2293	593
ENSMUSG00000017776	1349	2915	2152	1300	1266	2135	1065
ENSMUSG00000017778	371	176	477	277	196	130	75
ENSMUSG00000017781	1865	2027	2210	1076	1086	831	1876
ENSMUSG00000017801	513	368	381	205	301	863	165
ENSMUSG00000017802	672	16	154	243	243	148	3
ENSMUSG00000017817	0	0	0	0	0	0	0
ENSMUSG00000017830	1240	648	628	323	227	92	18
ENSMUSG00000017831	41	167	494	279	235	4	584
ENSMUSG00000017832	0	0	0	0	0	0	1
ENSMUSG00000017837	55	1058	703	182	337	92	414
ENSMUSG00000017843	2752	2808	10865	1554	1450	1918	513
ENSMUSG00000017858	1207	1038	1748	954	951	1034	267
ENSMUSG00000017861	239	559	656	25	127	259	338
ENSMUSG00000017868	0	1	0	0	0	0	0
ENSMUSG00000017897	1591	1481	2280	787	561	239	708
ENSMUSG00000017922	0	0	0	0	0	0	0
ENSMUSG00000017929	50	83	325	7	155	63	77
ENSMUSG00000017943	0	0	0	0	0	0	0
ENSMUSG00000017950	0	7	41	43	328	1245	7
ENSMUSG00000017969	0	0	0	0	0	1	3
ENSMUSG00000017978	293	307	738	836	18	72	767
ENSMUSG00000017999	1059	2287	2005	1289	987	606	617
ENSMUSG00000018001	550	676	885	272	436	452	130
ENSMUSG00000018008	2122	2586	842	768	851	1324	988
ENSMUSG00000018012	0	0	0	0	0	0	0
ENSMUSG00000018040	731	966	1055	449	712	833	362
ENSMUSG00000018042	1910	1303	2271	853	1845	2166	586
ENSMUSG00000018068	1122	1197	1348	1038	913	304	437
ENSMUSG00000018076	2087	1801	2280	1607	1320	3142	937
ENSMUSG00000018102	553	164	679	134	744	282	60
ENSMUSG00000018126	0	0	0	0	17	0	0
ENSMUSG00000018143	678	817	138	226	263	42	119
ENSMUSG00000018160	1179	2851	6029	1200	592	1387	1085
ENSMUSG00000018166	159	0	0	227	1	128	2
ENSMUSG00000018167	800	489	343	282	162	547	299
ENSMUSG00000018168	0	0	0	1	0	23	49
ENSMUSG00000018169	3081	5444	5443	3418	2187	2902	2068
ENSMUSG00000018171	2098	3449	6120	1624	1445	1488	1765
ENSMUSG00000018189	1040	1132	3081	853	1200	2758	694
ENSMUSG00000018196	1006	295	988	400	538	722	208
ENSMUSG00000018199	945	1209	1968	255	408	6	280
ENSMUSG00000018209	3198	3090	4696	2441	1784	3437	2670
ENSMUSG00000018211	0	0	0	0	0	0	0
ENSMUSG00000018217	0	0	0	0	0	0	0
ENSMUSG00000018238	2	0	0	0	181	0	0
ENSMUSG00000018239	150	338	341	411	108	568	13
ENSMUSG00000018259	0	0	0	0	0	0	0
ENSMUSG00000018263	0	0	0	0	0	0	0
ENSMUSG00000018286	2016	2434	3905	1961	1259	1540	1541
ENSMUSG00000018287	1459	1863	2323	960	1367	866	796
ENSMUSG00000018293	17881	16340	21401	15089	10445	11699	11815
ENSMUSG00000018322	2257	1935	3998	1093	1040	1066	1542
ENSMUSG00000018326	6072	7226	5449	4323	4152	7099	3676
ENSMUSG00000018334	386	62	53	217	34	638	69
ENSMUSG00000018339	0	0	0	148	6	3	49
ENSMUSG00000018340	604	1088	1789	902	626	2679	420
ENSMUSG00000018341	94	175	535	10	36	0	209
ENSMUSG00000018347	850	782	1498	668	86	693	34
ENSMUSG00000018362	6	2	159	11	1	24	43
ENSMUSG00000018363	971	236	233	419	630	354	714
ENSMUSG00000018372	138	118	1202	87	126	32	178
ENSMUSG00000018377	3743	2756	2829	2279	1375	2393	1277
ENSMUSG00000018378	1054	473	562	820	406	476	520
ENSMUSG00000018379	2581	5419	6387	3041	2831	4095	2634
ENSMUSG00000018381	58	17	224	41	59	122	0
ENSMUSG00000018387	1	0	0	0	0	0	0
ENSMUSG00000018395	550	944	1015	184	144	60	238
ENSMUSG00000018398	1191	604	1887	589	741	614	1074
ENSMUSG00000018401	305	1654	197	205	379	861	1004
ENSMUSG00000018405	1050	187	515	504	266	450	473
ENSMUSG00000018411	0	126	1	0	0	0	2
ENSMUSG00000018412	1060	1552	1424	1077	1253	1019	348
ENSMUSG00000018415	1730	1878	5072	494	369	1252	198
ENSMUSG00000018417	0	9	0	1	0	0	0
ENSMUSG00000018425	0	6	0	16	17	0	83
ENSMUSG00000018427	122	302	536	190	93	30	240
ENSMUSG00000018428	603	801	1037	162	162	778	188
ENSMUSG00000018433	739	1087	1961	702	705	406	308
ENSMUSG00000018442	1171	1175	1485	1033	488	506	177
ENSMUSG00000018446	2704	3034	4301	2713	1534	2704	1408
ENSMUSG00000018449	894	1057	1291	580	474	550	33
ENSMUSG00000018451	0	269	1	10	0	0	14
ENSMUSG00000018459	0	0	0	0	0	0	0
ENSMUSG00000018470	0	0	0	35	0	0	0
ENSMUSG00000018474	716	1578	1313	433	741	745	708
ENSMUSG00000018476	660	650	1330	340	251	855	374
ENSMUSG00000018479	0	0	0	0	0	0	0
ENSMUSG00000018481	1866	3587	5220	1639	1796	117	1119
ENSMUSG00000018486	0	0	0	0	0	0	0
ENSMUSG00000018500	0	2	0	44	0	0	0
ENSMUSG00000018501	2854	4116	3673	2110	3108	2396	1780
ENSMUSG00000018507	1149	802	469	129	159	1190	129
ENSMUSG00000018509	277	45	16	179	54	41	54
ENSMUSG00000018537	87	99	109	76	46	15	92
ENSMUSG00000018541	252	401	173	68	125	83	385
ENSMUSG00000018543	0	0	0	0	0	0	0
ENSMUSG00000018547	135	162	23	280	24	73	120
ENSMUSG00000018548	1109	1733	504	644	968	1089	999
ENSMUSG00000018554	39	1	0	6	16	0	12
ENSMUSG00000018559	403	399	241	245	175	80	182
ENSMUSG00000018565	1169	872	578	524	468	933	444
ENSMUSG00000018566	0	0	0	0	0	0	0
ENSMUSG00000018567	4754	3569	2635	3127	2163	2752	2543
ENSMUSG00000018569	60	51	209	1	8	19	58
ENSMUSG00000018570	107	82	249	0	80	2	1
ENSMUSG00000018572	359	412	334	399	625	130	214
ENSMUSG00000018574	508	728	625	97	728	787	1
ENSMUSG00000018581	0	142	0	98	0	0	0
ENSMUSG00000018583	3213	2722	5914	2453	1618	2865	1245
ENSMUSG00000018585	564	615	685	671	389	314	409
ENSMUSG00000018589	0	0	0	0	0	0	0
ENSMUSG00000018593	190	0	0	0	0	0	1
ENSMUSG00000018595	0	0	1	0	0	45	0
ENSMUSG00000018599	7	0	479	7	102	80	6
ENSMUSG00000018604	5	0	0	1	0	0	0
ENSMUSG00000018620	0	0	0	0	0	0	1
ENSMUSG00000018623	0	0	0	0	0	0	0
ENSMUSG00000018634	0	0	0	0	0	0	0
ENSMUSG00000018648	46	0	0	0	0	0	0
ENSMUSG00000018651	647	1133	569	268	100	232	244
ENSMUSG00000018654	3426	2749	5146	2234	2032	2523	2052
ENSMUSG00000018656	0	0	0	0	0	0	0
ENSMUSG00000018659	891	1565	1591	366	167	240	67
ENSMUSG00000018661	720	489	765	46	426	858	82
ENSMUSG00000018666	904	548	1993	567	621	791	641
ENSMUSG00000018669	739	1059	1388	398	605	242	440
ENSMUSG00000018672	139	492	352	500	288	238	322
ENSMUSG00000018677	2478	3687	2615	2006	2281	2541	2292
ENSMUSG00000018678	328	327	391	69	107	322	210
ENSMUSG00000018697	600	799	1138	879	522	592	695
ENSMUSG00000018698	0	0	0	0	0	0	0
ENSMUSG00000018707	2118	2391	3023	2339	2425	1269	1574
ENSMUSG00000018727	17	19	22	11	0	0	16
ENSMUSG00000018733	36	924	456	396	528	545	32
ENSMUSG00000018736	895	1693	1884	1473	1217	1849	446
ENSMUSG00000018740	321	202	44	0	62	5	0
ENSMUSG00000018750	840	269	721	626	177	424	108
ENSMUSG00000018752	0	24	17	29	0	19	0
ENSMUSG00000018761	444	647	696	443	401	433	80
ENSMUSG00000018765	520	420	878	318	161	67	221
ENSMUSG00000018770	1264	1583	3277	2546	1862	2215	2493
ENSMUSG00000018774	247	0	2	4	0	146	240
ENSMUSG00000018776	0	0	1	0	0	0	0
ENSMUSG00000018796	1573	532	427	966	366	485	545
[truncated: 44,176 more rows]

## Sheet: Normalised Gene Counts
ID	SFM-0003	SFM-0004	SFM-0007	SFM-0008	SFM-0011	SFM-0015	SFM-0016
ENSMUSG00000000001	2259.25	3530.67	1808.89	2310.76	3419.83	5746.47	1100.28
ENSMUSG00000000028	262.35	347.315	331.024	210.844	458.933	786.284	329.055
ENSMUSG00000000031	0	185.825	0	48.9838	0	0	86.6709
ENSMUSG00000000037	292.007	453.5	142.027	33.0109	11.7341	44.6406	5.87599
ENSMUSG00000000056	421.281	283.899	471.933	758.185	376.795	1125.15	359.904
ENSMUSG00000000058	107.221	296.434	216.396	226.817	99.0879	588.445	51.4149
ENSMUSG00000000078	830.395	1608.27	351.713	514.33	422.427	246.538	549.405
ENSMUSG00000000085	975.638	1352.39	463.545	1064.87	997.398	423.071	142.493
ENSMUSG00000000088	1110.99	848.746	882.358	1285.29	726.21	535.688	1062.09
ENSMUSG00000000127	108.742	95.8618	268.398	380.157	491.528	195.81	305.552
ENSMUSG00000000131	588.576	1216.71	1079.18	844.439	653.198	773.094	290.862
ENSMUSG00000000134	1.52087	306.758	337.734	559.055	268.58	415.969	123.396
ENSMUSG00000000148	1166.51	119.459	345.562	84.1244	183.834	1077.46	292.331
ENSMUSG00000000149	610.629	403.357	424.963	620.817	439.376	131.893	1347.07
ENSMUSG00000000154	96.5752	89.9627	191.793	261.957	264.669	12.1747	656.642
ENSMUSG00000000168	650.932	527.24	270.634	383.352	353.326	727.439	220.35
ENSMUSG00000000171	1171.83	1344.28	1510.3	1282.1	1701.44	1829.25	1919.98
ENSMUSG00000000184	11134.3	11984.9	20661.6	11146	9708	14144	9085.75
ENSMUSG00000000194	139.16	390.084	177.254	556.925	409.389	6.08736	158.652
ENSMUSG00000000244	3413.59	4674.37	3863.25	4155.11	4176.03	4478.27	4254.22
ENSMUSG00000000253	559.68	545.675	655.338	760.315	1168.19	741.643	995.98
ENSMUSG00000000266	4.56261	345.84	0	127.784	0	1.01456	769.755
ENSMUSG00000000275	301.893	885.616	823.646	1677.16	972.626	1325.01	1420.52
ENSMUSG00000000276	56.2722	157.803	89.4659	470.671	460.237	76.092	146.9
ENSMUSG00000000278	331.549	502.169	602.217	273.671	181.226	706.134	39.6629
ENSMUSG00000000282	260.069	222.694	98.9717	427.011	113.43	329.732	506.804
ENSMUSG00000000290	720.132	645.224	981.329	522.849	75.6197	36.5241	304.083
ENSMUSG00000000295	434.969	465.299	405.952	109.681	239.897	717.294	558.219
ENSMUSG00000000301	41.8239	468.248	253.86	258.763	0	35.5096	4.40699
ENSMUSG00000000317	0.760435	61.9415	65.9811	0	1.30379	1.01456	0
ENSMUSG00000000320	0	168.864	0.559162	0	0	353.067	4.40699
ENSMUSG00000000325	26.6152	87.0131	5.59162	23.4271	0	456.552	254.137
ENSMUSG00000000326	944.46	1387.78	1626.6	1665.45	2452.42	2684.52	606.696
ENSMUSG00000000339	293.528	153.379	247.15	104.357	305.086	378.431	2.938
ENSMUSG00000000340	349.8	96.5992	59.2712	104.357	452.414	261.756	69.0429
ENSMUSG00000000346	3472.9	4858.72	4196.51	3328.77	4588.03	4457.98	5651.23
ENSMUSG00000000355	999.971	639.325	925.413	663.412	940.031	857.303	879.93
ENSMUSG00000000365	9.88565	560.423	112.392	0	0	0	0
ENSMUSG00000000374	413.676	196.148	88.3476	92.6434	37.8098	421.042	205.66
ENSMUSG00000000378	896.552	1406.22	2219.31	1555.77	1544.99	1594.89	649.297
ENSMUSG00000000384	189.348	67.8407	809.667	439.79	79.531	453.508	392.222
ENSMUSG00000000385	0	44.2439	0	11.7135	0	0	0
ENSMUSG00000000386	146.003	290.535	266.72	7.45406	0	1.01456	24.973
ENSMUSG00000000392	31.1778	138.631	0	0	118.645	0	10.283
ENSMUSG00000000399	765.758	570.009	1358.76	604.844	1108.22	775.124	728.623
ENSMUSG00000000409	5.32304	1.4748	39.1413	211.908	323.339	0	248.261
ENSMUSG00000000416	0	163.703	0	0	0	0	0
ENSMUSG00000000420	757.393	1210.81	1380.57	761.379	514.996	620.911	978.352
ENSMUSG00000000439	454.74	272.838	172.222	143.757	340.289	1392.99	208.598
ENSMUSG00000000441	610.629	1469.64	2109.16	630.401	1178.62	1847.51	1611.49
ENSMUSG00000000486	572.607	603.192	559.721	412.103	771.842	1063.26	1023.89
ENSMUSG00000000489	0	10.3236	0	150.146	9.12651	0	143.962
ENSMUSG00000000531	231.172	594.343	94.4984	269.411	382.01	444.377	158.652
ENSMUSG00000000532	361.967	270.625	246.59	277.93	100.392	86.2376	359.904
ENSMUSG00000000538	674.505	826.624	489.826	194.871	2182.54	268.858	821.17
ENSMUSG00000000552	94.2939	42.7691	20.689	25.5568	23.4682	123.776	41.1319
ENSMUSG00000000555	582.493	971.892	223.665	307.746	706.653	260.742	355.497
ENSMUSG00000000561	1625.05	2437.84	883.476	1288.49	1159.07	1975.35	1645.28
ENSMUSG00000000563	1885.12	1505.77	1355.41	2273.49	2422.44	1604.02	1436.68
ENSMUSG00000000568	634.963	537.564	799.043	1148.99	382.01	303.353	718.34
ENSMUSG00000000579	41.0635	29.496	26.8398	18.1027	36.5061	20.2912	33.7869
ENSMUSG00000000581	1149.02	1685.69	1737.88	2154.22	1243.81	1319.94	1361.76
ENSMUSG00000000594	1174.87	1805.89	6489.08	2357.61	2000.01	3969.97	1474.87
ENSMUSG00000000600	882.865	3178.19	4415.14	1533.41	1473.28	1333.13	1831.84
ENSMUSG00000000605	482.116	752.884	1641.7	702.812	1528.04	98.4123	803.542
ENSMUSG00000000627	0.760435	0	0	1.06487	249.023	178.563	0
ENSMUSG00000000628	860.812	525.028	2940.63	629.336	368.972	758.891	309.958
ENSMUSG00000000631	1312.51	1088.4	762.697	1497.2	1103	758.891	1342.66
ENSMUSG00000000632	0	0	0	27.6865	0	0	0
ENSMUSG00000000673	23.5735	0	2.23665	0	255.542	455.537	108.706
ENSMUSG00000000682	61.5952	19.9098	26.2806	416.363	57.3667	1108.91	464.203
ENSMUSG00000000686	64.6369	94.387	166.071	118.2	32.5947	243.494	141.024
ENSMUSG00000000690	0	31.7081	22.9256	2.12973	97.7841	0	42.6009
ENSMUSG00000000693	310.257	428.429	152.092	133.108	143.417	51.7425	11.752
ENSMUSG00000000708	500.366	457.925	362.896	217.233	423.731	300.31	903.434
ENSMUSG00000000711	226.61	265.464	122.456	277.93	375.491	277.989	186.563
ENSMUSG00000000731	0	72.2651	107.918	8.51893	0	0	0
ENSMUSG00000000732	21.2922	88.4879	1.67749	1.06487	0	163.344	30.849
ENSMUSG00000000738	674.505	895.202	644.714	914.72	503.262	43.6261	509.742
ENSMUSG00000000740	1209.85	1162.14	954.49	2003.01	1340.29	1344.29	1529.23
ENSMUSG00000000743	827.353	1491.76	972.942	1107.46	417.212	1342.26	1279.5
ENSMUSG00000000751	891.99	2258.65	1547.76	1820.92	1357.24	1097.75	1266.28
ENSMUSG00000000753	2125.41	2061.03	1112.17	1404.56	1199.48	1687.21	1125.25
ENSMUSG00000000759	1307.19	498.482	449.007	321.59	837.032	1115	605.227
ENSMUSG00000000766	0	1.4748	0	2.12973	0	9.13104	0
ENSMUSG00000000776	282.882	227.856	40.8188	100.097	554.11	550.906	136.617
ENSMUSG00000000782	119.388	0	0	88.3839	0	11.1602	7.34499
ENSMUSG00000000787	2324.65	2451.85	1073.03	2283.07	2920.48	3073.1	3315.53
ENSMUSG00000000791	220.526	131.994	402.597	200.195	182.53	81.1648	5.87599
ENSMUSG00000000804	385.54	373.124	501.568	471.736	430.25	92.3249	315.834
ENSMUSG00000000811	729.257	746.985	420.49	267.281	268.58	342.921	5.87599
ENSMUSG00000000823	1112.52	1515.35	4334.62	991.39	1511.09	528.586	888.744
ENSMUSG00000000826	965.752	1491.02	2214.84	1882.68	1428.95	1982.45	2473.79
ENSMUSG00000000827	2238.72	1075.86	1676.93	2030.7	1601.05	2036.22	381.939
ENSMUSG00000000838	920.126	748.46	684.973	786.936	252.935	831.939	960.724
ENSMUSG00000000861	3565.68	2645.05	3461.21	4127.42	3499.37	4172.88	4186.64
ENSMUSG00000000869	193.911	202.047	215.837	285.384	117.341	61.8881	17.628
ENSMUSG00000000876	338.393	375.336	796.247	388.676	196.872	562.066	296.738
ENSMUSG00000000881	153.608	294.96	83.8743	153.341	220.34	118.703	418.664
ENSMUSG00000000884	330.029	153.379	346.121	137.368	410.693	678.74	380.47
ENSMUSG00000000901	19.7713	1.4748	0	0	0	0	2.938
ENSMUSG00000000902	2424.27	1442.35	2181.85	1419.47	1230.78	1740.98	2470.85
ENSMUSG00000000903	9.12522	0	74.3685	444.049	0	1346.32	0
ENSMUSG00000000915	1110.99	882.666	775.558	553.73	1096.49	2602.35	990.104
ENSMUSG00000000916	196.192	255.14	510.515	362.055	457.629	338.863	111.644
ENSMUSG00000000934	384.78	83.3261	165.512	132.043	26.0758	27.3931	154.245
ENSMUSG00000000938	429.646	735.187	361.778	529.239	810.956	944.555	452.451
ENSMUSG00000000942	0	2.9496	5.03246	0	0	0	0
ENSMUSG00000000948	44.1052	0	0	2.12973	1.30379	0	1.469
ENSMUSG00000000957	53.9909	631.951	51.4429	2.12973	22.1644	0	32.3179
ENSMUSG00000000958	22.0526	237.442	78.8418	290.708	340.289	34.495	107.237
ENSMUSG00000000959	831.155	1198.27	715.168	1113.85	676.666	1732.87	865.24
ENSMUSG00000000976	1066.13	1119.37	476.965	906.201	366.364	509.309	308.49
ENSMUSG00000000982	0	0	40.2597	26.6217	0	27.3931	4.40699
ENSMUSG00000001014	193.15	247.766	131.962	110.746	269.884	2.02912	534.715
ENSMUSG00000001016	1527.71	1841.28	1786.52	2222.38	2016.96	840.055	1771.61
ENSMUSG00000001017	2521.6	2479.13	1579.07	1264	1148.64	2217.83	831.453
ENSMUSG00000001018	1281.33	673.983	872.293	706.006	1345.51	914.118	1066.49
ENSMUSG00000001020	34.2196	16.9602	23.4848	55.373	35.2023	35.5096	261.482
ENSMUSG00000001021	0	0.737399	0	90.5136	0	0	0
ENSMUSG00000001023	0.760435	5.16179	44.1738	0	26.0758	66.9609	0
ENSMUSG00000001025	336.112	541.988	261.688	759.25	449.807	355.096	1830.37
ENSMUSG00000001029	1120.12	129.045	792.892	532.433	942.638	1348.35	558.219
ENSMUSG00000001034	638.765	130.52	54.2387	83.0596	5.21515	329.732	88.1399
ENSMUSG00000001036	0	0.737399	0	0	0	0	179.218
ENSMUSG00000001039	382.499	77.4269	69.8953	0	2.60758	201.897	0
ENSMUSG00000001052	800.738	506.593	670.994	1127.69	1142.12	1456.91	1009.2
ENSMUSG00000001053	257.027	5.16179	5.03246	0	2.60758	393.649	1.469
ENSMUSG00000001054	375.655	1676.11	596.626	638.92	233.378	757.876	896.089
ENSMUSG00000001056	1571.82	504.381	1280.48	2011.53	910.044	486.989	1473.4
ENSMUSG00000001062	408.353	1418.76	469.696	767.769	73.0121	79.1357	364.311
ENSMUSG00000001065	107.982	115.034	456.276	109.681	329.858	275.96	104.299
ENSMUSG00000001082	1542.16	1720.35	2571.03	1594.1	1485.01	1451.83	2005.18
ENSMUSG00000001089	297.33	435.065	766.052	429.141	238.593	334.805	837.329
ENSMUSG00000001095	0	0	0	75.6055	0	0	0
ENSMUSG00000001098	793.133	617.94	213.041	206.584	550.198	739.614	107.237
ENSMUSG00000001100	1760.41	1668.73	1726.69	934.953	667.539	2394.36	1081.18
ENSMUSG00000001105	597.702	1003.6	1352.05	1144.73	805.741	1048.04	1702.57
ENSMUSG00000001120	225.089	1210.07	497.654	87.319	116.037	92.3249	2.938
ENSMUSG00000001123	3157.32	2386.96	3421.51	2965.65	4813.58	6342.01	2012.53
ENSMUSG00000001127	1028.11	1252.1	890.745	2661.1	1877.45	238.422	3411.01
ENSMUSG00000001128	50.9491	180.663	220.869	1.06487	84.7462	539.746	14.69
ENSMUSG00000001134	38.7822	24.3342	40.8188	40.4649	102.999	29.4222	126.334
ENSMUSG00000001138	198.473	701.266	1237.43	505.811	132.986	768.022	558.219
ENSMUSG00000001143	865.375	620.89	1391.2	351.406	833.12	605.692	368.718
ENSMUSG00000001150	1437.98	1376.72	1528.19	821.012	706.653	201.897	1220.74
ENSMUSG00000001151	932.293	1390.73	511.074	987.131	2006.53	1484.3	499.459
ENSMUSG00000001156	193.911	506.593	324.873	925.369	422.427	546.848	183.625
ENSMUSG00000001157	180.223	279.474	400.919	282.19	612.78	159.286	289.393
ENSMUSG00000001158	539.148	502.169	517.225	325.849	290.745	455.537	530.308
ENSMUSG00000001166	26.6152	179.925	107.918	278.995	16.9492	1.01456	572.909
ENSMUSG00000001168	0	0	0	0	7.82273	11.1602	1.469
ENSMUSG00000001173	1738.35	3015.96	2749.96	2501.37	3247.73	2287.83	3131.9
ENSMUSG00000001175	5167.15	3636.85	5418.28	5767.32	4461.56	5863.14	5452.92
ENSMUSG00000001211	1028.11	570.747	311.453	315.2	571.059	532.644	990.104
ENSMUSG00000001227	15.9691	103.973	17.334	41.5298	0	10.1456	10.283
ENSMUSG00000001228	1410.61	356.901	2015.78	998.845	1039.12	3764.02	1748.11
ENSMUSG00000001229	899.594	904.788	417.135	688.968	250.327	1226.6	442.168
ENSMUSG00000001240	165.775	39.8195	44.733	62.8271	0	0	116.051
ENSMUSG00000001247	18.2504	136.419	52.0021	129.914	24.772	29.4222	296.738
ENSMUSG00000001248	1473.72	1547.8	1182.63	1942.32	2113.44	3028.46	1480.75
ENSMUSG00000001249	24.3339	0	0	54.3082	0	0	4.40699
ENSMUSG00000001270	0	34.6577	3.91413	0	0	0	24.973
ENSMUSG00000001280	420.52	1052.27	583.765	1184.13	1409.39	588.445	1974.33
ENSMUSG00000001281	919.365	293.485	148.737	675.125	105.607	820.779	2786.69
ENSMUSG00000001285	388.582	446.864	450.125	612.298	508.477	561.052	553.812
ENSMUSG00000001288	345.237	38.3447	92.2617	224.687	82.1386	313.499	196.846
ENSMUSG00000001289	1412.89	1628.18	1154.67	1938.06	1466.76	1187.03	1996.37
ENSMUSG00000001300	80.6061	53.0927	0	0	2.60758	1.01456	33.7869
ENSMUSG00000001305	548.273	225.644	200.739	604.844	332.466	604.678	336.4
ENSMUSG00000001313	47.9074	324.455	77.7235	21.2973	280.314	167.402	19.097
ENSMUSG00000001323	270.715	19.9098	209.686	223.622	357.238	46.6697	467.141
ENSMUSG00000001333	0.760435	0	0	0	95.1765	0	0
ENSMUSG00000001334	0.760435	0	0	61.7622	0	0	168.935
ENSMUSG00000001348	3.04174	0	215.277	235.335	129.075	161.315	276.172
ENSMUSG00000001366	1977.89	2374.42	1250.29	1734.67	1934.82	2334.5	2215.25
ENSMUSG00000001376	357.404	762.47	955.049	242.79	272.492	392.635	458.327
ENSMUSG00000001380	1116.32	626.052	1929.11	1487.62	1482.41	1808.96	85.2019
ENSMUSG00000001383	881.344	756.571	1745.14	835.92	419.82	883.681	1076.78
ENSMUSG00000001403	53.9909	130.52	965.114	363.119	2.60758	1.01456	383.408
ENSMUSG00000001415	426.604	712.327	855.518	499.422	1348.12	1871.86	1444.02
ENSMUSG00000001416	3379.37	3736.4	3339.87	2060.52	4303.8	5661.24	2146.21
ENSMUSG00000001418	839.52	740.348	918.703	758.185	694.919	711.206	307.021
ENSMUSG00000001419	705.683	1931.25	575.937	707.071	1238.6	1284.43	1665.84
ENSMUSG00000001420	4.56261	7.37399	12.8607	29.8163	14.3417	0	23.504
ENSMUSG00000001424	1845.57	2906.83	2324.44	1705.92	1861.81	2027.09	2279.88
ENSMUSG00000001435	123.951	0	0	28.7514	2.60758	0	0
ENSMUSG00000001436	341.435	321.506	657.575	554.795	762.716	245.523	443.637
ENSMUSG00000001440	2274.46	3177.45	4261.93	2565.26	2704.06	1505.61	2933.59
ENSMUSG00000001441	732.299	741.086	765.493	447.244	930.904	1075.43	677.208
ENSMUSG00000001445	595.42	611.304	362.337	323.719	458.933	878.609	405.443
ENSMUSG00000001467	509.491	1508.72	399.242	900.877	1311.61	1186.02	531.777
ENSMUSG00000001472	3592.29	2751.23	2396.01	1994.49	3217.75	2349.72	4414.34
ENSMUSG00000001473	1.52087	18.435	241.558	3.1946	40.4174	200.883	1.469
ENSMUSG00000001482	6063.71	3839.64	3910.22	4130.62	3895.72	1955.06	4847.69
ENSMUSG00000001506	208.359	0	10.6241	0	87.3538	3.04368	0
ENSMUSG00000001507	2.2813	0	0	60.6974	99.0879	0	2.938
ENSMUSG00000001517	209.88	168.127	218.632	5.32433	3.91136	0	54.3529
ENSMUSG00000001518	449.417	891.515	315.367	283.254	40.4174	350.023	733.03
ENSMUSG00000001520	18.2504	144.53	3.35497	1.06487	24.772	1.01456	1.469
ENSMUSG00000001521	9.88565	13.2732	58.712	5.32433	92.5689	20.2912	471.548
ENSMUSG00000001524	606.827	1019.09	467.459	283.254	177.315	2.02912	543.529
ENSMUSG00000001525	15487	15149.9	57438.2	10166.3	13459	13601.2	21324
ENSMUSG00000001542	53.2304	368.699	325.991	436.595	3.91136	1.01456	790.321
ENSMUSG00000001552	236.495	19.9098	23.4848	145.887	147.328	409.882	254.137
ENSMUSG00000001555	0	1.4748	0	4.25947	1.30379	0	2.938
ENSMUSG00000001569	824.311	869.393	880.68	210.844	375.491	363.212	377.532
ENSMUSG00000001576	755.112	165.177	314.249	160.795	230.77	1300.67	693.367
ENSMUSG00000001583	1.52087	2.9496	40.8188	0	165.581	1.01456	0
ENSMUSG00000001588	3562.64	2903.14	4121.02	2720.73	3408.1	2894.54	2654.48
ENSMUSG00000001627	876.021	1239.57	860.55	571.833	1388.53	17.2475	1138.47
ENSMUSG00000001630	199.234	313.394	39.1413	60.6974	24.772	152.184	121.927
ENSMUSG00000001632	996.169	591.394	214.718	1044.63	829.209	437.275	875.523
ENSMUSG00000001642	257.027	266.938	225.342	326.914	361.149	211.028	171.873
ENSMUSG00000001657	0	0	0	195.935	0	0	0
ENSMUSG00000001661	0	0.737399	0	35.1406	33.8985	0	5.87599
ENSMUSG00000001663	290.486	271.363	145.382	138.433	15.6455	180.592	205.66
ENSMUSG00000001665	288.965	651.123	716.287	728.369	475.882	507.28	336.4
ENSMUSG00000001666	79.0852	102.498	180.05	129.914	140.809	152.184	54.3529
ENSMUSG00000001674	453.219	315.607	157.125	378.028	161.67	85.223	274.703
ENSMUSG00000001687	254.746	675.457	718.523	652.763	531.945	123.776	1687.88
ENSMUSG00000001700	748.268	143.055	276.226	10.6487	216.429	706.134	2.938
ENSMUSG00000001707	564.242	479.309	528.408	173.573	617.995	1005.43	799.135
ENSMUSG00000001729	1412.13	2322.07	1415.24	1282.1	1087.36	1354.44	2438.54
ENSMUSG00000001739	34.2196	0	0	0	0	0	0
ENSMUSG00000001741	1492.73	1634.81	1244.69	1071.26	1057.37	1999.7	1426.4
ENSMUSG00000001750	2752.77	1502.08	2181.29	1043.57	1642.77	3453.56	1206.05
ENSMUSG00000001751	152.087	386.397	561.399	169.314	617.995	194.795	615.51
ENSMUSG00000001755	576.409	1006.55	588.238	686.839	543.679	824.837	708.057
ENSMUSG00000001761	1523.91	540.513	314.249	128.849	531.945	424.086	659.58
ENSMUSG00000001763	150.566	20.6472	16.7749	145.887	123.86	14.2038	36.7249
ENSMUSG00000001767	558.919	460.137	769.966	143.757	294.656	577.284	173.342
ENSMUSG00000001768	795.415	854.645	163.275	124.589	66.4932	2.02912	549.405
ENSMUSG00000001774	1314.79	1666.52	1867.04	657.022	2062.59	1711.56	806.48
ENSMUSG00000001783	2117.81	3057.26	1786.52	2586.56	3325.96	2162.03	2087.45
ENSMUSG00000001785	897.313	588.444	654.22	885.969	1362.46	2285.8	377.532
ENSMUSG00000001786	733.059	839.897	614.519	483.449	633.641	1174.86	589.068
ENSMUSG00000001794	1714.78	1545.59	1507.5	2546.1	1352.03	753.818	3807.64
ENSMUSG00000001829	481.355	673.245	299.152	1111.72	417.212	109.572	871.116
ENSMUSG00000001833	2921.59	2321.33	3162.06	2742.03	1586.71	2884.39	1955.24
ENSMUSG00000001844	848.645	1043.42	562.517	842.309	435.465	1369.66	1031.24
ENSMUSG00000001847	1292.74	2364.84	1445.99	1948.71	1938.73	2475.53	1723.13
ENSMUSG00000001855	812.905	433.591	702.307	1372.61	971.322	1732.87	1145.82
ENSMUSG00000001864	3.80217	20.6472	0	1.06487	99.0879	0	265.889
ENSMUSG00000001865	13.6878	10.3236	72.1319	3.1946	0	0	210.067
ENSMUSG00000001870	231.933	1.4748	0.559162	154.406	1.30379	2.02912	0
ENSMUSG00000001891	936.095	379.023	578.733	629.336	827.905	276.975	611.103
ENSMUSG00000001901	0	0	47.5288	0	0	0	0
ENSMUSG00000001909	1227.34	988.114	429.436	1236.31	1449.81	1663.88	2177.05
ENSMUSG00000001910	92.773	317.819	90.5842	102.227	282.922	714.25	157.183
ENSMUSG00000001911	396.947	248.503	445.093	562.249	624.514	175.519	740.375
ENSMUSG00000001918	1904.89	1743.21	1660.71	1436.5	2709.27	3094.41	1348.54
ENSMUSG00000001924	2719.31	4751.06	4364.26	2656.84	3986.98	2432.91	3875.22
ENSMUSG00000001930	1628.09	3010.8	375.198	2840	1585.41	520.469	1282.43
ENSMUSG00000001942	335.352	2180.49	1126.15	805.039	1039.12	1016.59	1107.62
ENSMUSG00000001943	57.0326	132.732	57.0345	36.2055	0	0	0
ENSMUSG00000001946	1572.58	2540.34	1674.13	1775.13	2676.68	2587.13	3679.84
ENSMUSG00000001948	0.760435	0	27.3989	0	84.7462	0	14.69
ENSMUSG00000001962	853.968	192.461	195.148	122.46	176.011	303.353	318.772
ENSMUSG00000001964	293.528	117.246	78.2827	142.692	121.252	387.562	198.315
ENSMUSG00000001983	0.760435	0	71.0136	43.6595	194.264	3.04368	35.2559
ENSMUSG00000001986	98.0961	296.434	43.0555	721.979	346.808	453.508	289.393
ENSMUSG00000001995	0	0	0	1.06487	0	0	138.086
ENSMUSG00000001998	876.021	55.3049	153.21	53.2433	423.731	87.2521	102.83
ENSMUSG00000001999	662.339	675.457	269.516	337.563	615.388	310.455	489.176
ENSMUSG00000002006	0	0	26.2806	0	0	0	11.752
ENSMUSG00000002007	260.829	42.0317	17.8932	0	20.8606	725.41	1.469
ENSMUSG00000002010	3832.59	2586.8	2441.86	3257.43	3782.29	4890.18	1765.74
ENSMUSG00000002012	158.931	603.93	134.199	384.417	616.692	744.687	1516.01
ENSMUSG00000002014	1438.74	1347.23	1769.75	1213.95	2058.68	1353.42	1696.69
ENSMUSG00000002015	2860.75	2069.14	2887.51	2704.76	3067.81	2918.89	1684.94
ENSMUSG00000002017	581.732	66.3659	81.6377	48.9838	306.39	533.658	160.121
ENSMUSG00000002028	2966.46	3995.23	3324.78	3533.23	4786.2	2052.45	3064.33
ENSMUSG00000002031	196.192	449.076	1182.07	745.406	273.795	5.0728	478.893
ENSMUSG00000002032	0	0	130.285	0	0	4.05824	0
ENSMUSG00000002033	0	0	0	200.195	0	0	0
ENSMUSG00000002043	533.065	1033.83	772.203	1095.75	1086.06	650.333	299.676
ENSMUSG00000002052	1061.57	323.718	1103.79	1271.45	2303.79	693.959	1980.21
ENSMUSG00000002055	227.37	89.2253	362.337	2.12973	67.797	452.494	214.474
ENSMUSG00000002058	516.335	283.899	233.171	612.298	256.846	52.7571	380.47
ENSMUSG00000002059	127.753	0	148.737	0	0	1.01456	0
ENSMUSG00000002064	590.858	714.539	804.075	798.65	694.919	450.464	624.324
ENSMUSG00000002068	1.52087	18.435	3.35497	4.25947	0	302.339	587.599
ENSMUSG00000002076	11.4065	59.7293	96.735	122.46	1.30379	0	0
ENSMUSG00000002083	134.597	16.2228	54.7979	36.2055	5.21515	108.558	69.0429
ENSMUSG00000002102	2153.55	2769.67	1889.41	1764.48	2568.46	2004.77	2770.53
ENSMUSG00000002103	380.217	481.521	563.076	448.309	355.934	1.01456	674.27
ENSMUSG00000002104	0	0.737399	55.357	70.2812	23.4682	1.01456	1.469
ENSMUSG00000002105	491.241	1068.49	521.698	145.887	1216.43	1726.78	1355.88
ENSMUSG00000002107	3673.66	3701.74	6508.09	5176.31	4465.47	3413.99	4427.56
ENSMUSG00000002108	0	0	0	83.0596	1.30379	5.0728	260.013
ENSMUSG00000002109	6.84391	307.495	128.607	266.217	58.6704	770.051	1.469
ENSMUSG00000002111	607.587	1127.48	1320.74	961.574	809.652	1326.03	1132.6
ENSMUSG00000002129	1340.65	1024.98	819.731	1219.27	782.273	1932.74	1377.92
ENSMUSG00000002147	523.179	2278.56	1067.44	502.617	2144.73	2869.17	966.6
ENSMUSG00000002204	908.719	1950.42	986.921	1290.62	1139.51	1098.77	1823.03
ENSMUSG00000002205	907.959	1322.89	489.267	1069.13	985.663	1512.71	289.393
ENSMUSG00000002210	774.883	617.94	279.581	313.071	512.389	331.761	243.854
ENSMUSG00000002221	1190.84	637.85	492.063	356.73	371.579	501.192	1455.78
ENSMUSG00000002222	1651.66	709.378	929.886	273.671	259.454	2300.01	1229.55
ENSMUSG00000002227	419.76	286.111	662.048	316.265	503.262	782.226	195.377
ENSMUSG00000002233	32.6987	1.4748	0	1.06487	0	0	180.687
ENSMUSG00000002249	53.9909	12.5358	19.0115	14.9081	6.51894	83.1939	13.221
ENSMUSG00000002250	31.1778	28.0212	7.82827	58.5676	43.025	35.5096	167.466
ENSMUSG00000002257	1758.89	3118.46	2125.37	1760.22	1567.15	2226.96	2053.66
ENSMUSG00000002265	114.065	229.331	0	0	0	2.02912	30.849
ENSMUSG00000002274	0	2.9496	5.59162	0	5.21515	0	48.4769
ENSMUSG00000002279	489.72	412.943	224.783	435.53	173.404	642.216	42.6009
ENSMUSG00000002280	450.177	1613.43	766.052	350.341	651.894	778.167	769.755
ENSMUSG00000002289	475.272	184.35	163.275	140.562	0	244.509	17.628
ENSMUSG00000002297	281.361	320.031	774.439	207.649	370.276	403.795	666.925
ENSMUSG00000002307	271.475	195.411	193.47	322.654	322.036	2.02912	302.614
ENSMUSG00000002308	242.579	42.0317	506.601	780.547	284.226	543.804	312.896
ENSMUSG00000002319	1126.2	1789.67	183.405	906.201	2200.79	1482.27	1157.57
ENSMUSG00000002320	252.464	476.36	429.996	240.66	740.551	448.435	164.528
ENSMUSG00000002324	345.237	674.72	212.482	580.352	49.5439	288.135	215.943
ENSMUSG00000002325	1962.68	2087.58	1192.13	1910.37	671.451	1806.93	389.284
ENSMUSG00000002326	618.994	1483.65	1369.95	458.957	777.057	1124.13	2337.18
ENSMUSG00000002329	893.511	1027.2	1499.11	296.033	131.683	800.488	2016.93
ENSMUSG00000002332	633.442	724.863	921.499	827.401	1444.6	471.77	471.548
ENSMUSG00000002341	0	0	0	0	1.30379	31.4514	0
ENSMUSG00000002342	980.2	700.529	588.238	513.266	960.891	498.149	224.757
ENSMUSG00000002343	0.760435	6.63659	122.456	349.276	254.239	133.922	549.405
ENSMUSG00000002345	384.019	211.633	294.678	769.898	282.922	538.731	594.944
ENSMUSG00000002346	19.0109	326.668	61.5078	125.654	14.3417	221.174	41.1319
ENSMUSG00000002365	514.054	168.127	239.321	50.0487	169.492	334.805	218.881
ENSMUSG00000002372	740.663	843.584	872.852	746.471	498.047	931.366	1012.14
ENSMUSG00000002379	475.272	393.034	970.705	729.433	501.958	447.421	1228.08
ENSMUSG00000002393	0	30.2334	31.8722	103.292	39.1136	295.237	185.094
ENSMUSG00000002395	1645.58	1593.52	1484.02	2162.74	1059.98	1092.68	1239.83
ENSMUSG00000002396	304.934	648.174	139.231	276.865	286.833	162.33	252.668
ENSMUSG00000002409	22.0526	0	3.91413	113.941	45.6326	92.3249	0
ENSMUSG00000002413	1413.65	304.546	669.876	1394.97	880.057	404.809	621.386
ENSMUSG00000002416	675.266	222.694	854.959	332.238	358.542	406.838	268.827
ENSMUSG00000002428	340.675	472.673	697.275	327.979	1071.71	1315.88	690.429
ENSMUSG00000002455	1221.26	1903.23	885.713	1064.87	504.566	1066.3	813.825
ENSMUSG00000002458	3498	1822.85	1678.05	1613.27	2273.81	2011.87	1564.48
ENSMUSG00000002477	669.182	618.678	1215.06	674.06	1035.21	1003.4	1280.97
ENSMUSG00000002486	46.3865	261.777	225.342	214.038	46.9364	219.145	24.973
ENSMUSG00000002489	204.557	795.653	266.72	153.341	84.7462	157.257	95.4848
ENSMUSG00000002496	462.344	1422.44	2404.96	927.499	1790.1	904.987	1706.98
ENSMUSG00000002504	374.894	39.8195	218.632	104.357	139.505	356.11	130.741
ENSMUSG00000002524	2500.31	2794	1966.57	2458.78	2541.08	1678.08	1855.34
ENSMUSG00000002546	238.016	1064.8	871.174	858.282	237.289	687.871	1223.68
ENSMUSG00000002550	252.464	233.755	234.289	197	295.96	30.4368	38.1939
ENSMUSG00000002565	0	0	211.363	0	0	1.01456	0
ENSMUSG00000002578	121.67	435.803	123.016	647.439	324.643	27.3931	283.517
ENSMUSG00000002580	370.332	185.825	288.528	375.898	414.604	250.596	242.385
ENSMUSG00000002602	812.144	359.113	1.11832	294.968	259.454	831.939	66.1049
ENSMUSG00000002603	27.3756	42.7691	165.512	91.5785	11.7341	18.2621	116.051
ENSMUSG00000002608	242.579	507.33	599.981	986.066	730.121	678.74	321.71
ENSMUSG00000002617	865.375	237.442	74.9277	27.6865	63.8856	367.271	39.6629
ENSMUSG00000002625	2005.27	1235.88	1434.81	1512.11	1074.32	1256.02	2093.32
ENSMUSG00000002635	541.429	343.628	336.056	234.271	358.542	307.412	207.129
ENSMUSG00000002658	672.985	488.895	1390.64	1003.1	1015.65	1083.55	161.59
ENSMUSG00000002660	270.715	1137.07	650.865	289.644	453.718	1056.16	1671.72
ENSMUSG00000002661	98.0961	181.4	274.549	549.471	76.9235	83.1939	236.509
ENSMUSG00000002664	0	0	0	0	0	27.3931	0
ENSMUSG00000002668	785.529	565.585	1102.67	1757.03	1543.68	536.702	926.938
ENSMUSG00000002679	186.306	395.246	232.052	112.876	303.783	197.839	167.466
ENSMUSG00000002688	0	0	40.2597	1.06487	0	0	0
ENSMUSG00000002699	2128.46	1267.59	2570.47	1715.5	1677.97	1649.67	1332.38
ENSMUSG00000002718	991.607	865.706	2738.78	1074.45	625.818	1942.88	1658.5
ENSMUSG00000002728	549.794	336.991	456.276	289.644	372.883	408.868	663.987
ENSMUSG00000002731	509.491	589.182	300.27	762.444	428.946	715.265	1505.72
ENSMUSG00000002732	210.64	137.894	117.983	111.811	178.619	149.14	440.699
ENSMUSG00000002733	42.5843	221.957	206.331	105.422	224.251	1.01456	528.839
ENSMUSG00000002741	139.92	134.207	125.811	142.692	108.214	165.373	641.952
ENSMUSG00000002748	1838.73	1992.45	2820.97	2832.54	2370.29	1455.89	2829.29
ENSMUSG00000002763	963.471	2007.2	535.677	810.363	151.239	106.529	998.918
ENSMUSG00000002767	169.577	439.49	1034.45	464.282	636.248	671.639	346.683
ENSMUSG00000002768	638.765	873.08	993.072	442.984	471.971	681.784	899.027
ENSMUSG00000002771	0	0	0.559162	12.7784	0	0	0
ENSMUSG00000002778	377.936	462.349	119.661	591.001	281.618	882.667	490.645
ENSMUSG00000002781	255.506	56.7797	85.5518	18.1027	6.51894	11.1602	168.935
ENSMUSG00000002797	304.934	90.7001	410.425	99.0326	49.5439	58.8445	185.094
ENSMUSG00000002799	428.125	46.4561	13.4199	202.325	83.4424	14.2038	17.628
ENSMUSG00000002803	1.52087	853.908	321.518	337.563	237.289	444.377	19.097
ENSMUSG00000002804	232.693	390.084	395.328	302.422	226.859	913.104	484.769
ENSMUSG00000002808	168.056	421.792	254.419	0	70.4045	1.01456	0
ENSMUSG00000002812	693.516	1623.01	1222.33	899.812	2083.45	1664.89	411.319
ENSMUSG00000002814	92.773	71.5277	565.313	216.168	633.641	137.98	67.5739
ENSMUSG00000002820	2.2813	458.662	411.543	120.33	209.91	804.546	267.358
ENSMUSG00000002825	252.464	291.273	599.422	735.823	756.197	1012.53	775.631
ENSMUSG00000002831	6.08348	23.5968	0	0	0	0	23.504
ENSMUSG00000002833	804.54	811.139	521.139	61.7622	397.655	225.232	475.955
ENSMUSG00000002835	552.836	401.145	145.941	244.919	645.375	575.255	663.987
ENSMUSG00000002844	660.818	428.429	1178.71	745.406	1052.16	2034.19	586.13
ENSMUSG00000002845	364.248	488.895	381.908	283.254	431.554	504.236	336.4
ENSMUSG00000002846	447.896	166.652	392.532	61.7622	50.8477	684.828	180.687
ENSMUSG00000002870	673.745	2172.38	1803.86	1954.03	2563.25	2847.87	2293.11
ENSMUSG00000002871	417.479	1116.42	952.253	684.709	182.53	409.882	531.777
ENSMUSG00000002881	749.028	566.322	512.752	846.569	740.551	1862.73	1126.72
ENSMUSG00000002885	901.875	703.478	242.676	493.033	370.276	693.959	515.618
ENSMUSG00000002897	1733.03	775.744	784.504	802.909	1612.79	1720.69	2390.06
ENSMUSG00000002900	0	0	20.1298	0	0	1.01456	0
ENSMUSG00000002910	114.826	2.9496	629.057	182.092	222.948	3.04368	116.051
ENSMUSG00000002944	0.760435	0	4.4733	0	0	0	16.159
ENSMUSG00000002948	1269.93	575.908	439.501	512.201	498.047	402.78	640.483
ENSMUSG00000002949	1052.44	1049.32	1740.11	1792.17	720.995	1822.15	807.949
ENSMUSG00000002957	1537.6	999.913	1123.92	963.704	1221.65	1678.08	951.91
ENSMUSG00000002963	219.005	509.543	456.276	765.639	131.683	618.881	1207.52
ENSMUSG00000002968	1227.34	322.243	415.457	296.033	315.517	885.711	189.501
ENSMUSG00000002980	3.80217	102.498	12.3016	0	46.9364	0	399.567
ENSMUSG00000002981	923.928	1151.82	1368.27	515.395	578.882	3271.95	1197.23
ENSMUSG00000002983	2.2813	148.217	40.2597	160.795	277.707	85.223	8.81399
ENSMUSG00000002984	868.416	725.6	706.781	716.655	1434.17	465.683	799.135
ENSMUSG00000002985	5218.86	9272.79	6023.85	5869.54	7415.94	8478.68	4656.72
ENSMUSG00000002996	2652.4	1235.88	1163.06	2756.94	1633.65	2099.12	1501.32
ENSMUSG00000002997	1278.29	1892.9	787.3	975.417	1209.91	78.1211	976.883
ENSMUSG00000003031	387.061	247.766	504.364	468.541	247.72	162.33	307.021
ENSMUSG00000003032	0.760435	0	0	0	152.543	1.01456	44.0699
ENSMUSG00000003033	1603.76	1609	1217.85	1560.03	2269.89	2130.58	894.62
ENSMUSG00000003037	1430.38	682.831	2454.16	1067	1941.34	1000.36	1834.78
ENSMUSG00000003038	829.634	624.577	1202.2	661.282	666.235	527.571	900.496
ENSMUSG00000003039	3282.04	2072.83	2588.36	2918.8	1913.96	885.711	2084.51
ENSMUSG00000003062	481.355	700.529	288.528	494.098	667.539	253.64	126.334
ENSMUSG00000003068	554.357	1058.9	513.311	768.833	856.588	536.702	694.836
ENSMUSG00000003072	6603.61	3644.96	2859	4874.96	5599.77	3578.35	7193.68
ENSMUSG00000003099	492.762	1238.09	931.005	862.542	795.31	990.21	399.567
ENSMUSG00000003119	333.07	416.63	669.876	425.947	655.805	554.964	358.435
ENSMUSG00000003123	65.3974	199.835	62.067	144.822	384.617	136.966	148.369
ENSMUSG00000003131	2269.14	2653.9	2626.94	2024.31	2191.67	2039.26	2398.87
ENSMUSG00000003134	1153.58	247.766	186.201	95.838	285.529	896.871	1120.85
ENSMUSG00000003135	171.858	206.472	54.2387	211.908	1.30379	55.8008	260.013
ENSMUSG00000003153	1209.85	1550.75	1172	1728.28	1826.61	902.958	809.418
ENSMUSG00000003154	91.2522	73.7399	1.11832	79.865	312.909	401.766	282.048
ENSMUSG00000003161	1723.91	1785.98	1967.69	2289.46	2440.69	2163.04	3754.76
ENSMUSG00000003166	757.393	1735.1	848.808	1172.42	1615.39	1272.26	543.529
ENSMUSG00000003178	47.1469	113.559	182.846	66.0217	289.441	65.9464	536.184
ENSMUSG00000003184	1612.12	1401.8	1063.53	980.742	1019.56	1571.55	1192.83
ENSMUSG00000003190	222.807	307.495	156.006	155.47	110.822	331.761	393.691
ENSMUSG00000003198	9.88565	109.872	319.282	504.747	668.843	689.901	637.545
ENSMUSG00000003199	10.6461	208.684	318.722	491.968	194.264	43.6261	901.965
ENSMUSG00000003200	488.959	2580.9	1312.35	1886.94	975.233	1713.59	643.421
ENSMUSG00000003206	399.228	1335.43	465.223	1595.17	726.21	734.541	1286.84
ENSMUSG00000003208	217.484	396.721	48.6471	93.7082	146.024	158.271	315.834
ENSMUSG00000003226	1167.27	1192.37	1392.87	810.363	1371.58	1809.97	1131.13
ENSMUSG00000003227	66.9182	142.318	88.3476	242.79	200.783	9.13104	39.6629
ENSMUSG00000003228	1.52087	0	45.2921	72.4109	134.29	0	0
ENSMUSG00000003233	424.323	188.774	334.938	256.633	299.871	445.392	176.28
ENSMUSG00000003234	206.078	767.632	276.226	192.741	739.248	1808.96	552.343
ENSMUSG00000003235	720.892	424.742	544.624	781.612	471.971	1600.98	1770.14
ENSMUSG00000003269	463.105	214.583	404.274	204.454	135.594	1061.23	578.785
ENSMUSG00000003271	0	15.4854	0	3.1946	20.8606	0	44.0699
ENSMUSG00000003273	0	18.435	0	0	6.51894	0	0
ENSMUSG00000003279	0.760435	0.737399	19.0115	0	0	0	0
ENSMUSG00000003282	36.5009	815.563	436.146	133.108	588.008	1.01456	24.973
ENSMUSG00000003283	0	0	4.4733	1.06487	0	1226.6	445.106
ENSMUSG00000003299	519.377	426.217	764.374	382.287	604.957	625.983	389.284
ENSMUSG00000003308	684.391	611.304	784.504	1005.23	779.665	728.454	1070.9
ENSMUSG00000003309	103.419	0	0	0	0	0	5.87599
ENSMUSG00000003316	1658.51	1593.52	868.379	1572.81	1740.56	2114.34	819.701
ENSMUSG00000003344	79.0852	674.72	243.795	252.373	260.758	473.799	1142.88
ENSMUSG00000003345	783.248	959.356	740.33	542.017	292.048	510.324	619.917
ENSMUSG00000003346	403.03	458.662	177.254	413.168	358.542	969.919	1300.06
ENSMUSG00000003348	521.658	269.151	248.268	326.914	380.706	887.74	70.5119
ENSMUSG00000003354	12.9274	0	4.4733	0	1.30379	0	0
ENSMUSG00000003355	150.566	257.352	86.1109	292.838	96.4803	1.01456	104.299
ENSMUSG00000003360	391.624	73.0025	240.999	162.925	260.758	148.126	63.1669
ENSMUSG00000003363	1177.15	1356.08	825.323	938.147	522.819	1388.93	1051.8
ENSMUSG00000003378	152.847	113.559	100.649	136.303	301.175	25.364	678.677
ENSMUSG00000003379	19.7713	0	7.82827	251.308	0	3729.52	445.106
ENSMUSG00000003380	2095	3368.44	1952.03	2437.48	2392.45	1626.34	4843.29
ENSMUSG00000003382	1025.83	794.916	388.618	421.687	1202.09	68.9901	47.0079
ENSMUSG00000003402	649.411	1031.62	1066.32	819.947	1499.36	1417.34	884.337
ENSMUSG00000003410	3.04174	1.4748	0.559162	1.06487	1.30379	0	1.469
ENSMUSG00000003418	0	0	82.756	0	0	0	0
ENSMUSG00000003420	1129.25	143.793	352.272	266.217	533.249	308.426	195.377
ENSMUSG00000003421	479.834	1165.09	953.371	511.136	1215.13	1060.21	442.168
ENSMUSG00000003423	776.404	637.85	831.474	601.649	951.765	785.269	1327.97
ENSMUSG00000003429	3659.97	3549.84	2993.19	5036.82	4488.94	2708.87	3632.83
ENSMUSG00000003435	1376.39	926.91	966.232	1238.44	1286.84	1380.82	1147.29
ENSMUSG00000003437	717.85	740.348	1181.51	242.79	406.782	874.55	1135.54
ENSMUSG00000003438	880.583	807.452	1359.88	580.352	2138.21	3220.21	995.98
ENSMUSG00000003444	114.826	42.0317	106.8	190.611	102.999	59.859	79.3259
ENSMUSG00000003452	825.832	496.269	668.758	1025.47	658.413	368.285	265.889
ENSMUSG00000003458	801.498	665.871	1193.81	875.32	872.234	826.866	1336.79
ENSMUSG00000003464	718.611	758.783	707.899	728.369	921.778	329.732	351.09
ENSMUSG00000003469	0	0	10.0649	7.45406	0	305.382	0
ENSMUSG00000003484	0	0	0	0	14.3417	393.649	2.938
ENSMUSG00000003500	1412.89	745.51	1099.87	932.823	667.539	876.58	511.211
ENSMUSG00000003518	292.767	668.083	599.981	424.882	65.1894	273.931	74.9189
ENSMUSG00000003526	1688.93	1352.39	585.443	866.801	986.967	482.93	1942.01
ENSMUSG00000003527	448.656	221.957	504.923	76.6704	174.708	901.944	270.296
ENSMUSG00000003528	1412.13	1604.58	1082.54	1031.86	1132.99	1400.09	1445.49
ENSMUSG00000003531	348.279	384.922	279.581	499.422	698.83	510.324	215.943
ENSMUSG00000003534	1.52087	67.1033	0	1.06487	40.4174	0	211.536
ENSMUSG00000003541	431.927	283.161	605.013	617.622	551.502	425.101	249.73
ENSMUSG00000003546	667.662	218.27	540.15	319.46	344.2	413.94	420.133
ENSMUSG00000003549	198.473	339.941	248.268	317.33	216.429	103.485	713.933
ENSMUSG00000003555	0	0	0	0	0	27.3931	0
ENSMUSG00000003559	930.772	1483.65	1895.56	211.908	1162.98	1592.86	1460.18
ENSMUSG00000003573	620.515	453.5	196.266	449.374	507.173	495.105	374.594
ENSMUSG00000003575	1666.87	1847.92	834.27	1009.49	904.829	1621.27	1013.61
ENSMUSG00000003581	418.239	315.607	40.2597	234.271	260.758	76.092	73.4499
ENSMUSG00000003585	6.08348	55.3049	42.4963	1.06487	0	5.0728	96.9538
ENSMUSG00000003604	163.493	139.368	131.403	109.681	234.682	1.01456	713.933
ENSMUSG00000003617	141.441	0	0	0	0	0	2.938
ENSMUSG00000003623	2445.56	1861.93	1047.87	1376.87	571.059	1590.83	1570.36
ENSMUSG00000003644	1712.5	1589.83	1963.22	1831.57	929.601	2128.55	2199.09
ENSMUSG00000003660	2358.87	2905.35	716.287	1223.53	2272.5	1723.74	1350.01
ENSMUSG00000003662	515.575	506.593	417.694	194.871	537.161	469.741	314.365
ENSMUSG00000003680	665.38	1470.37	1458.85	1801.75	1162.98	1078.48	578.785
ENSMUSG00000003721	379.457	438.015	345.562	158.665	229.467	123.776	336.4
ENSMUSG00000003731	335.352	297.909	170.544	602.714	586.704	174.504	226.226
ENSMUSG00000003746	803.779	1022.03	941.07	633.595	1512.39	292.193	540.591
ENSMUSG00000003752	166.535	0	424.963	250.244	159.062	256.684	192.439
ENSMUSG00000003762	553.596	5.89919	27.9581	188.481	349.415	24.3494	129.272
ENSMUSG00000003778	2372.56	2663.48	2040.94	961.574	1065.19	1903.31	1144.35
ENSMUSG00000003779	152.847	53.0927	95.0575	0	13.0379	0	85.2019
ENSMUSG00000003808	2693.46	1584.67	2166.19	765.639	2079.54	2843.81	1516.01
ENSMUSG00000003809	463.105	575.908	785.623	37.2703	623.21	176.533	1236.9
ENSMUSG00000003810	9.88565	81.1139	324.873	109.681	582.793	0	251.199
ENSMUSG00000003812	149.806	410.731	437.265	358.86	791.399	775.124	969.538
ENSMUSG00000003813	624.317	179.925	218.073	396.13	204.695	772.08	92.5469
ENSMUSG00000003814	4275.92	4029.15	3467.92	2887.92	4421.14	3633.14	4120.54
ENSMUSG00000003824	751.309	390.084	329.906	576.093	671.451	342.921	652.235
ENSMUSG00000003847	3434.12	4025.46	3349.94	3525.77	2337.69	3485.01	2085.98
ENSMUSG00000003848	1027.35	553.787	1097.64	569.703	529.338	1056.16	329.055
ENSMUSG00000003849	82.8874	53.8301	2.23665	188.481	0	0	0
ENSMUSG00000003865	206.078	16.2228	109.596	292.838	578.882	13.1893	48.4769
ENSMUSG00000003868	1502.62	799.34	1085.89	1220.34	1349.42	2210.73	1455.78
ENSMUSG00000003873	973.356	373.861	742.567	518.59	762.716	581.343	1139.94
ENSMUSG00000003882	1.52087	4.42439	2.23665	620.817	0	585.401	1.469
ENSMUSG00000003923	681.349	289.798	1344.78	552.666	614.084	1614.16	1245.71
ENSMUSG00000003929	70.7204	92.1749	305.862	174.638	355.934	10.1456	283.517
ENSMUSG00000003934	0	34.6577	0	0	0	0	0
ENSMUSG00000003948	3.04174	0	64.3036	198.065	1.30379	89.2813	295.269
ENSMUSG00000003949	5448.51	6882.14	4071.82	6146.41	5138.23	3378.48	5892.15
ENSMUSG00000003955	904.917	489.633	978.534	752.86	794.007	878.609	1062.09
ENSMUSG00000003970	16455	15388.8	9866.41	17424.4	18207.4	15620.2	20467.5
ENSMUSG00000003992	2198.42	2956.97	3080.42	3103.02	2980.46	2539.44	1900.88
ENSMUSG00000004018	151.326	445.389	494.858	305.617	495.439	280.018	417.195
ENSMUSG00000004032	431.166	1312.57	704.544	1057.41	959.588	1366.61	179.218
ENSMUSG00000004035	155.889	8.11139	277.344	299.227	318.124	157.257	304.083
ENSMUSG00000004040	2669.89	2106.01	3062.53	1757.03	4173.42	2100.14	2282.82
ENSMUSG00000004043	2263.81	1606.05	1028.86	1272.52	1093.88	1328.06	1809.81
ENSMUSG00000004044	2271.42	2557.3	5159.95	1737.86	1698.84	764.978	1983.15
ENSMUSG00000004054	938.376	1216.71	797.924	622.947	809.652	907.016	2093.32
ENSMUSG00000004056	742.945	647.436	1043.4	523.914	676.666	336.834	440.699
ENSMUSG00000004069	791.612	968.942	1080.86	822.077	855.285	1970.27	260.013
ENSMUSG00000004070	1301.86	1022.77	1571.25	1250.15	1916.57	1721.71	894.62
ENSMUSG00000004071	1138.37	761.733	698.393	775.223	541.072	2649.02	1423.46
ENSMUSG00000004085	1032.67	1111.26	1007.05	1366.22	372.883	1060.21	1731.95
ENSMUSG00000004096	437.25	716.014	951.694	969.028	533.249	784.255	1065.02
ENSMUSG00000004098	0	25.809	1.67749	38.3352	0	657.435	0
ENSMUSG00000004099	2915.51	1405.48	2387.06	1463.13	2522.83	3920.26	4476.04
ENSMUSG00000004100	1063.85	768.37	753.75	1120.24	943.942	896.871	324.648
ENSMUSG00000004105	187.067	7.37399	10.0649	175.703	54.7591	0	45.5389
ENSMUSG00000004110	0	0	7.26911	27.6865	2.60758	24.3494	158.652
ENSMUSG00000004113	0	14.748	0	1.06487	0	0	49.9459
ENSMUSG00000004127	158.931	198.36	128.607	337.563	147.328	160.3	245.323
ENSMUSG00000004151	0	70.7903	0	0	39.1136	0	0
ENSMUSG00000004187	0	3.68699	146.5	153.341	0	134.936	85.2019
ENSMUSG00000004207	1499.58	3519.6	606.691	1819.86	1993.49	2312.18	1749.58
ENSMUSG00000004221	2021.24	348.052	213.6	566.509	810.956	1001.37	1282.43
ENSMUSG00000004233	346.758	561.16	31.3131	325.849	289.441	360.169	23.504
ENSMUSG00000004263	133.836	273.575	206.331	331.173	456.326	192.766	790.321
ENSMUSG00000004264	1374.87	1732.15	2227.14	1505.72	1435.47	3114.7	1398.49
ENSMUSG00000004266	3142.88	3382.45	2080.64	2200.01	2837.04	5135.7	2262.26
ENSMUSG00000004267	238.776	199.098	194.588	313.071	514.996	1.01456	0
ENSMUSG00000004268	2502.59	1140.02	1768.07	1220.34	1439.38	1456.91	1953.77
ENSMUSG00000004270	1445.59	697.579	862.228	1009.49	937.423	1231.68	1267.74
ENSMUSG00000004285	1092.74	1107.57	1357.65	2172.33	1290.75	1360.52	1504.25
ENSMUSG00000004317	521.658	216.058	156.565	252.373	99.0879	2.02912	30.849
ENSMUSG00000004319	1436.46	643.012	1134.54	1318.3	1169.5	1312.84	659.58
ENSMUSG00000004328	69.1995	52.3553	5.59162	110.746	43.025	336.834	414.257
ENSMUSG00000004347	14.4483	92.9123	22.9256	142.692	48.2401	3.04368	426.009
ENSMUSG00000004356	675.266	814.088	827.56	642.114	398.959	944.555	552.343
ENSMUSG00000004359	0	124.62	59.2712	1.06487	1.30379	1.01456	349.621
ENSMUSG00000004364	956.627	106.923	731.384	967.963	543.679	217.116	765.348
ENSMUSG00000004383	322.424	119.459	185.642	237.465	57.3667	404.809	204.191
ENSMUSG00000004393	1272.21	652.598	1179.27	770.963	1874.85	2474.51	903.434
ENSMUSG00000004394	1659.27	1818.43	444.534	1453.54	1423.74	1352.41	586.13
ENSMUSG00000004446	1043.32	571.484	688.328	458.957	428.946	824.837	251.199
ENSMUSG00000004451	444.854	19.9098	481.438	44.7244	57.3667	379.445	547.936
ENSMUSG00000004455	91.2522	174.764	142.586	124.589	172.1	126.82	120.458
ENSMUSG00000004460	638.005	1491.02	620.67	918.98	491.528	825.852	1001.86
ENSMUSG00000004462	694.277	437.277	300.27	174.638	401.567	509.309	215.943
ENSMUSG00000004473	0	0	33.5497	0	0	18.2621	0
ENSMUSG00000004500	1.52087	26.5464	187.878	81.9947	478.49	1.01456	10.283
ENSMUSG00000004508	395.426	85.5383	91.7026	253.438	138.201	461.625	619.917
ENSMUSG00000004530	555.117	1805.89	1147.96	938.147	757.501	956.73	1236.9
ENSMUSG00000004535	3891.9	3142.79	2656.58	2695.18	5770.56	1916.5	2514.92
ENSMUSG00000004552	101.138	95.8618	197.943	63.892	58.6704	94.3541	242.385
ENSMUSG00000004558	158.17	540.513	446.211	348.211	190.353	422.057	897.558
ENSMUSG00000004561	399.228	581.808	416.017	481.32	279.011	555.979	130.741
ENSMUSG00000004562	739.142	582.545	880.121	1204.36	889.183	501.192	1912.63
ENSMUSG00000004565	288.205	578.858	252.182	176.768	654.501	5.0728	214.474
ENSMUSG00000004567	591.618	8.11139	386.381	429.141	483.705	687.871	201.253
ENSMUSG00000004568	793.133	1805.89	1758.01	1266.13	1619.3	2263.48	514.149
ENSMUSG00000004591	971.835	179.188	1884.94	1009.49	1498.05	697.003	734.499
ENSMUSG00000004609	0	0	0	0	393.744	0	0
ENSMUSG00000004610	3088.12	1928.3	3323.66	2824.03	3358.56	2172.17	2326.89
ENSMUSG00000004612	294.288	15.4854	851.045	1024.4	929.601	669.609	414.257
ENSMUSG00000004626	3878.22	1728.46	2409.43	2961.39	3250.34	3766.05	2942.4
ENSMUSG00000004630	0	5.89919	11.7424	0	57.3667	0	0
ENSMUSG00000004631	290.486	292.01	24.6031	674.06	501.958	382.489	74.9189
ENSMUSG00000004633	411.395	49.4057	164.394	95.838	319.428	2.02912	158.652
ENSMUSG00000004637	238.776	722.651	535.118	219.362	388.529	508.294	722.747
ENSMUSG00000004642	1138.37	1490.28	1050.11	830.596	923.082	1469.08	962.193
ENSMUSG00000004655	295.049	105.448	678.264	39.4001	0	2.02912	340.807
ENSMUSG00000004661	649.411	708.64	583.206	238.53	19.5568	545.833	16.159
ENSMUSG00000004665	2285.87	2497.57	1562.86	1445.02	2224.26	1431.54	3472.71
ENSMUSG00000004667	1260.8	2075.78	2055.48	1023.34	2458.94	1520.82	2569.28
ENSMUSG00000004677	1134.57	1609.74	1019.91	1624.99	1181.23	1373.71	1856.81
ENSMUSG00000004698	80.6061	483.734	143.145	39.4001	169.492	437.275	54.3529
ENSMUSG00000004707	27.3756	18.435	80.5193	212.973	1.30379	379.445	49.9459
ENSMUSG00000004709	2.2813	0	0	0	78.2273	0	0
ENSMUSG00000004748	453.219	95.8618	83.3151	25.5568	254.239	432.202	719.809
ENSMUSG00000004768	376.415	116.509	167.749	310.941	289.441	421.042	13.221
ENSMUSG00000004771	5405.17	2631.04	2935.04	3500.22	3524.14	2702.79	3456.55
ENSMUSG00000004788	786.289	416.63	783.945	391.871	882.664	789.327	1104.69
ENSMUSG00000004789	1555.09	2285.2	1421.39	957.315	2956.99	4490.44	1455.78
ENSMUSG00000004798	286.684	478.572	854.4	947.731	581.489	80.1502	835.86
ENSMUSG00000004815	181.744	0.737399	0	366.314	129.075	0	132.21
ENSMUSG00000004837	0	0	1.67749	141.627	0	435.246	324.648
ENSMUSG00000004842	0	0	0	15.973	0	0	0
ENSMUSG00000004843	641.807	1030.15	1523.16	1219.27	607.565	1277.33	644.89
ENSMUSG00000004846	677.547	760.996	412.662	909.396	428.946	144.067	456.858
ENSMUSG00000004849	1076.01	896.677	739.212	750.731	1113.43	776.138	671.332
ENSMUSG00000004864	35.7404	226.381	35.2272	0	0	0	165.997
ENSMUSG00000004865	1623.53	2566.89	6533.25	2625.96	1670.15	2849.9	2412.09
ENSMUSG00000004880	1352.81	3316.82	3586.47	1563.22	2956.99	2724.09	1852.41
ENSMUSG00000004891	17.49	111.347	117.983	22.3622	0	0	24.973
ENSMUSG00000004895	316.341	12.5358	57.0345	47.919	95.1765	180.592	102.83
ENSMUSG00000004896	285.923	288.323	204.653	169.314	659.717	129.864	111.644
ENSMUSG00000004897	1769.53	1404.01	2027.52	1598.36	1992.19	1074.42	2306.33
ENSMUSG00000004929	1215.17	857.595	530.086	152.276	159.062	1689.24	386.346
ENSMUSG00000004931	35.7404	4.42439	555.248	544.147	329.858	608.736	13.221
ENSMUSG00000004933	1292.74	1842.76	1759.12	1045.7	898.31	1878.96	1025.36
ENSMUSG00000004934	502.647	685.043	469.696	474.93	352.023	257.698	343.745
ENSMUSG00000004936	1361.18	935.022	597.185	1301.27	247.72	1850.56	782.976
ENSMUSG00000004937	2315.52	2841.2	928.209	453.633	692.311	638.158	2009.59
ENSMUSG00000004945	577.93	278.737	117.424	341.822	337.681	259.727	611.103
ENSMUSG00000004947	389.343	0	82.756	219.362	907.436	46.6697	2.938
ENSMUSG00000004952	130.034	20.6472	4.4733	15.973	385.921	422.057	405.443
ENSMUSG00000004980	11684.8	13294.6	17468.2	13178.8	13824.1	16236	12242.6
ENSMUSG00000004988	29.6569	6.63659	0	36.2055	0	0	0
ENSMUSG00000004994	499.606	27.2838	455.158	138.433	311.605	486.989	27.911
ENSMUSG00000004996	742.184	564.847	1395.67	754.99	288.137	1020.65	1322.1
ENSMUSG00000005034	3124.63	2318.38	1459.41	2037.09	3971.34	2265.51	2636.85
ENSMUSG00000005043	114.065	205.734	123.016	178.898	471.971	658.449	414.257
ENSMUSG00000005054	650.932	371.649	559.162	630.401	237.289	213.058	860.833
ENSMUSG00000005057	65.3974	190.986	121.897	0	10.4303	107.543	102.83
ENSMUSG00000005069	954.345	938.709	105.122	874.255	1026.08	1210.37	876.992
ENSMUSG00000005078	471.469	491.108	649.187	627.206	564.54	908.031	706.588
ENSMUSG00000005087	2479.78	2343.45	4431.36	1463.13	3303.8	4031.86	4822.72
ENSMUSG00000005089	42.5843	0	0	0	0	0	0
ENSMUSG00000005102	803.779	873.818	265.043	768.833	990.879	355.096	775.631
ENSMUSG00000005103	3113.22	3167.87	3168.21	1423.73	3634.96	7030.9	2200.56
ENSMUSG00000005107	0.760435	194.673	10.6241	21.2973	11.7341	2.02912	139.555
ENSMUSG00000005125	1825.8	294.96	857.755	1311.92	1372.89	1535.03	734.499
ENSMUSG00000005131	6.08348	11.7984	0.559162	3.1946	0	4.05824	0
ENSMUSG00000005142	2294.23	409.256	1895.56	1958.29	3192.98	3166.44	1652.62
ENSMUSG00000005148	33.4591	84.8009	31.3131	0	73.0121	0	0
ENSMUSG00000005150	307.216	457.187	522.816	336.498	855.285	530.615	467.141
ENSMUSG00000005161	2523.12	1962.96	2428.44	2500.31	2535.87	3688.94	3584.35
ENSMUSG00000005198	493.522	657.76	610.046	1123.43	827.905	1916.5	1203.11
ENSMUSG00000005202	12.167	0	0	0	0	0	0
ENSMUSG00000005204	370.332	717.489	707.899	1063.8	212.517	312.484	492.114
ENSMUSG00000005225	102.659	12.5358	987.48	169.314	104.303	5.0728	240.916
ENSMUSG00000005233	524.7	409.994	702.307	305.617	142.113	47.6843	1229.55
ENSMUSG00000005262	503.408	335.516	1090.37	1200.1	752.285	1407.19	822.639
ENSMUSG00000005267	15.9691	58.2545	39.1413	0	0	1.01456	1.469
ENSMUSG00000005299	279.84	752.147	481.998	645.309	125.164	534.673	975.414
ENSMUSG00000005312	925.449	848.746	2070.02	647.439	1414.61	1229.65	1090
ENSMUSG00000005354	2814.37	2234.32	1966.01	3176.5	3149.95	3097.45	2506.11
ENSMUSG00000005357	0	0	30.1947	0	0	0	5.87599
ENSMUSG00000005360	0	19.9098	0	1.06487	0	0	1.469
ENSMUSG00000005362	996.93	482.259	340.53	970.093	642.767	263.786	64.6359
ENSMUSG00000005364	0	0	0	0	0	0	13.221
ENSMUSG00000005370	1182.48	1246.94	1485.69	983.936	1998.71	2437.99	1298.59
ENSMUSG00000005371	533.065	864.231	651.424	978.612	711.868	1137.32	844.674
ENSMUSG00000005373	0	0	5.03246	0	0	0	0
ENSMUSG00000005374	945.22	293.485	332.701	57.5028	99.0879	162.33	23.504
ENSMUSG00000005378	846.364	542.726	644.155	591.001	740.551	391.62	490.645
ENSMUSG00000005410	1319.35	1987.29	2807.55	776.288	1357.24	2381.17	1303
ENSMUSG00000005413	158.931	143.793	242.676	1.06487	3.91136	368.285	221.819
ENSMUSG00000005417	2187.77	2024.16	1920.16	1746.38	2342.91	1778.52	2134.45
ENSMUSG00000005442	857.01	1041.21	336.056	999.909	770.538	728.454	1137
ENSMUSG00000005447	691.235	390.821	547.979	752.86	1059.98	1062.24	846.143
ENSMUSG00000005465	704.923	508.068	697.275	545.212	538.464	383.504	258.544
ENSMUSG00000005469	245.62	634.9	372.402	233.206	121.252	254.654	368.718
ENSMUSG00000005470	0.760435	185.087	539.591	6.3892	574.97	2244.21	364.311
ENSMUSG00000005474	0.760435	0	4.4733	2.12973	18.253	0	4.40699
ENSMUSG00000005481	3278.23	640.062	1979.43	621.882	1551.51	1381.83	1069.43
ENSMUSG00000005483	1488.93	2085.36	1303.41	1236.31	812.26	3369.35	2569.28
ENSMUSG00000005493	18.2504	0	0	92.6434	0	0	0
ENSMUSG00000005501	698.839	711.59	1341.43	649.568	790.095	698.017	145.431
ENSMUSG00000005505	180.983	176.238	116.306	0	0	350.023	19.097
ENSMUSG00000005506	1701.85	2186.39	3324.78	2269.23	1469.37	2641.91	1652.62
ENSMUSG00000005510	598.462	844.322	460.19	331.173	434.161	407.853	354.028
ENSMUSG00000005514	4019.66	2743.12	2821.53	2007.27	2521.53	1397.05	2003.71
ENSMUSG00000005533	457.021	831.786	1024.94	395.065	1062.59	284.077	1335.32
ENSMUSG00000005534	623.556	932.072	97.8534	725.174	954.373	854.259	807.949
ENSMUSG00000005540	0	33.1829	4.4733	8.51893	1.30379	1830.27	0
ENSMUSG00000005553	44.8656	0	0	0	0	0	0
ENSMUSG00000005566	3469.86	2854.47	3413.12	4789.77	3830.53	6186.78	5395.63
ENSMUSG00000005575	107.982	78.9017	183.405	67.0866	82.1386	27.3931	126.334
ENSMUSG00000005580	91.2522	379.76	354.509	601.649	329.858	99.4268	176.28
ENSMUSG00000005583	5504.79	4847.66	3304.65	1653.74	2655.82	3122.81	1914.1
ENSMUSG00000005609	1149.02	1252.84	1208.91	527.109	764.02	2289.86	1050.33
ENSMUSG00000005610	10215.7	6978	7832.74	9658.34	4834.44	8309.24	6785.3
ENSMUSG00000005611	0	0	1.11832	0	0	136.966	0
ENSMUSG00000005615	793.894	1131.91	631.853	1018.01	617.995	555.979	586.13
ENSMUSG00000005621	847.124	1033.1	1215.06	846.569	1126.47	1304.72	1989.02
ENSMUSG00000005625	1596.15	978.528	1765.83	646.374	2209.92	2075.79	926.938
ENSMUSG00000005628	0	19.1724	81.6377	0	0	0	0
ENSMUSG00000005640	112.544	218.27	0	226.817	315.517	0	11.752
ENSMUSG00000005656	1037.23	1042.68	1418.03	1138.34	1790.1	812.662	1548.32
ENSMUSG00000005667	19.0109	0.737399	237.085	201.26	436.769	272.917	95.4848
ENSMUSG00000005672	7648.45	9290.49	6201.67	8351.75	11183.9	10389.1	5792.26
ENSMUSG00000005674	135.357	56.7797	178.373	169.314	102.999	136.966	330.524
ENSMUSG00000005677	0	0	0	0	0	20.2912	38.1939
ENSMUSG00000005681	0	0	0	0	0	8.11648	1.469
ENSMUSG00000005682	238.776	463.086	183.964	384.417	1331.17	478.872	1203.11
ENSMUSG00000005683	1327.72	1641.45	1768.63	2045.61	1921.78	1358.5	1759.86
ENSMUSG00000005686	40.303	50.8805	395.887	69.2163	9.12651	53.7717	245.323
ENSMUSG00000005687	1523.15	1194.59	1867.6	920.044	882.664	921.22	1333.85
ENSMUSG00000005698	1625.05	1485.86	839.302	1946.58	1563.24	1761.28	2677.98
ENSMUSG00000005699	1.52087	43.5065	103.445	128.849	182.53	316.543	276.172
ENSMUSG00000005705	62.3556	3.68699	84.9926	0	27.3795	0	0
ENSMUSG00000005718	77.5643	115.034	79.401	258.763	113.43	261.756	221.819
ENSMUSG00000005732	2550.5	1945.26	2850.05	1729.34	1196.88	1983.46	2391.53
ENSMUSG00000005763	2.2813	66.3659	0.559162	31.946	14.3417	0	24.973
ENSMUSG00000005774	470.709	359.113	325.432	469.606	581.489	314.514	503.866
ENSMUSG00000005779	1425.05	2523.38	3041.84	2091.4	1740.56	2079.85	3205.35
ENSMUSG00000005802	253.985	471.935	267.279	269.411	10.4303	1.01456	412.788
ENSMUSG00000005803	38.7822	508.805	136.995	215.103	439.376	0	20.566
ENSMUSG00000005804	580.972	1369.35	1494.64	730.498	1328.56	2547.56	979.821
ENSMUSG00000005813	1114.8	1373.04	749.277	749.666	1144.73	335.819	766.817
ENSMUSG00000005823	590.858	1156.24	590.475	813.558	691.007	5.0728	1175.2
ENSMUSG00000005824	376.415	221.957	180.05	51.1136	3.91136	451.479	104.299
ENSMUSG00000005846	2593.84	1899.54	1836.29	1580.26	2423.74	2837.72	2132.98
ENSMUSG00000005871	1338.36	1349.44	668.758	707.071	787.488	1582.71	1781.89
ENSMUSG00000005873	850.166	1229.98	690.006	1087.23	1827.91	1032.82	1662.91
ENSMUSG00000005881	2069.14	1459.31	1511.41	1726.15	1906.14	1348.35	1984.62
ENSMUSG00000005882	711.767	651.861	578.174	683.644	1346.81	490.032	882.868
ENSMUSG00000005883	79.8456	512.492	59.8303	676.19	702.742	1.01456	411.319
ENSMUSG00000005886	494.282	1796.3	1959.86	1470.58	2271.2	2392.33	3193.6
ENSMUSG00000005893	1703.37	1728.46	1152.43	905.136	835.728	855.274	1023.89
ENSMUSG00000005897	133.836	406.307	234.848	95.838	235.986	1104.86	198.315
ENSMUSG00000005899	683.631	821.462	1029.98	351.406	419.82	28.4077	293.8
ENSMUSG00000005907	161.212	633.426	306.98	467.476	441.984	268.858	223.288
ENSMUSG00000005936	463.865	1030.88	992.513	442.984	507.173	1810.99	499.459
ENSMUSG00000005947	0	7.37399	19.0115	10.6487	0	1.01456	17.628
ENSMUSG00000005949	495.043	56.7797	373.52	84.1244	653.198	338.863	282.048
ENSMUSG00000005951	310.257	117.246	0	13.8433	614.084	0	0
ENSMUSG00000005968	100.377	8.11139	270.075	1.06487	2.60758	688.886	243.854
ENSMUSG00000005973	1810.59	1364.19	724.115	1136.21	1739.25	887.74	1192.83
ENSMUSG00000005980	586.295	341.416	17.334	176.768	1.30379	44.6406	1.469
ENSMUSG00000005981	2452.4	1314.78	2963	1112.79	2694.93	1332.12	151.307
ENSMUSG00000005982	874.5	1828.75	918.703	310.941	627.122	869.478	572.909
ENSMUSG00000005983	100.377	0	34.668	91.5785	113.43	450.464	35.2559
ENSMUSG00000005986	314.82	335.516	406.511	151.211	159.062	459.596	83.7329
ENSMUSG00000006005	2547.46	2708.47	4229.5	1636.7	3080.85	3373.41	3926.63
ENSMUSG00000006010	723.173	779.431	527.29	728.369	393.744	1092.68	161.59
ENSMUSG00000006014	2.2813	5.89919	0	10.6487	9.12651	0	0
ENSMUSG00000006019	18.2504	343.628	69.3361	150.146	162.973	469.741	815.294
ENSMUSG00000006021	365.769	342.89	348.358	408.909	289.441	1079.49	54.3529
ENSMUSG00000006024	755.112	2659.8	2403.28	1113.85	950.461	3451.53	1134.07
ENSMUSG00000006050	1422.01	1590.57	1382.81	982.872	796.614	1345.31	1517.47
ENSMUSG00000006057	98.0961	204.997	198.503	116.07	49.5439	89.2813	111.644
ENSMUSG00000006058	137.639	320.031	163.275	173.573	96.4803	71.0192	334.931
ENSMUSG00000006095	777.164	604.667	1207.79	573.963	295.96	842.085	684.553
ENSMUSG00000006127	1428.1	2249.8	1735.08	1077.64	1692.32	2862.07	1288.31
ENSMUSG00000006134	303.413	1120.85	776.676	223.622	568.451	1226.6	129.272
ENSMUSG00000006154	160.452	96.5992	55.357	71.346	207.302	6.08736	8.81399
ENSMUSG00000006169	2032.64	1628.18	1939.73	1474.84	1754.9	262.771	1521.88
ENSMUSG00000006179	0	0	14.5382	10.6487	0	0	0
ENSMUSG00000006191	760.435	471.198	447.33	571.833	149.936	593.517	1095.87
ENSMUSG00000006215	521.658	219.745	282.936	108.616	327.251	238.422	27.911
ENSMUSG00000006219	4.56261	0	11.1832	0	0	0	4.40699
ENSMUSG00000006235	22.0526	459.399	20.689	72.4109	195.568	119.718	907.841
ENSMUSG00000006241	162.733	0	8.38743	0	0	86.2376	23.504
ENSMUSG00000006262	262.35	525.028	520.58	300.292	173.404	184.65	480.362
ENSMUSG00000006269	0	53.0927	0	0	0	0	0
ENSMUSG00000006273	1494.25	1861.19	1917.93	2273.49	1191.66	3123.83	2132.98
ENSMUSG00000006276	377.176	517.654	453.48	349.276	417.212	430.173	121.927
ENSMUSG00000006281	422.802	131.994	655.338	668.736	528.034	162.33	716.871
ENSMUSG00000006288	677.547	541.988	489.267	477.06	451.111	151.169	730.092
ENSMUSG00000006289	796.935	1178.36	800.161	564.379	567.148	522.498	324.648
ENSMUSG00000006299	2831.1	2885.44	3009.41	1768.74	2482.41	2238.12	1170.79
ENSMUSG00000006301	1410.61	1955.58	653.101	1206.49	1384.62	1122.1	2689.73
ENSMUSG00000006304	3887.34	3225.38	4834.51	3481.05	5246.44	3544.87	5510.21
ENSMUSG00000006307	492.762	701.266	703.985	721.979	482.401	287.12	490.645
ENSMUSG00000006310	12.167	0	0	69.2163	0	0	0
ENSMUSG00000006313	12.167	0	0	30.8811	0	0	7.34499
ENSMUSG00000006315	1056.24	1239.57	1212.82	1137.28	894.398	1100.8	1213.39
ENSMUSG00000006333	11332.8	10309.6	7805.9	16084.8	10157.8	7281.49	16294.1
ENSMUSG00000006335	123.951	107.66	282.377	362.055	404.174	3.04368	57.2909
ENSMUSG00000006342	0	0	0	189.546	0	0	0
ENSMUSG00000006344	513.293	284.636	572.582	78.8001	179.923	12.1747	13.221
ENSMUSG00000006345	0	0	32.9906	1.06487	0	45.6552	118.989
ENSMUSG00000006356	0	0	41.378	0	87.3538	224.218	0
ENSMUSG00000006360	1361.18	427.691	1066.88	1148.99	1066.5	676.711	3863.46
ENSMUSG00000006362	3324.62	2948.12	4057.84	3277.66	2591.93	1366.61	3687.18
ENSMUSG00000006369	2.2813	0.737399	1.11832	2.12973	1.30379	0	1.469
ENSMUSG00000006373	3118.54	2670.86	2123.14	1155.38	1959.59	2645.97	1742.23
ENSMUSG00000006378	355.883	459.399	123.575	215.103	108.214	315.528	355.497
ENSMUSG00000006386	1428.86	1085.45	447.33	855.088	571.059	222.189	1383.8
ENSMUSG00000006389	12682.5	14905	8915.84	15334.1	8225.6	10375.9	11534.6
ENSMUSG00000006390	2405.25	942.396	1886.61	1139.41	1943.95	1321.97	468.61
ENSMUSG00000006392	653.213	1189.42	895.218	529.239	1061.28	574.241	1389.67
ENSMUSG00000006395	290.486	485.208	190.674	323.719	514.996	204.941	483.3
ENSMUSG00000006398	288.965	246.291	1413	14.9081	392.44	22.3203	98.4228
ENSMUSG00000006411	0	81.8513	338.293	181.027	73.0121	339.877	117.52
ENSMUSG00000006412	242.579	295.697	665.403	316.265	495.439	142.038	392.222
ENSMUSG00000006418	2066.1	3058.73	1413	1358.77	2057.38	1905.34	1269.21
ENSMUSG00000006423	215.963	428.429	704.544	312.006	314.213	597.576	154.245
ENSMUSG00000006442	1562.69	1369.35	2023.61	994.585	2659.73	1757.22	1101.75
ENSMUSG00000006445	0	1.4748	0	1.06487	1.30379	344.95	24.973
ENSMUSG00000006456	645.609	482.259	894.1	934.953	680.577	1109.93	151.307
ENSMUSG00000006457	0	0	0	0	0	0	69.0429
ENSMUSG00000006463	451.698	295.697	261.129	730.498	697.526	867.449	1075.31
ENSMUSG00000006464	19.0109	75.2147	48.6471	0	3.91136	19.2766	0
ENSMUSG00000006471	287.444	776.481	319.841	626.141	551.502	571.197	1062.09
ENSMUSG00000006476	1615.92	1954.11	426.641	501.552	1438.08	666.566	1502.78
ENSMUSG00000006494	1290.46	2041.86	969.587	3002.92	1421.13	2196.52	540.591
ENSMUSG00000006498	2004.51	1988.76	2210.93	1429.05	3272.51	3576.32	2532.55
ENSMUSG00000006517	136.878	336.991	11.7424	216.168	62.5818	352.052	0
ENSMUSG00000006519	790.852	1107.57	1447.67	833.79	694.919	913.104	1877.38
ENSMUSG00000006526	436.489	375.336	3.35497	320.525	216.429	1.01456	384.877
ENSMUSG00000006527	279.84	217.533	670.435	316.265	357.238	9.13104	176.28
ENSMUSG00000006567	0.760435	6.63659	310.894	3.1946	11.7341	0	0
ENSMUSG00000006574	7.60435	0	0	0	0	0	0
ENSMUSG00000006575	0	39.0821	0	0	0	0	0
ENSMUSG00000006576	0	176.976	0.559162	188.481	0	0	11.752
ENSMUSG00000006585	375.655	618.678	703.426	432.336	941.335	1867.8	1451.37
ENSMUSG00000006586	76.0435	478.572	23.4848	432.336	45.6326	13.1893	130.741
ENSMUSG00000006587	15.2087	0	0	0	0	0	0
ENSMUSG00000006589	1536.84	1356.81	1253.64	1967.87	1096.49	1191.09	2823.41
ENSMUSG00000006599	629.64	942.396	793.451	933.888	401.567	925.278	1166.38
ENSMUSG00000006611	0	4.42439	220.869	351.406	13.0379	0	0
ENSMUSG00000006638	37.2613	0	0	5.32433	0	0	0
ENSMUSG00000006641	289.726	117.246	220.31	117.135	435.465	0	2.938
ENSMUSG00000006673	1178.67	2203.35	1213.38	1071.26	1954.38	1678.08	1280.97
ENSMUSG00000006675	244.1	45.7187	298.593	151.211	26.0758	32.4659	64.6359
ENSMUSG00000006676	1420.49	1240.3	1293.34	781.612	1606.27	2407.55	1551.26
ENSMUSG00000006678	1474.48	682.831	2492.74	1264	1146.03	1101.81	1469
ENSMUSG00000006699	5980.06	8102.54	7317.19	5290.26	5189.07	8033.28	6343.13
ENSMUSG00000006705	822.79	357.638	891.304	798.65	1116.04	1011.52	135.148
ENSMUSG00000006715	565.763	410.731	1083.66	467.476	907.436	256.684	702.181
ENSMUSG00000006717	599.222	293.485	497.654	513.266	794.007	522.498	10.283
ENSMUSG00000006720	155.129	33.9203	146.5	193.806	0	92.3249	246.792
ENSMUSG00000006728	5547.37	5340.98	6362.15	3965.56	5395.07	9199.01	5665.92
ENSMUSG00000006731	264.631	438.015	452.362	372.703	355.934	544.819	879.93
ENSMUSG00000006732	212.922	430.641	504.923	251.308	774.45	969.919	865.24
ENSMUSG00000006736	781.727	736.661	645.832	315.2	512.389	137.98	396.629
ENSMUSG00000006740	1975.61	1282.34	1249.73	2009.4	2073.02	3174.56	2673.58
ENSMUSG00000006763	676.787	395.246	978.534	490.903	185.138	298.281	512.68
ENSMUSG00000006782	1528.47	1290.45	1673.01	1331.08	447.199	3635.17	1815.68
ENSMUSG00000006784	0	2.9496	7.26911	0	0	0	0
ENSMUSG00000006800	1.52087	0	0	1.06487	0	0	324.648
ENSMUSG00000006818	1946.71	1701.18	1668.54	1236.31	1196.88	1260.08	1226.61
ENSMUSG00000006850	193.911	802.29	177.814	165.054	112.126	853.245	99.8918
ENSMUSG00000006906	96.5752	458.662	545.742	215.103	508.477	735.556	1533.63
ENSMUSG00000006920	1061.57	1038.26	1049.55	1670.78	1560.63	898.9	439.23
ENSMUSG00000006930	64.6369	0	0	1.06487	0	0	0
ENSMUSG00000006931	2.2813	601.717	381.348	270.476	0	178.563	1.469
ENSMUSG00000006932	4251.59	5266.5	4854.64	3275.53	3614.1	4605.09	3565.26
ENSMUSG00000006941	1391.6	1055.22	378.553	1216.08	1337.69	723.381	2240.22
ENSMUSG00000006998	1607.56	2410.56	1492.4	860.412	2146.03	1743.01	636.076
ENSMUSG00000007021	0.760435	0.737399	178.373	0	0	5.0728	0
ENSMUSG00000007029	3513.97	3435.54	4198.75	2586.56	3571.07	2971.65	2203.5
ENSMUSG00000007030	22.813	0	13.4199	43.6595	20.8606	6.08736	0
ENSMUSG00000007035	330.789	317.081	98.4125	191.676	80.8348	351.038	255.606
ENSMUSG00000007036	1349.77	853.908	1217.85	1653.74	1138.21	1326.03	956.317
ENSMUSG00000007038	286.684	342.89	291.323	611.233	357.238	0	237.978
ENSMUSG00000007039	820.509	1425.39	535.118	932.823	637.552	619.896	1966.99
ENSMUSG00000007041	4936.74	4725.99	4245.72	5246.6	3376.81	5613.56	4072.06
ENSMUSG00000007050	1218.98	1123.8	1052.34	641.049	775.754	545.833	640.483
ENSMUSG00000007080	1425.05	1026.46	233.73	1253.35	542.376	1444.73	815.294
ENSMUSG00000007122	53.2304	0	99.5308	1.06487	36.5061	2.02912	0
ENSMUSG00000007207	0	145.268	0	0	0	0	0
ENSMUSG00000007216	1.52087	0.737399	154.329	769.898	260.758	0	2.938
ENSMUSG00000007338	333.07	420.317	405.952	881.709	561.932	1410.24	20.566
ENSMUSG00000007379	361.967	166.652	321.518	174.638	7.82273	1.01456	1.469
ENSMUSG00000007411	362.727	707.165	804.075	392.936	468.06	63.9173	433.354
ENSMUSG00000007415	937.616	1168.04	2505.05	936.017	904.829	1447.78	1294.19
ENSMUSG00000007458	2100.32	1924.61	2278.59	2016.86	1928.3	2665.25	1294.19
ENSMUSG00000007476	219.766	252.19	1261.47	315.2	82.1386	444.377	646.359
ENSMUSG00000007480	73.7622	0.737399	181.728	24.4919	262.061	19.2766	174.811
ENSMUSG00000007564	3009.04	2996.05	1332.48	1507.85	1937.43	5310.21	2542.83
ENSMUSG00000007570	92.773	417.368	112.392	217.233	66.4932	378.431	640.483
ENSMUSG00000007589	539.148	101.024	473.61	64.9568	84.7462	624.969	66.1049
ENSMUSG00000007591	0	6.63659	31.8722	124.589	9.12651	0	58.7599
ENSMUSG00000007603	912.522	876.767	1529.31	860.412	2337.69	2511.04	1172.26
ENSMUSG00000007610	173.379	294.222	213.6	263.022	169.492	165.373	152.776
ENSMUSG00000007613	565.003	1677.58	731.384	985.001	863.107	357.125	547.936
ENSMUSG00000007617	13.6878	0.737399	6.70994	12.7784	15.6455	10.1456	7.34499
ENSMUSG00000007646	0	1.4748	27.3989	0	0	318.572	127.803
ENSMUSG00000007656	1049.4	1122.32	1179.27	1102.14	563.236	1108.91	926.938
ENSMUSG00000007659	1358.14	948.295	1254.76	618.687	1125.17	812.662	1286.84
ENSMUSG00000007670	844.082	445.389	597.744	808.233	870.93	1060.21	1117.91
ENSMUSG00000007682	396.947	103.973	109.596	330.109	156.455	785.269	44.0699
ENSMUSG00000007721	317.862	235.23	523.376	374.833	250.327	226.247	483.3
ENSMUSG00000007739	6868.25	4689.12	4259.14	3964.5	3604.97	6232.44	3612.27
ENSMUSG00000007777	185.546	473.41	178.932	168.249	413.301	397.707	497.99
ENSMUSG00000007783	47.9074	22.122	124.134	17.0379	41.7212	11.1602	221.819
ENSMUSG00000007812	1381.71	600.98	894.1	1117.04	367.668	440.319	921.062
ENSMUSG00000007815	1451.67	1384.1	1386.72	1501.46	1698.84	2341.6	1291.25
ENSMUSG00000007817	2063.06	2283.72	1684.2	1680.36	1698.84	1982.45	1859.75
ENSMUSG00000007827	539.148	282.424	168.867	56.4379	1202.09	192.766	221.819
ENSMUSG00000007833	1164.23	910.688	1243.02	905.136	558.021	1097.75	965.131
ENSMUSG00000007836	1006.05	1162.88	4283.18	1463.13	881.36	481.916	1291.25
ENSMUSG00000007837	390.863	320.031	65.9811	104.357	136.898	156.242	321.71
ENSMUSG00000007850	4197.6	4411.86	6377.8	5297.71	5485.03	5291.94	4725.77
ENSMUSG00000007867	74.5226	30.9708	0	99.0326	131.683	47.6843	79.3259
ENSMUSG00000007872	271.475	0	2.79581	0	0	462.639	309.958
ENSMUSG00000007880	2701.06	2878.8	3112.3	4456.47	2423.74	1004.41	2802.85
ENSMUSG00000007891	3707.88	4113.95	4096.98	3947.46	4438.09	6216.21	4473.1
ENSMUSG00000007892	7147.32	7382.1	3892.33	13246.9	6728.85	4407.25	12859.6
ENSMUSG00000007908	181.744	0	0	0	0	26.3786	0
ENSMUSG00000007950	1234.19	1400.32	789.537	1059.54	473.275	637.143	938.689
ENSMUSG00000007987	1.52087	141.581	69.8953	535.628	370.276	112.616	17.628
ENSMUSG00000007989	98.0961	2.9496	1.67749	371.638	114.733	253.64	42.6009
ENSMUSG00000008028	47.9074	0	85.5518	0	75.6197	138.995	4.40699
ENSMUSG00000008035	315.58	640.062	406.511	403.584	319.428	281.033	865.24
ENSMUSG00000008036	2009.83	1015.4	1134.54	1183.07	542.376	921.22	1471.94
ENSMUSG00000008090	0	393.034	13.9791	211.908	183.834	0	41.1319
ENSMUSG00000008129	0	225.644	0	92.6434	15.6455	0	0
ENSMUSG00000008140	1584.75	1135.59	1424.19	1456.74	919.17	1683.15	2097.73
ENSMUSG00000008153	178.702	490.37	249.945	88.3839	853.981	326.688	592.006
ENSMUSG00000008167	247.141	224.907	287.409	3.1946	242.505	21.3058	202.722
ENSMUSG00000008193	41.8239	0.737399	9.50575	158.665	0	2232.03	280.579
ENSMUSG00000008200	2358.87	1823.59	1578.51	1917.82	3142.13	1868.82	1154.63
ENSMUSG00000008206	2026.56	1550.75	1317.94	2308.63	970.018	1435.6	2128.58
ENSMUSG00000008226	184.786	95.8618	65.422	1.06487	1.30379	1.01456	23.504
ENSMUSG00000008301	582.493	393.771	992.513	280.06	558.021	1707.5	850.55
ENSMUSG00000008305	41.0635	211.633	329.346	10.6487	230.77	204.941	117.52
ENSMUSG00000008307	54.7513	11.061	110.714	105.422	202.087	0	2.938
ENSMUSG00000008318	326.987	227.856	156.565	283.254	50.8477	146.097	846.143
ENSMUSG00000008333	672.985	306.758	487.03	418.492	441.984	287.12	531.777
ENSMUSG00000008348	672.985	803.027	667.639	559.055	419.82	707.148	691.898
ENSMUSG00000008373	511.012	699.791	1358.76	857.217	599.742	1286.46	835.86
ENSMUSG00000008384	388.582	228.594	166.63	454.698	238.593	850.201	718.34
ENSMUSG00000008393	134.597	353.214	193.47	533.498	15.6455	369.3	408.381
ENSMUSG00000008398	756.632	1509.46	647.51	907.266	720.995	1021.66	1145.82
ENSMUSG00000008429	1213.65	812.613	568.109	171.443	125.164	589.459	771.224
ENSMUSG00000008435	631.921	749.935	3646.85	203.389	529.338	693.959	251.199
ENSMUSG00000008450	217.484	165.915	224.783	726.239	655.805	1007.46	188.032
ENSMUSG00000008475	2460.01	1613.43	2982.01	1617.53	2552.82	5062.65	1018.02
ENSMUSG00000008496	272.996	411.469	163.834	288.579	36.5061	475.828	73.4499
ENSMUSG00000008540	210.64	235.968	153.21	329.044	208.606	870.492	875.523
ENSMUSG00000008604	847.885	1304.46	993.072	521.784	1479.8	1239.79	1914.1
ENSMUSG00000008668	2229.59	2164.27	1916.25	3977.28	2825.31	1572.57	2607.47
ENSMUSG00000008682	231.933	218.27	548.538	129.914	265.973	228.276	321.71
ENSMUSG00000008683	1899.57	1762.38	947.22	3193.53	1919.18	1401.11	2249.04
ENSMUSG00000008690	1526.19	1568.45	1839.64	1154.32	1672.76	907.016	1204.58
ENSMUSG00000008730	2797.64	4024.72	2987.04	2351.22	1539.77	2136.66	1533.63
ENSMUSG00000008734	30.4174	0	20.689	74.5406	83.4424	16.233	0
ENSMUSG00000008763	1757.36	762.47	324.873	642.114	1260.76	1045	1987.55
ENSMUSG00000008822	380.978	361.325	655.897	415.298	228.163	223.203	302.614
ENSMUSG00000008845	140.68	331.092	49.2063	22.3622	32.5947	64.9318	105.768
ENSMUSG00000008855	764.997	1888.48	227.579	647.439	548.895	712.221	298.207
ENSMUSG00000008859	322.424	311.92	541.828	165.054	507.173	517.425	869.647
ENSMUSG00000008892	447.896	348.79	381.908	255.568	647.982	473.799	637.545
ENSMUSG00000008958	685.912	510.28	727.47	366.314	612.78	1132.25	113.113
ENSMUSG00000008976	467.667	808.927	616.756	780.547	249.023	942.526	865.24
ENSMUSG00000008999	0	0	22.3665	0	0	0	0
ENSMUSG00000009013	577.17	410.731	1000.34	889.163	1078.23	1299.65	1154.63
ENSMUSG00000009030	740.663	702.004	1456.62	544.147	912.651	340.892	1291.25
ENSMUSG00000009035	28.8965	256.615	40.8188	47.919	851.373	217.116	135.148
ENSMUSG00000009073	869.177	1668	881.798	994.585	912.651	737.585	584.661
ENSMUSG00000009075	0	0	0	72.4109	0	0	1.469
ENSMUSG00000009076	151.326	200.572	220.31	83.0596	121.252	118.703	57.2909
ENSMUSG00000009079	1625.81	2823.5	1641.7	1059.54	2067.81	2335.52	1958.17
ENSMUSG00000009090	1173.35	760.258	1485.13	961.574	925.689	529.6	725.685
ENSMUSG00000009092	21.2922	0	0	0	0	114.645	0
ENSMUSG00000009097	0	0	0	21.2973	0	0	7.34499
ENSMUSG00000009108	162.733	0.737399	279.022	0	363.757	338.863	22.035
ENSMUSG00000009112	926.209	401.882	428.318	155.47	397.655	639.173	116.051
ENSMUSG00000009115	0	315.607	0	0	0	0	0
ENSMUSG00000009145	0.760435	0.737399	1.11832	0	54.7591	0	1.469
ENSMUSG00000009185	0	0	20.689	0	0	0	0
ENSMUSG00000009207	238.016	369.437	313.69	231.076	507.173	785.269	179.218
ENSMUSG00000009246	0	0	0	0	7.82273	0	32.3179
ENSMUSG00000009248	0	51.6179	8.94659	0	0	0	17.628
ENSMUSG00000009291	2554.3	3244.55	2313.81	1650.54	1512.39	2805.26	2127.11
ENSMUSG00000009292	0	0	20.689	0	0	0	0
ENSMUSG00000009293	913.282	1487.33	621.229	564.379	786.184	338.863	146.9
ENSMUSG00000009350	0	0	0.559162	1.06487	29.9871	91.3104	0
ENSMUSG00000009376	1.52087	178.451	26.8398	152.276	202.087	776.138	83.7329
ENSMUSG00000009378	73.7622	17.6976	243.235	329.044	89.9613	510.324	264.42
ENSMUSG00000009406	248.662	239.655	144.823	0	18.253	288.135	96.9538
ENSMUSG00000009418	328.508	139.368	728.029	518.59	401.567	908.031	1029.77
ENSMUSG00000009470	1157.38	1558.86	2486.59	1241.63	1444.6	1684.17	901.965
ENSMUSG00000009535	780.206	895.202	1223.45	985.001	877.449	280.018	459.796
ENSMUSG00000009549	1699.57	1592.04	1482.34	2425.77	2434.17	2395.38	1294.19
ENSMUSG00000009551	0	5.89919	0	17.0379	0	1.01456	0
ENSMUSG00000009555	492.762	418.843	359.541	1531.28	314.213	297.266	716.871
ENSMUSG00000009563	656.255	294.222	403.715	84.1244	986.967	399.737	356.966
ENSMUSG00000009566	609.869	580.333	1135.66	339.692	247.72	343.936	405.443
ENSMUSG00000009569	789.331	1005.81	1608.71	1011.62	739.248	781.211	1251.59
ENSMUSG00000009575	2557.34	3767.37	12061.1	2795.27	5312.93	3651.4	4534.8
ENSMUSG00000009585	5244.72	3417.84	8115.68	4359.56	3495.45	6147.22	4443.72
ENSMUSG00000009614	143.722	3.68699	0	0	0	0	11.752
ENSMUSG00000009621	0	252.19	131.962	118.2	78.2273	572.212	240.916
ENSMUSG00000009628	0	46.4561	109.596	0	0	17.2475	251.199
ENSMUSG00000009630	821.269	614.991	308.657	620.817	694.919	116.674	205.66
ENSMUSG00000009633	0	0	6.15078	0	0	0	0
ENSMUSG00000009640	446.375	177.713	792.333	647.439	679.273	363.212	284.986
ENSMUSG00000009647	497.324	245.554	190.674	296.033	647.982	231.32	113.113
ENSMUSG00000009681	1015.18	306.758	277.344	406.779	483.705	400.751	846.143
ENSMUSG00000009687	4252.35	4009.97	3888.97	5061.31	3267.29	3587.48	4377.61
ENSMUSG00000009731	45.6261	171.814	0	2.12973	0	0	0
ENSMUSG00000009733	244.86	70.0529	141.468	387.611	159.062	378.431	190.97
ENSMUSG00000009739	6.84391	16.9602	74.3685	0	0	7.10192	32.3179
ENSMUSG00000009741	1191.6	1876.68	1222.89	795.455	1043.03	1349.36	630.2
ENSMUSG00000009772	0	0	175.018	129.914	152.543	11.1602	8.81399
ENSMUSG00000009828	986.284	896.677	454.599	890.228	451.111	155.228	572.909
ENSMUSG00000009863	1684.36	1364.93	1204.43	768.833	1458.94	1503.58	2174.12
ENSMUSG00000009876	52.47	101.761	72.6911	0	88.6576	46.6697	36.7249
ENSMUSG00000009894	1107.19	1099.46	835.947	620.817	544.983	1181.96	320.241
ENSMUSG00000009905	626.598	702.004	1071.35	482.384	277.707	380.46	465.672
ENSMUSG00000009907	1643.3	1243.25	2359.1	1600.49	2106.92	1547.2	2798.44
ENSMUSG00000009927	64.6369	54.5675	101.208	105.422	62.5818	82.1793	80.7949
ENSMUSG00000009995	1114.8	1801.47	1295.58	1777.26	1195.57	624.969	1486.63
ENSMUSG00000010021	0	81.1139	0	0	0	4.05824	0
ENSMUSG00000010025	592.379	480.784	947.78	475.995	578.882	798.458	456.858
ENSMUSG00000010045	507.97	1138.54	329.906	762.444	658.413	218.13	442.168
ENSMUSG00000010047	324.706	311.182	13.4199	209.779	1.30379	95.3686	45.5389
ENSMUSG00000010048	870.698	1010.97	525.612	291.773	452.414	725.41	766.817
ENSMUSG00000010051	80.6061	154.854	60.9487	21.2973	61.278	18.2621	4.40699
ENSMUSG00000010054	818.228	231.543	423.286	509.006	503.262	840.055	165.997
ENSMUSG00000010057	960.429	660.709	275.108	1046.76	264.669	1004.41	741.844
ENSMUSG00000010067	138.399	228.594	162.157	359.925	547.591	235.378	77.8569
ENSMUSG00000010080	0	14.0106	0	6.3892	0	57.8299	0
ENSMUSG00000010095	2301.08	2198.19	2288.65	3282.98	2091.28	2224.93	3440.39
ENSMUSG00000010097	1717.06	1892.17	1711.04	2814.44	1869.63	1842.44	2588.37
ENSMUSG00000010110	2964.93	1305.2	589.357	2767.59	1818.78	3936.49	2745.56
ENSMUSG00000010136	0	0	0	0	15.6455	1.01456	0
ENSMUSG00000010142	1399.96	2111.17	1462.77	702.812	1251.64	1923.61	1473.4
ENSMUSG00000010205	966.512	792.704	961.199	540.952	380.706	2637.86	417.195
ENSMUSG00000010277	1600.71	2364.84	998.663	1741.06	1453.72	2479.58	2485.54
ENSMUSG00000010290	195.432	419.58	13.9791	684.709	434.161	66.9609	412.788
ENSMUSG00000010307	19.0109	445.389	254.419	0	0	0	7.34499
ENSMUSG00000010358	317.101	619.415	371.843	821.012	135.594	542.789	129.272
ENSMUSG00000010362	317.101	188.037	934.919	305.617	460.237	340.892	331.993
ENSMUSG00000010376	1283.61	1106.1	1836.29	2057.32	1588.01	1144.42	2066.88
ENSMUSG00000010392	488.959	137.894	569.227	233.206	306.39	276.975	149.838
ENSMUSG00000010406	876.021	684.306	671.554	1462.06	833.12	509.309	863.771
ENSMUSG00000010453	1011.38	1273.49	1811.68	848.698	2089.97	1385.89	1523.35
ENSMUSG00000010461	0	0	0	0	0	0	255.606
ENSMUSG00000010517	780.206	461.612	961.759	532.433	930.904	942.526	2385.65
ENSMUSG00000010538	69.96	154.854	31.8722	60.6974	57.3667	95.3686	38.1939
ENSMUSG00000010554	261.589	68.5781	550.775	594.195	617.995	256.684	343.745
ENSMUSG00000010607	416.718	236.705	327.11	538.822	259.454	315.528	569.971
ENSMUSG00000010608	3012.08	6484.69	11997.9	4266.92	5305.11	3669.66	4443.72
ENSMUSG00000010609	803.019	735.924	827.56	559.055	1018.26	863.39	54.3529
ENSMUSG00000010651	3.04174	5.89919	0.559162	13.8433	2.60758	5.0728	13.221
ENSMUSG00000010663	1419.73	3131.73	1193.81	1612.21	685.792	1803.89	500.928
ENSMUSG00000010721	507.97	558.948	417.694	69.2163	198.176	325.674	17.628
ENSMUSG00000010751	49.4282	200.572	422.167	480.255	118.645	383.504	79.3259
ENSMUSG00000010755	327.747	334.042	778.354	220.427	153.847	843.099	387.815
ENSMUSG00000010760	177.942	150.429	317.604	161.86	237.289	224.218	361.373
ENSMUSG00000010830	0	150.429	0	20.2325	0	0	57.2909
ENSMUSG00000010841	13.6878	0	7.82827	0	0	0	0
ENSMUSG00000010911	526.221	442.439	78.8418	724.109	263.365	361.183	658.111
ENSMUSG00000010914	3.04174	404.095	443.975	346.082	568.451	799.473	39.6629
ENSMUSG00000010936	202.276	171.814	208.008	596.325	288.137	2.02912	224.757
ENSMUSG00000011008	892.75	863.494	311.453	339.692	315.517	948.613	20.566
ENSMUSG00000011096	195.432	477.834	86.6701	323.719	737.944	655.406	794.728
ENSMUSG00000011114	1476.76	1375.99	1385.6	1393.91	1734.04	1377.77	1047.4
ENSMUSG00000011148	488.959	1010.24	549.097	579.287	816.171	984.123	713.933
ENSMUSG00000011158	849.405	772.794	293.001	206.584	556.717	464.668	677.208
ENSMUSG00000011171	609.108	693.892	172.222	1024.4	405.478	24.3494	943.096
ENSMUSG00000011179	274.517	219.745	176.695	248.114	144.72	229.29	364.311
ENSMUSG00000011254	197.713	44.9813	308.657	145.887	5.21515	272.917	5.87599
ENSMUSG00000011256	3.04174	0	0	0	0	43.6261	0
ENSMUSG00000011257	167.296	351.002	91.7026	138.433	179.923	7.10192	299.676
ENSMUSG00000011263	23.5735	216.058	53.6796	1.06487	0	1.01456	5.87599
ENSMUSG00000011267	127.753	110.61	158.802	48.9838	284.226	88.2667	142.493
ENSMUSG00000011306	884.385	525.028	210.804	219.362	127.771	303.353	158.652
ENSMUSG00000011382	219.766	173.289	335.497	413.168	54.7591	138.995	205.66
ENSMUSG00000011427	723.934	332.567	1179.83	50.0487	134.29	388.576	14.69
ENSMUSG00000011486	190.869	0	0.559162	0	2.60758	0	0
ENSMUSG00000011658	294.288	203.522	13.9791	14.9081	135.594	207.985	152.776
ENSMUSG00000011751	0	66.3659	0	0	18.253	0	49.9459
ENSMUSG00000011752	113.305	80.3765	83.3151	110.746	126.467	153.199	139.555
ENSMUSG00000011831	155.129	157.803	572.023	248.114	259.454	208.999	442.168
ENSMUSG00000011832	47.9074	70.7903	62.6261	175.703	230.77	34.495	14.69
ENSMUSG00000011837	711.767	211.633	542.387	214.038	713.172	398.722	456.858
ENSMUSG00000011877	1155.1	699.054	331.024	136.303	964.803	574.241	2019.87
ENSMUSG00000011884	2201.46	2701.83	2478.21	2493.92	3507.19	3287.17	2940.93
ENSMUSG00000011958	2039.49	1739.52	1748.5	436.595	1001.31	2345.66	1523.35
ENSMUSG00000011960	1191.6	734.449	1284.95	671.931	1135.6	1066.3	969.538
ENSMUSG00000012076	121.67	292.747	157.684	35.1406	24.772	1076.45	80.7949
ENSMUSG00000012114	739.142	710.115	598.303	1947.64	749.678	671.639	520.025
ENSMUSG00000012117	281.361	111.347	233.73	409.974	514.996	913.104	1116.44
ENSMUSG00000012123	0.760435	1.4748	0	7.45406	0	0	32.3179
ENSMUSG00000012126	30.4174	207.209	252.182	1.06487	31.2909	3.04368	712.464
ENSMUSG00000012211	0	11.061	0	20.2325	9.12651	0	0
ENSMUSG00000012296	349.8	1045.63	106.241	124.589	606.261	1.01456	52.8839
ENSMUSG00000012405	1777.14	1026.46	501.009	841.244	913.955	681.784	371.656
ENSMUSG00000012422	1362.7	1128.96	1236.87	1101.07	617.995	941.511	837.329
ENSMUSG00000012429	301.893	513.23	543.505	1012.69	684.489	383.504	622.855
ENSMUSG00000012443	584.774	325.193	1938.61	14.9081	348.111	141.024	1081.18
ENSMUSG00000012483	190.869	190.249	431.114	332.238	246.416	151.169	508.273
ENSMUSG00000012519	387.061	261.777	527.29	7.45406	155.151	542.789	615.51
ENSMUSG00000012535	1155.86	1751.32	1048.43	1339.6	2190.36	2651.04	758.003
ENSMUSG00000012609	460.063	162.965	506.601	208.714	199.48	569.168	127.803
ENSMUSG00000012640	1053.96	415.156	323.196	104.357	322.036	342.921	193.908
ENSMUSG00000012819	47.1469	77.4269	0.559162	53.2433	185.138	47.6843	64.6359
ENSMUSG00000012848	28880.5	29950.2	17741.7	39578.9	32624.7	23342	40741.2
ENSMUSG00000012889	198.473	421.055	259.451	2.12973	0	1.01456	0
ENSMUSG00000013033	249.423	172.551	431.114	136.303	41.7212	82.1793	113.113
ENSMUSG00000013089	176.421	162.228	586.561	23.4271	97.7841	38.5533	190.97
ENSMUSG00000013091	0	0	0	6.3892	19.5568	0	0
ENSMUSG00000013150	29.6569	513.967	308.657	161.86	172.1	456.552	19.097
ENSMUSG00000013155	253.225	94.387	226.461	8.51893	308.998	361.183	85.2019
ENSMUSG00000013160	819.748	813.351	950.575	538.822	867.019	656.42	478.893
ENSMUSG00000013236	1976.37	1291.92	666.521	937.082	1619.3	901.944	1704.04
ENSMUSG00000013275	901.875	69.3155	963.436	285.384	203.391	160.3	738.906
ENSMUSG00000013419	0	6.63659	0	60.6974	15.6455	0	0
ENSMUSG00000013465	2417.42	1008.76	1461.09	842.309	1195.57	1337.19	2152.08
ENSMUSG00000013483	82.1269	0	0	0	1.30379	0	0
ENSMUSG00000013495	763.476	973.366	617.874	663.412	462.845	791.357	331.993
ENSMUSG00000013539	1028.87	533.877	649.746	596.325	53.4553	246.538	561.157
ENSMUSG00000013593	1357.38	2900.19	1822.31	1767.68	2794.02	1847.51	2733.8
ENSMUSG00000013611	0	64.8911	0.559162	0	2.60758	0	0
ENSMUSG00000013622	628.119	1185	577.055	1599.43	848.766	650.333	318.772
ENSMUSG00000013629	1116.32	1187.95	996.986	912.59	1114.74	1369.66	5165
ENSMUSG00000013646	526.221	353.214	419.372	247.049	318.124	668.595	7.34499
ENSMUSG00000013662	1263.08	375.336	1087.01	675.125	1230.78	2636.84	248.261
ENSMUSG00000013663	1158.9	1344.28	1694.82	1550.45	1461.55	1086.59	1339.73
ENSMUSG00000013698	352.842	457.187	535.677	300.292	337.681	2.02912	99.8918
ENSMUSG00000013701	51.7096	48.6683	77.1644	39.4001	26.0758	62.9027	22.035
ENSMUSG00000013707	159.691	95.1244	176.136	133.108	2.60758	163.344	213.005
ENSMUSG00000013736	339.154	258.09	100.649	788.001	273.795	536.702	282.048
ENSMUSG00000013787	1903.37	1984.34	1160.82	1396.04	1229.47	763.963	2457.63
ENSMUSG00000013822	587.816	575.171	456.835	604.844	804.437	1354.44	649.297
ENSMUSG00000013833	103.419	1681.27	544.624	603.779	1701.44	443.363	1181.07
ENSMUSG00000013846	1031.91	1201.96	350.035	1967.87	808.348	785.269	1439.62
ENSMUSG00000013858	345.998	530.927	253.3	340.757	110.822	1.01456	1355.88
ENSMUSG00000013878	307.976	110.61	250.505	194.871	127.771	0	121.927
ENSMUSG00000013921	173.379	83.3261	145.382	898.747	16.9492	32.4659	412.788
ENSMUSG00000013973	21.2922	51.6179	3.91413	58.5676	204.695	166.388	1.469
ENSMUSG00000013974	0	0	0	0	0	0	57.2909
ENSMUSG00000013997	317.101	384.185	178.932	330.109	224.251	41.5969	47.0079
ENSMUSG00000014030	0	1.4748	2.79581	4.25947	1.30379	215.087	13.221
ENSMUSG00000014039	17.49	53.8301	214.159	28.7514	18.253	779.182	73.4499
ENSMUSG00000014074	554.357	240.392	1037.8	639.985	1645.38	301.324	1125.25
ENSMUSG00000014075	390.863	238.18	188.997	458.957	447.199	200.883	270.296
ENSMUSG00000014077	912.522	885.616	544.065	678.32	691.007	1307.77	374.594
ENSMUSG00000014164	6.84391	28.7586	97.2942	42.5947	15.6455	2.02912	0
ENSMUSG00000014177	703.402	918.799	1196.05	1004.17	2670.16	555.979	1729.01
ENSMUSG00000014195	1469.16	2460.7	1281.04	1882.68	1624.52	1423.43	1332.38
ENSMUSG00000014198	12.167	0	0	0	0	0	0
ENSMUSG00000014226	1666.11	1038.26	1842.44	1458.87	2043.04	2383.2	2312.2
ENSMUSG00000014232	324.706	280.949	362.896	243.854	371.579	432.202	208.598
ENSMUSG00000014243	152.087	228.594	157.684	415.298	375.491	0	669.863
ENSMUSG00000014245	67.6787	159.278	265.602	346.082	245.112	95.3686	73.4499
ENSMUSG00000014294	1456.23	1135.59	1391.2	1000.97	1152.55	518.44	2072.76
ENSMUSG00000014301	12.9274	65.6285	2.79581	55.373	10.4303	34.495	11.752
ENSMUSG00000014303	430.406	186.562	263.365	1010.56	148.632	30.4368	207.129
ENSMUSG00000014313	1387.03	926.91	1112.17	1547.25	827.905	554.964	1329.44
ENSMUSG00000014349	876.021	544.938	1391.2	227.881	946.55	485.974	102.83
ENSMUSG00000014353	289.726	427.691	128.607	542.017	495.439	256.684	105.768
ENSMUSG00000014355	2071.42	1478.48	2294.8	950.926	2512.4	1178.92	1407.3
ENSMUSG00000014361	0	0	8.38743	0	3.91136	0	0
ENSMUSG00000014402	440.292	763.208	954.49	688.968	586.704	1306.75	581.723
ENSMUSG00000014418	131.555	107.66	385.822	631.466	1126.47	208.999	972.476
ENSMUSG00000014426	723.934	511.755	440.62	635.725	310.301	255.669	399.567
ENSMUSG00000014444	37.2613	421.792	205.772	391.871	202.087	358.14	54.3529
ENSMUSG00000014453	0	0	5.59162	42.5947	0	986.152	1.469
ENSMUSG00000014470	663.099	851.696	661.489	596.325	848.766	1192.11	652.235
ENSMUSG00000014496	196.953	676.195	743.126	423.817	194.264	1478.21	326.117
ENSMUSG00000014498	81.3665	23.5968	129.726	139.497	49.5439	159.286	832.922
ENSMUSG00000014503	53.2304	103.973	84.9926	19.1676	82.1386	112.616	52.8839
ENSMUSG00000014504	622.035	446.126	397.564	1008.43	585.401	988.181	348.152
ENSMUSG00000014547	1.52087	8.84879	77.1644	8.51893	0	57.8299	201.253
ENSMUSG00000014550	3.80217	570.747	183.405	365.249	535.857	89.2813	565.564
ENSMUSG00000014551	1132.29	924.698	716.287	1278.9	333.77	610.765	245.323
ENSMUSG00000014554	784.008	1878.89	1616.54	1528.08	1232.08	992.239	1358.82
ENSMUSG00000014592	182.504	576.646	423.845	546.276	623.21	281.033	716.871
ENSMUSG00000014599	19.7713	386.397	378.553	72.4109	14.3417	0	20.566
ENSMUSG00000014601	0.760435	746.985	127.489	652.763	632.337	832.953	445.106
ENSMUSG00000014606	3543.63	3750.41	3458.42	1556.83	3648	5350.79	2394.47
ENSMUSG00000014633	268.433	213.846	425.522	511.136	228.163	228.276	442.168
ENSMUSG00000014668	412.916	1050.79	653.66	751.796	624.514	769.036	312.896
ENSMUSG00000014686	0	10.3236	0	1.06487	20.8606	0	86.6709
ENSMUSG00000014704	177.181	82.5887	3.35497	14.9081	0	0	0
ENSMUSG00000014748	1139.89	1946	1977.76	2634.48	1496.75	2223.91	2478.2
ENSMUSG00000014763	148.285	1689.38	315.367	724.109	993.486	637.143	818.232
ENSMUSG00000014767	1365.74	937.971	477.524	401.455	1928.3	204.941	524.432
ENSMUSG00000014769	2769.5	1492.5	2819.85	3226.54	2739.26	3417.04	2513.45
ENSMUSG00000014773	0	49.4057	0	0	0	0	0
ENSMUSG00000014778	390.863	265.464	90.0251	795.455	215.125	119.718	998.918
ENSMUSG00000014786	135.357	0	0	70.2812	31.2909	0	8.81399
ENSMUSG00000014791	215.963	536.826	310.894	121.395	62.5818	180.592	63.1669
ENSMUSG00000014837	0.760435	73.7399	41.9372	0	73.0121	304.368	67.5739
ENSMUSG00000014846	425.843	0	31.3131	78.8001	0	0	121.927
ENSMUSG00000014850	479.074	576.646	1043.96	236.4	444.592	534.673	346.683
ENSMUSG00000014856	1264.6	817.038	1100.43	1154.32	379.402	1101.81	1065.02
ENSMUSG00000014859	933.053	825.887	868.379	734.758	535.857	455.537	854.957
ENSMUSG00000014867	3753.51	3119.2	1722.78	1903.98	2804.45	3006.14	2732.34
ENSMUSG00000014873	87.45	305.283	360.1	666.606	447.199	1398.06	193.908
ENSMUSG00000014905	108.742	699.054	592.153	184.222	692.311	587.43	383.408
ENSMUSG00000014907	107.982	45.7187	140.35	183.157	88.6576	2.02912	116.051
ENSMUSG00000014932	269.194	260.302	355.627	437.66	336.377	24.3494	235.04
ENSMUSG00000014956	1026.59	1597.94	1741.79	2557.81	1254.24	475.828	1153.16
ENSMUSG00000014959	2046.33	1857.51	2354.63	942.407	2710.57	1877.95	3455.08
ENSMUSG00000014980	251.704	723.388	442.297	283.254	366.364	540.76	129.272
ENSMUSG00000015002	1742.16	1505.03	1482.34	1180.94	1629.73	1301.68	4085.28
ENSMUSG00000015013	278.319	432.116	192.352	666.606	486.313	893.827	539.122
ENSMUSG00000015016	384.78	55.3049	377.434	341.822	26.0758	228.276	155.714
ENSMUSG00000015023	61.5952	76.6895	64.8628	71.346	139.505	366.256	64.6359
ENSMUSG00000015027	310.257	38.3447	158.243	88.3839	33.8985	6.08736	55.8219
ENSMUSG00000015053	4044.75	3208.42	4218.32	4303.12	4955.7	3279.06	4401.12
ENSMUSG00000015083	0	141.581	0	521.784	112.126	22.3203	58.7599
ENSMUSG00000015085	6.08348	0.737399	0	0	28.6833	0	0
ENSMUSG00000015087	815.946	699.791	1049.55	770.963	631.033	875.565	1178.14
ENSMUSG00000015090	0	75.9521	22.9256	0	59.9742	0	0
ENSMUSG00000015092	585.535	501.431	764.374	479.19	265.973	635.114	819.701
ENSMUSG00000015093	15.9691	3.68699	0	0	0	0	0
ENSMUSG00000015094	745.986	821.462	386.381	472.801	765.323	632.071	612.572
ENSMUSG00000015095	1327.72	732.237	1108.82	360.99	644.071	548.877	1899.41
ENSMUSG00000015112	599.983	209.421	557.485	275.8	14.3417	885.711	29.38
ENSMUSG00000015120	955.106	661.447	668.758	1400.3	1015.65	736.57	453.92
ENSMUSG00000015126	169.577	196.148	271.194	97.9677	294.656	147.111	524.432
ENSMUSG00000015127	68.4391	27.2838	33.5497	17.0379	31.2909	29.4222	2.938
ENSMUSG00000015133	868.416	1820.64	780.031	422.752	1494.14	1694.31	1198.7
ENSMUSG00000015134	73.7622	0	2.79581	0	2.60758	0	0
ENSMUSG00000015143	28.1361	25.0716	26.8398	55.373	117.341	232.334	132.21
ENSMUSG00000015149	155.889	851.696	733.061	407.844	1053.46	862.376	753.596
ENSMUSG00000015165	577.93	1128.22	341.648	694.293	538.464	735.556	1322.1
ENSMUSG00000015176	549.794	421.055	1343.67	649.568	779.665	825.852	636.076
ENSMUSG00000015189	2735.28	1251.37	1426.98	494.098	1544.99	423.071	2191.74
ENSMUSG00000015202	282.882	44.2439	107.359	341.822	194.264	879.623	663.987
ENSMUSG00000015214	118.628	689.468	677.145	289.644	507.173	58.8445	82.2639
ENSMUSG00000015217	246.381	146.742	186.76	170.379	116.037	212.043	180.687
ENSMUSG00000015222	0	2.2122	1.11832	0	0	322.63	30.849
ENSMUSG00000015224	1062.33	359.851	299.711	599.52	482.401	671.639	77.8569
ENSMUSG00000015243	384.019	382.71	554.689	1009.49	694.919	434.232	376.063
ENSMUSG00000015247	740.663	557.474	589.357	885.969	1100.4	808.604	709.526
ENSMUSG00000015289	200.755	158.541	608.927	486.644	505.87	475.828	780.038
ENSMUSG00000015290	758.153	774.269	929.327	1273.58	1298.57	1625.32	1911.17
ENSMUSG00000015291	2833.38	1990.24	1259.23	2072.23	2980.46	3126.87	1110.56
ENSMUSG00000015305	125.472	123.146	22.9256	70.2812	235.986	53.7717	124.865
ENSMUSG00000015312	15.2087	248.503	0	0	7.82273	61.8881	246.792
ENSMUSG00000015314	0	0	0.559162	191.676	0	181.606	155.714
ENSMUSG00000015316	770.32	224.907	732.502	334.368	1082.14	115.66	567.033
ENSMUSG00000015335	155.889	214.583	493.74	418.492	91.2651	920.206	386.346
ENSMUSG00000015337	161.973	20.6472	40.2597	99.0326	0	0	41.1319
ENSMUSG00000015340	0	0.737399	2.23665	7.45406	0	389.591	1241.3
ENSMUSG00000015341	641.046	678.407	1061.85	240.66	470.667	891.798	888.744
ENSMUSG00000015342	395.426	741.823	196.825	330.109	79.531	1216.46	248.261
ENSMUSG00000015355	0.760435	0	48.6471	60.6974	66.4932	2.02912	183.625
ENSMUSG00000015357	298.851	482.259	202.976	855.088	1238.6	1210.37	503.866
ENSMUSG00000015363	1011.38	460.874	525.612	1025.47	1670.15	322.63	940.158
ENSMUSG00000015377	682.11	533.139	122.456	314.136	267.276	151.169	637.545
ENSMUSG00000015401	0.760435	0	0	0	109.518	0	0
ENSMUSG00000015452	0.760435	171.814	45.8513	2.12973	189.049	0	30.849
ENSMUSG00000015461	238.016	374.599	195.707	126.719	436.769	860.347	276.172
ENSMUSG00000015467	0	69.3155	107.359	36.2055	91.2651	0	0
ENSMUSG00000015468	53.9909	30.2334	0	0	0	0	2.938
ENSMUSG00000015474	137.639	160.753	224.224	284.319	172.1	74.0629	437.761
ENSMUSG00000015476	37.2613	0.737399	0	34.0757	2.60758	0	69.0429
ENSMUSG00000015478	164.254	115.034	275.667	142.692	57.3667	151.169	98.4228
ENSMUSG00000015488	67.6787	324.455	813.022	223.622	284.226	467.712	946.034
ENSMUSG00000015501	88.2104	155.591	210.245	469.606	198.176	32.4659	70.5119
ENSMUSG00000015522	515.575	588.444	627.939	273.671	623.21	612.794	512.68
ENSMUSG00000015533	41.8239	25.809	0	48.9838	0	0	0
ENSMUSG00000015536	543.711	314.132	971.824	302.422	891.791	460.61	697.774
ENSMUSG00000015542	710.246	527.978	268.957	874.255	382.01	360.169	326.117
ENSMUSG00000015568	146.764	101.024	1.11832	3.1946	122.556	2.02912	1.469
ENSMUSG00000015575	1523.91	1701.18	1099.87	1432.25	1775.76	2006.8	849.081
ENSMUSG00000015597	1080.58	303.808	688.888	481.32	336.377	517.425	550.874
ENSMUSG00000015599	0	2.2122	11.1832	0	182.53	0	0
ENSMUSG00000015605	129.274	272.838	138.113	270.476	569.755	358.14	280.579
ENSMUSG00000015619	463.105	621.627	1027.74	783.742	289.441	466.697	240.916
ENSMUSG00000015647	222.047	244.079	95.0575	43.6595	1.30379	216.101	0
ENSMUSG00000015653	0	0	21.2482	1.06487	0	0	2.938
ENSMUSG00000015656	2715.51	1544.11	2643.16	1771.94	2392.45	3155.28	1949.36
ENSMUSG00000015659	0	123.883	42.4963	1.06487	15.6455	33.4805	36.7249
ENSMUSG00000015668	768.799	956.406	219.192	677.255	140.809	652.362	443.637
ENSMUSG00000015671	1107.95	998.438	1232.39	1237.37	938.727	1386.9	1257.46
ENSMUSG00000015672	630.4	329.617	650.305	658.087	405.478	364.227	282.048
ENSMUSG00000015697	450.938	552.312	553.57	209.779	147.328	1215.44	539.122
ENSMUSG00000015702	408.353	732.237	206.331	106.487	640.16	1.01456	92.5469
ENSMUSG00000015711	2.2813	263.251	25.7215	72.4109	177.315	276.975	370.187
ENSMUSG00000015714	2857.71	3964.26	3377.34	2648.32	3142.13	4019.69	3628.42
ENSMUSG00000015733	4009.01	3990.8	3749.74	3946.39	4368.99	2964.54	4769.84
ENSMUSG00000015745	171.098	372.386	109.037	402.519	308.998	208.999	217.412
ENSMUSG00000015747	40.303	91.4375	93.3801	30.8811	338.985	744.687	0
ENSMUSG00000015748	373.373	491.108	648.628	140.562	491.528	350.023	806.48
ENSMUSG00000015749	1138.37	1229.98	1494.08	1427.99	911.348	1229.65	2022.81
ENSMUSG00000015750	6.08348	109.872	32.9906	24.4919	1.30379	31.4514	54.3529
ENSMUSG00000015755	974.117	1234.41	1516.45	1030.79	462.845	674.682	2018.4
ENSMUSG00000015757	486.678	1413.59	921.499	1433.31	1144.73	611.779	1079.71
ENSMUSG00000015759	1657.75	630.476	570.904	783.742	1749.68	1209.36	1577.7
ENSMUSG00000015766	181.744	406.307	100.09	757.12	91.2651	1300.67	24.973
ENSMUSG00000015776	570.326	420.317	299.711	581.417	508.477	211.028	581.723
ENSMUSG00000015790	517.096	830.311	393.091	389.741	1408.09	57.8299	840.267
ENSMUSG00000015804	1314.79	1349.44	2326.11	2999.73	2044.34	2799.17	2310.73
ENSMUSG00000015806	1140.65	1762.38	1222.89	1341.73	2372.89	2212.75	1947.89
ENSMUSG00000015812	0	2.2122	0	0	0	36.5241	27.911
ENSMUSG00000015837	2722.36	3876.51	2452.48	3002.92	3035.22	3715.32	3762.1
ENSMUSG00000015839	555.117	873.08	1393.43	1020.14	460.237	1374.73	1295.66
ENSMUSG00000015846	3.04174	702.004	114.069	8.51893	490.224	549.891	76.3879
ENSMUSG00000015850	0.760435	7.37399	63.7445	109.681	0	1.01456	0
ENSMUSG00000015854	153.608	0	0	0	1.30379	0	0
ENSMUSG00000015869	910.24	716.014	984.684	2217.05	1169.5	2176.23	1330.91
ENSMUSG00000015880	118.628	187.299	668.199	149.081	219.036	202.912	261.482
ENSMUSG00000015882	806.821	957.144	1092.04	343.952	322.036	530.615	423.071
ENSMUSG00000015889	1706.42	1978.44	1112.17	1594.1	1692.32	3356.16	2027.22
ENSMUSG00000015890	0.760435	0	100.09	4.25947	35.2023	0	0
ENSMUSG00000015932	396.186	1154.03	1304.52	960.509	1610.18	1123.12	525.901
ENSMUSG00000015937	4045.51	2853	6571.83	3337.29	2780.98	3423.12	5148.84
ENSMUSG00000015942	99.6169	614.253	285.732	582.482	57.3667	647.289	1402.89
ENSMUSG00000015943	774.883	448.338	278.463	299.227	466.756	325.674	402.505
ENSMUSG00000015944	584.774	692.417	7.82827	226.817	490.224	246.538	450.982
ENSMUSG00000015950	0	0	133.64	174.638	83.4424	792.371	129.272
ENSMUSG00000015957	37.2613	0	0	0	0	0	0
ENSMUSG00000015961	2498.03	1912.08	1797.71	2368.26	1782.28	2650.03	1789.24
ENSMUSG00000015966	0	0.737399	14.5382	0	0	0	0
ENSMUSG00000015968	140.68	8.84879	19.5707	64.9568	20.8606	59.859	426.009
ENSMUSG00000015970	0	0	0	0	0	0	49.9459
ENSMUSG00000015971	534.586	325.193	582.647	475.995	994.79	694.973	368.718
ENSMUSG00000015980	153.608	0	0	116.07	0	11.1602	0
ENSMUSG00000015994	1473.72	1366.4	1807.21	2913.47	2602.36	2563.79	1088.53
ENSMUSG00000016018	320.903	481.521	1933.02	711.331	366.364	1696.34	750.658
ENSMUSG00000016024	1620.49	2398.76	172.222	1663.32	355.934	110.587	990.104
ENSMUSG00000016028	92.0126	252.19	114.069	121.395	54.7591	386.547	67.5739
ENSMUSG00000016087	1612.12	3147.22	4448.69	2081.81	2176.02	519.455	3131.9
ENSMUSG00000016128	11.4065	27.2838	11.1832	130.979	182.53	0	8.81399
ENSMUSG00000016181	212.161	705.691	427.759	367.379	126.467	55.8008	141.024
ENSMUSG00000016194	0	10.3236	18.4523	0	0	0	0
ENSMUSG00000016200	0	9.58618	0	0	96.4803	0	0
ENSMUSG00000016206	1108.71	583.282	367.369	603.779	697.526	448.435	586.13
ENSMUSG00000016239	36.5009	245.554	87.7884	222.557	11.7341	175.519	57.2909
ENSMUSG00000016252	1755.84	1356.08	1592.49	1925.28	1780.97	1130.22	2601.59
ENSMUSG00000016253	711.767	859.807	928.209	1403.49	752.285	1575.61	603.758
ENSMUSG00000016255	131.555	0.737399	0	92.6434	0	0	0
ENSMUSG00000016256	879.062	1167.3	1854.74	1973.2	1080.84	3214.13	925.469
ENSMUSG00000016257	325.466	747.722	643.036	364.184	1385.93	1372.7	99.8918
ENSMUSG00000016308	244.1	393.034	277.344	857.217	724.906	682.799	267.358
ENSMUSG00000016319	2751.25	1836.86	3200.64	2519.47	2063.9	3580.38	2585.44
ENSMUSG00000016344	502.647	467.511	520.021	502.617	485.009	719.323	480.362
ENSMUSG00000016356	0	0	0	0	80.8348	0	0
ENSMUSG00000016382	159.691	319.294	371.284	20.2325	487.617	0	224.757
ENSMUSG00000016386	279.84	237.442	251.623	444.049	286.833	638.158	177.749
ENSMUSG00000016409	461.584	853.17	429.996	488.774	430.25	913.104	183.625
ENSMUSG00000016427	492.001	221.957	413.78	304.552	418.516	225.232	265.889
ENSMUSG00000016477	497.324	41.2943	436.146	629.336	315.517	830.924	430.416
ENSMUSG00000016481	1183.24	693.155	1156.91	1349.19	779.665	963.832	499.459
ENSMUSG00000016487	240.297	151.167	743.685	225.752	200.783	633.085	260.013
ENSMUSG00000016493	203.796	340.678	63.7445	11.7135	70.4045	5.0728	26.442
ENSMUSG00000016494	3193.83	2869.22	4188.12	2436.41	2370.29	7674.13	4066.19
ENSMUSG00000016495	1655.47	1137.07	1342.55	1845.41	2642.78	956.73	1999.31
ENSMUSG00000016496	711.767	1316.99	184.523	290.708	937.423	152.184	277.641
ENSMUSG00000016498	179.463	0.737399	32.4314	70.2812	0	14.2038	55.8219
ENSMUSG00000016503	505.689	292.747	563.076	309.876	491.528	349.009	612.572
ENSMUSG00000016510	0	16.9602	19.5707	84.1244	0	232.334	0
ENSMUSG00000016520	193.15	510.28	285.173	185.287	165.581	5.0728	35.2559
ENSMUSG00000016526	215.963	732.974	479.761	152.276	254.239	1.01456	86.6709
ENSMUSG00000016528	569.566	185.087	277.344	907.266	1013.04	866.434	787.383
ENSMUSG00000016534	2272.18	2384.75	5378.02	2204.27	2563.25	3677.78	1893.54
ENSMUSG00000016541	2416.66	1516.83	2673.35	2022.18	2817.49	3396.75	1267.74
ENSMUSG00000016552	856.249	984.427	820.291	688.968	709.26	668.595	74.9189
ENSMUSG00000016554	1799.95	1027.2	1443.76	1451.41	1779.67	1914.47	1987.55
ENSMUSG00000016559	8206.61	8097.38	8608.3	7819.31	10036.6	9792.53	7947.28
ENSMUSG00000016619	1230.38	1091.35	721.319	518.59	1490.23	550.906	1232.49
ENSMUSG00000016624	96.5752	58.9919	0	11.7135	1.30379	0	0
ENSMUSG00000016637	172.619	299.384	427.759	346.082	310.301	403.795	389.284
ENSMUSG00000016664	1097.31	1263.9	1369.39	1168.16	850.07	1321.97	971.007
ENSMUSG00000016756	0	0	27.9581	6.3892	0	72.0337	258.544
ENSMUSG00000016757	414.437	319.294	242.117	150.146	75.6197	273.931	1119.38
ENSMUSG00000016763	0	4.42439	0	79.865	0	0	0
ENSMUSG00000016831	771.841	351.739	364.574	941.342	1279.02	790.342	305.552
ENSMUSG00000016833	228.891	96.5992	197.943	123.524	49.5439	80.1502	186.563
ENSMUSG00000016921	4584.66	3920.75	3832.5	6487.17	6303.81	6225.34	5911.25
ENSMUSG00000016933	1151.3	666.609	248.827	1418.4	1050.85	1076.45	762.41
ENSMUSG00000016940	535.346	50.8805	91.1434	201.26	342.896	152.184	951.91
ENSMUSG00000016942	3.80217	0	0	17.0379	0	0	0
ENSMUSG00000016946	411.395	461.612	233.73	224.687	185.138	631.056	373.125
ENSMUSG00000016984	407.593	387.872	248.827	43.6595	455.022	573.226	293.8
ENSMUSG00000016995	0	25.0716	0	4.25947	0	0	0
ENSMUSG00000017002	80.6061	0	0	0	0	0	180.687
ENSMUSG00000017009	556.638	916.587	290.205	388.676	170.796	1108.91	559.688
ENSMUSG00000017057	0.760435	0	0	0	345.504	0	0
ENSMUSG00000017119	2115.53	685.043	720.201	1264	1839.64	1087.61	317.303
ENSMUSG00000017132	68.4391	284.636	99.5308	610.168	294.656	789.327	549.405
ENSMUSG00000017144	0	14.0106	8.38743	3.1946	0	0	124.865
ENSMUSG00000017146	152.087	312.657	755.428	22.3622	715.779	494.091	1435.21
ENSMUSG00000017176	1062.33	1428.34	621.788	362.055	1473.28	1303.71	1861.22
ENSMUSG00000017188	740.663	614.991	532.322	981.807	477.186	581.343	990.104
ENSMUSG00000017210	538.388	936.496	948.339	941.342	804.437	982.094	1446.96
ENSMUSG00000017221	1593.11	746.985	1582.43	511.136	1191.66	1938.82	1886.19
ENSMUSG00000017264	329.268	1418.76	1369.39	1090.42	1243.81	2570.89	1250.12
ENSMUSG00000017286	1749	1644.4	2057.16	725.174	683.185	948.613	663.987
ENSMUSG00000017288	653.213	628.264	539.032	946.666	104.303	1232.69	1100.28
ENSMUSG00000017291	1837.21	1769.76	3762.6	1758.09	3178.63	593.517	1917.04
ENSMUSG00000017299	458.542	109.872	132.521	84.1244	113.43	164.359	51.4149
ENSMUSG00000017307	412.916	221.957	330.465	157.6	177.315	12.1747	118.989
ENSMUSG00000017314	1.52087	0	10.0649	0	1.30379	157.257	1.469
ENSMUSG00000017376	517.096	409.256	328.228	578.222	443.288	174.504	163.059
ENSMUSG00000017386	186.306	156.329	2.23665	611.233	139.505	331.761	13.221
ENSMUSG00000017390	348.279	1078.08	1036.69	774.158	672.754	751.789	784.445
ENSMUSG00000017404	129.274	98.8114	68.7769	124.589	172.1	62.9027	99.8918
ENSMUSG00000017405	0	80.3765	558.044	592.066	306.39	2.02912	433.354
ENSMUSG00000017412	0	160.016	5.03246	0	2.60758	0	0
ENSMUSG00000017418	269.194	128.307	260.569	297.098	222.948	577.284	185.094
ENSMUSG00000017421	3856.92	4175.89	8615.01	4375.54	4619.32	7935.89	4098.5
ENSMUSG00000017428	1236.47	1217.45	818.613	899.812	1293.36	2210.73	1333.85
ENSMUSG00000017446	0	43.5065	0	0	0	0	0
ENSMUSG00000017466	500.366	1378.94	303.625	678.32	400.263	1121.09	650.766
ENSMUSG00000017478	549.794	795.653	1083.1	878.515	514.996	1412.27	542.06
ENSMUSG00000017485	2148.99	2689.29	2115.87	1418.4	2447.21	3641.25	2006.65
ENSMUSG00000017491	341.435	146.742	2.23665	223.622	23.4682	365.241	214.474
ENSMUSG00000017493	2717.03	2359.68	2160.04	2303.31	3731.44	1692.29	2426.78
ENSMUSG00000017499	36.5009	76.6895	285.732	132.043	276.403	743.672	803.542
ENSMUSG00000017548	807.582	599.505	1607.59	518.59	393.744	509.309	1223.68
ENSMUSG00000017550	596.181	720.439	432.791	110.746	312.909	1447.78	1145.82
ENSMUSG00000017561	1720.1	2323.54	1755.77	2608.92	2019.57	2740.33	1157.57
ENSMUSG00000017615	571.847	356.901	0.559162	172.508	246.416	20.2912	0
ENSMUSG00000017631	1312.51	1136.33	822.527	986.066	1461.55	1062.24	1291.25
ENSMUSG00000017652	0	0	0	0	0	225.232	0
ENSMUSG00000017664	1643.3	1238.83	2409.43	1257.61	2311.62	2164.06	3944.26
ENSMUSG00000017667	1.52087	396.721	54.2387	197	0	0	0
ENSMUSG00000017670	1875.99	1092.83	715.727	507.941	748.374	544.819	709.526
ENSMUSG00000017677	2044.05	1982.13	1747.94	2135.06	1753.59	1680.11	1097.34
ENSMUSG00000017679	284.403	832.523	1303.97	1486.55	1533.25	1884.04	295.269
ENSMUSG00000017686	701.121	912.162	561.399	1014.82	604.957	856.288	1426.4
ENSMUSG00000017692	73.7622	304.546	0	6.3892	0	0	111.644
ENSMUSG00000017697	22.813	396.721	770.525	197	211.214	577.284	342.276
ENSMUSG00000017707	15004.1	14913.2	13021.8	11073.5	17734.1	11389.4	12250
ENSMUSG00000017713	507.21	238.917	195.148	222.557	348.111	600.619	195.377
ENSMUSG00000017715	542.95	271.363	458.513	283.254	444.592	586.415	612.572
ENSMUSG00000017716	371.853	442.439	947.78	113.941	160.366	320.601	868.178
ENSMUSG00000017718	0	29.496	133.64	75.6055	40.4174	91.3104	96.9538
ENSMUSG00000017721	439.531	40.5569	322.077	233.206	766.627	452.494	114.582
ENSMUSG00000017723	137.639	484.471	153.77	341.822	249.023	128.849	686.022
ENSMUSG00000017734	6.84391	19.9098	0	6.3892	2.60758	0	4.40699
ENSMUSG00000017740	0	0	0	45.7892	0	184.65	67.5739
ENSMUSG00000017747	16.7296	218.27	29.6356	209.779	74.3159	286.106	139.555
ENSMUSG00000017754	0	0	0	0	0	0	41.1319
ENSMUSG00000017756	352.842	651.861	522.816	1480.16	422.427	1168.77	365.78
ENSMUSG00000017760	2394.61	3790.97	1089.81	1718.69	1674.06	1632.43	982.759
ENSMUSG00000017764	224.328	108.398	220.31	157.6	735.336	124.791	17.628
ENSMUSG00000017765	0	38.3447	65.9811	0	0	239.436	411.319
ENSMUSG00000017774	622.035	1129.69	272.871	895.553	315.517	2326.39	871.116
ENSMUSG00000017776	1025.83	2149.52	1203.32	1384.33	1650.6	2166.08	1564.48
ENSMUSG00000017778	282.121	129.782	266.72	294.968	255.542	131.893	110.175
ENSMUSG00000017781	1418.21	1494.71	1235.75	1145.8	1415.91	843.099	2755.84
ENSMUSG00000017801	390.103	271.363	213.041	218.298	392.44	875.565	242.385
ENSMUSG00000017802	511.012	11.7984	86.1109	258.763	316.82	150.155	4.40699
ENSMUSG00000017830	942.939	477.834	351.154	343.952	295.96	93.3395	26.442
ENSMUSG00000017831	31.1778	123.146	276.226	297.098	306.39	4.05824	857.895
ENSMUSG00000017837	41.8239	780.168	393.091	193.806	439.376	93.3395	608.165
ENSMUSG00000017843	2092.72	2070.62	6075.3	1654.8	1890.49	1945.93	753.596
ENSMUSG00000017858	917.845	765.42	977.415	1015.88	1239.9	1049.05	392.222
ENSMUSG00000017861	181.744	412.206	366.81	26.6217	165.581	262.771	496.521
ENSMUSG00000017897	1209.85	1092.09	1274.89	838.05	731.425	242.48	1040.05
ENSMUSG00000017929	38.0217	61.2041	181.728	7.45406	202.087	63.9173	113.113
ENSMUSG00000017950	0	5.16179	22.9256	45.7892	427.642	1263.13	10.283
ENSMUSG00000017978	222.807	226.381	412.662	890.228	23.4682	73.0483	1126.72
ENSMUSG00000017999	805.3	1686.43	1121.12	1372.61	1286.84	614.823	906.372
ENSMUSG00000018001	418.239	498.482	494.858	289.644	568.451	458.581	190.97
ENSMUSG00000018008	1613.64	1906.91	470.814	817.817	1109.52	1343.28	1451.37
ENSMUSG00000018040	555.878	712.327	589.916	478.125	928.297	845.128	531.777
ENSMUSG00000018042	1452.43	960.831	1269.86	908.331	2405.49	2197.54	860.833
ENSMUSG00000018068	853.208	882.666	753.75	1105.33	1190.36	308.426	641.952
ENSMUSG00000018076	1587.03	1328.06	1274.89	1711.24	1721	3187.75	1376.45
ENSMUSG00000018102	420.52	120.933	379.671	142.692	970.018	286.106	88.1399
ENSMUSG00000018126	0	0	0	0	22.1644	0	0
ENSMUSG00000018143	515.575	602.455	77.1644	240.66	342.896	42.6115	174.811
ENSMUSG00000018160	896.552	2102.32	3371.19	1277.84	771.842	1407.19	1593.86
ENSMUSG00000018166	120.909	0	0	241.725	1.30379	129.864	2.938
ENSMUSG00000018167	608.348	360.588	191.793	300.292	211.214	554.964	439.23
ENSMUSG00000018168	0	0	0	1.06487	0	23.3349	71.9809
ENSMUSG00000018169	2342.9	4014.4	3043.52	3639.71	2851.38	2944.25	3037.89
ENSMUSG00000018171	1595.39	2543.29	3422.07	1729.34	1883.97	1509.66	2592.78
ENSMUSG00000018189	790.852	834.735	1722.78	908.331	1564.55	2798.16	1019.48
ENSMUSG00000018196	764.997	217.533	552.452	425.947	701.438	732.512	305.552
ENSMUSG00000018199	718.611	891.515	1100.43	271.541	531.945	6.08736	411.319
ENSMUSG00000018209	2431.87	2278.56	2625.82	2599.34	2325.96	3487.04	3922.22
ENSMUSG00000018238	1.52087	0	0	0	235.986	0	0
ENSMUSG00000018239	114.065	249.241	190.674	437.66	140.809	576.27	19.097
ENSMUSG00000018286	1533.04	1794.83	2183.53	2088.2	1641.47	1562.42	2263.73
ENSMUSG00000018287	1109.47	1373.77	1298.93	1022.27	1782.28	878.609	1169.32
ENSMUSG00000018293	13597.3	12049.1	11966.6	16067.8	13618.1	11869.3	17356.2
ENSMUSG00000018322	1716.3	1426.87	2235.53	1163.9	1355.94	1081.52	2265.19
ENSMUSG00000018326	4617.36	5328.44	3046.87	4603.42	5413.33	7202.36	5400.04
ENSMUSG00000018334	293.528	45.7187	29.6356	231.076	44.3288	647.289	101.361
ENSMUSG00000018339	0	0	0	157.6	7.82273	3.04368	71.9809
ENSMUSG00000018340	459.302	802.29	1000.34	960.509	816.171	2718.01	616.979
ENSMUSG00000018341	71.4809	129.045	299.152	10.6487	46.9364	0	307.021
ENSMUSG00000018347	646.369	576.646	837.625	711.331	112.126	703.09	49.9459
ENSMUSG00000018362	4.56261	1.4748	88.9068	11.7135	1.30379	24.3494	63.1669
ENSMUSG00000018363	738.382	174.026	130.285	446.179	821.386	359.154	1048.86
ENSMUSG00000018372	104.94	87.0131	672.113	92.6434	164.277	32.4659	261.482
ENSMUSG00000018377	2846.31	2032.27	1581.87	2426.83	1792.71	2427.84	1875.91
ENSMUSG00000018378	801.498	348.79	314.249	873.19	529.338	482.93	763.879
ENSMUSG00000018379	1962.68	3995.96	3571.37	3238.26	3691.02	4154.62	3869.34
ENSMUSG00000018381	44.1052	12.5358	125.252	43.6595	76.9235	123.776	0
ENSMUSG00000018395	418.239	696.104	567.549	195.935	187.745	60.8736	349.621
ENSMUSG00000018398	905.678	445.389	1055.14	627.206	966.107	622.94	1577.7
ENSMUSG00000018401	231.933	1219.66	110.155	218.298	494.136	873.536	1474.87
ENSMUSG00000018405	798.456	137.894	287.968	536.693	346.808	456.552	694.836
ENSMUSG00000018411	0	92.9123	0.559162	0	0	0	2.938
ENSMUSG00000018412	806.061	1144.44	796.247	1146.86	1633.65	1033.84	511.211
ENSMUSG00000018415	1315.55	1384.83	2836.07	526.044	481.098	1270.23	290.862
ENSMUSG00000018417	0	6.63659	0	1.06487	0	0	0
ENSMUSG00000018425	0	4.42439	0	17.0379	22.1644	0	121.927
ENSMUSG00000018427	92.773	222.694	299.711	202.325	121.252	30.4368	352.559
ENSMUSG00000018428	458.542	590.656	579.851	172.508	211.214	789.327	276.172
ENSMUSG00000018433	561.961	801.553	1096.52	747.536	919.17	411.911	452.451
ENSMUSG00000018442	890.469	866.444	830.356	1100.01	636.248	513.367	260.013
ENSMUSG00000018446	2056.22	2237.27	2404.96	2888.98	2000.01	2743.37	2068.35
ENSMUSG00000018449	679.829	779.431	721.878	617.622	617.995	558.008	48.4769
ENSMUSG00000018451	0	198.36	0.559162	10.6487	0	0	20.566
ENSMUSG00000018470	0	0	0	37.2703	0	0	0
ENSMUSG00000018474	544.471	1163.62	734.18	461.087	966.107	755.847	1040.05
ENSMUSG00000018476	501.887	479.309	743.685	362.055	327.251	867.449	549.405
ENSMUSG00000018481	1418.97	2645.05	2918.83	1745.32	2341.6	118.703	1643.81
ENSMUSG00000018500	0	1.4748	0	46.8541	0	0	0
ENSMUSG00000018501	2170.28	3035.13	2053.8	2246.87	4052.17	2430.88	2614.82
ENSMUSG00000018507	873.739	591.394	262.247	137.368	207.302	1207.33	189.501
ENSMUSG00000018509	210.64	33.1829	8.94659	190.611	70.4045	41.5969	79.3259
ENSMUSG00000018537	66.1578	73.0025	60.9487	80.9298	59.9742	15.2184	135.148
ENSMUSG00000018541	191.63	295.697	96.735	72.4109	162.973	84.2085	565.564
ENSMUSG00000018547	102.659	119.459	12.8607	298.163	31.2909	74.0629	176.28
ENSMUSG00000018548	843.322	1277.91	281.818	685.774	1262.07	1104.86	1467.53
ENSMUSG00000018554	29.6569	0.737399	0	6.3892	20.8606	0	17.628
ENSMUSG00000018559	306.455	294.222	134.758	260.892	228.163	81.1648	267.358
ENSMUSG00000018565	888.948	643.012	323.196	557.99	610.173	946.584	652.235
ENSMUSG00000018567	3615.11	2631.78	1473.39	3329.84	2820.09	2792.07	3735.66
ENSMUSG00000018569	45.6261	37.6073	116.865	1.06487	10.4303	19.2766	85.2019
ENSMUSG00000018570	81.3665	60.4667	139.231	0	104.303	2.02912	1.469
ENSMUSG00000018572	272.996	303.808	186.76	424.882	814.867	131.893	314.365
ENSMUSG00000018574	386.301	536.826	349.476	103.292	949.157	798.458	1.469
ENSMUSG00000018581	0	104.711	0	104.357	0	0	0
ENSMUSG00000018583	2443.28	2007.2	3306.88	2612.12	2109.53	2906.71	1828.9
ENSMUSG00000018585	428.885	453.5	383.026	714.525	507.173	318.572	600.82
ENSMUSG00000018593	144.483	0	0	0	0	0	1.469
ENSMUSG00000018595	0	0	0.559162	0	0	45.6552	0
ENSMUSG00000018599	5.32304	0	267.839	7.45406	132.986	81.1648	8.81399
ENSMUSG00000018648	34.98	0	0	0	0	0	0
ENSMUSG00000018651	492.001	835.473	318.163	285.384	130.379	235.378	358.435
ENSMUSG00000018654	2605.25	2027.11	2877.45	2378.91	2649.3	2559.73	3014.38
ENSMUSG00000018659	677.547	1154.03	889.627	389.741	217.733	243.494	98.4228
ENSMUSG00000018661	547.513	360.588	427.759	48.9838	555.414	870.492	120.458
ENSMUSG00000018666	687.433	404.095	1114.41	603.779	809.652	802.517	941.627
ENSMUSG00000018669	561.961	780.905	776.117	423.817	788.792	245.523	646.359
ENSMUSG00000018672	105.7	362.8	196.825	532.433	375.491	241.465	473.017
ENSMUSG00000018677	1884.36	2718.79	1462.21	2136.12	2973.94	2578	3366.94
ENSMUSG00000018678	249.423	241.129	218.632	73.4758	139.505	326.688	308.49
ENSMUSG00000018697	456.261	589.182	636.326	936.017	680.577	600.619	1020.95
ENSMUSG00000018707	1610.6	1763.12	1690.35	2490.72	3161.69	1287.48	2312.2
ENSMUSG00000018727	12.9274	14.0106	12.3016	11.7135	0	0	23.504
ENSMUSG00000018733	27.3756	681.357	254.978	421.687	688.4	552.935	47.0079
ENSMUSG00000018736	680.589	1248.42	1053.46	1568.55	1586.71	1875.92	655.173
ENSMUSG00000018740	244.1	148.955	24.6031	0	80.8348	5.0728	0
ENSMUSG00000018750	638.765	198.36	403.156	666.606	230.77	430.173	158.652
ENSMUSG00000018752	0	17.6976	9.50575	30.8811	0	19.2766	0
ENSMUSG00000018761	337.633	477.097	389.177	471.736	522.819	439.304	117.52
ENSMUSG00000018765	395.426	309.708	490.944	338.627	209.91	67.9755	324.648
ENSMUSG00000018770	961.189	1167.3	1832.37	2711.15	2427.65	2247.25	3662.21
ENSMUSG00000018774	187.827	0	1.11832	4.25947	0	148.126	352.559
ENSMUSG00000018796	1196.16	392.296	238.762	1028.66	477.186	492.061	800.604
ENSMUSG00000018800	16.7296	671.033	123.016	170.379	13.0379	6.08736	879.93
ENSMUSG00000018809	264.631	33.9203	156.006	26.6217	36.5061	283.062	92.5469
ENSMUSG00000018819	1294.26	3029.23	2302.07	3427.8	2565.85	3673.72	3665.15
ENSMUSG00000018820	508.731	996.963	2324.44	795.455	1173.41	2050.43	348.152
ENSMUSG00000018821	190.869	219.745	262.247	629.336	282.922	210.014	803.542
ENSMUSG00000018822	0	0	0	0	31.2909	0	0
ENSMUSG00000018841	554.357	891.515	462.427	704.941	202.087	118.703	257.075
ENSMUSG00000018845	631.921	700.529	201.857	259.827	155.151	989.196	459.796
ENSMUSG00000018846	735.34	60.4667	503.246	851.893	964.803	504.236	628.731
ENSMUSG00000018848	1307.19	1448.25	712.932	412.103	1104.31	2534.37	1019.48
ENSMUSG00000018858	106.461	277.262	410.425	207.649	526.73	312.484	543.529
ENSMUSG00000018861	631.921	561.898	508.278	440.855	45.6326	828.895	92.5469
ENSMUSG00000018882	822.79	558.211	485.353	530.303	556.717	592.503	1260.4
ENSMUSG00000018899	2092.72	773.531	1678.05	1445.02	1385.93	3398.77	934.282
ENSMUSG00000018900	120.909	158.541	125.252	200.195	262.061	137.98	173.342
ENSMUSG00000018909	990.846	1151.82	871.734	652.763	1358.55	1944.91	1627.65
ENSMUSG00000018920	63.8765	1.4748	0.559162	78.8001	1.30379	1.01456	251.199
ENSMUSG00000018921	326.226	258.09	144.264	183.157	322.036	221.174	434.823
ENSMUSG00000018923	507.97	323.718	618.992	148.016	245.112	371.329	304.083
ENSMUSG00000018924	0	0	0	10.6487	0	0	0
ENSMUSG00000018927	0	0	0	1.06487	0	0	88.1399
ENSMUSG00000018930	79.8456	102.498	106.8	346.082	65.1894	75.0774	264.42
ENSMUSG00000018931	2.2813	125.358	0	51.1136	410.693	0	29.38
ENSMUSG00000018932	850.926	695.367	1836.85	1447.15	771.842	3027.45	841.736
ENSMUSG00000018965	1291.98	1007.29	1493.52	1364.09	1482.41	2777.86	1255.99
ENSMUSG00000018974	706.444	921.011	397.005	532.433	388.529	1024.71	2412.09
ENSMUSG00000018983	251.704	0	172.781	1.06487	187.745	505.251	136.617
ENSMUSG00000018986	2.2813	2.2122	48.6471	10.6487	5.21515	62.9027	0
ENSMUSG00000018995	206.838	805.24	239.88	187.416	310.301	933.395	295.269
ENSMUSG00000018999	335.352	874.555	1614.86	329.044	880.057	2009.84	636.076
ENSMUSG00000019027	68.4391	159.278	105.682	33.0109	56.0629	1.01456	0
ENSMUSG00000019039	1279.81	706.428	886.272	1361.96	2229.48	917.162	370.187
ENSMUSG00000019054	2821.97	2215.15	1965.45	2335.25	1870.94	1996.65	3531.47
ENSMUSG00000019055	224.328	498.482	436.706	360.99	108.214	3.04368	76.3879
ENSMUSG00000019066	447.136	236.705	310.894	214.038	6.51894	933.395	185.094
ENSMUSG00000019080	14.4483	122.408	197.384	335.433	1.30379	92.3249	0
ENSMUSG00000019082	295.049	696.842	291.323	83.0596	320.732	734.541	590.537
ENSMUSG00000019087	1906.41	1269.8	840.98	1899.72	3121.27	3371.38	1986.08
ENSMUSG00000019088	479.834	96.5992	142.027	30.8811	31.2909	228.276	154.245
ENSMUSG00000019102	0	0	0	120.33	0	0	0
ENSMUSG00000019122	0.760435	1.4748	37.4639	2.12973	24.772	0	246.792
ENSMUSG00000019124	20.5317	111.347	105.682	269.411	471.971	4.05824	116.051
ENSMUSG00000019132	1751.28	3686.26	4047.21	2191.49	2782.28	1911.43	2826.35
ENSMUSG00000019139	1910.21	517.654	1016	251.308	1590.62	1919.55	765.348
ENSMUSG00000019143	449.417	730.762	277.344	387.611	765.323	1824.18	634.607
ENSMUSG00000019158	853.968	509.543	849.367	651.698	958.284	397.707	793.259
ENSMUSG00000019173	225.089	188.037	20.689	478.125	245.112	81.1648	145.431
ENSMUSG00000019179	3564.16	1687.91	3131.87	2844.26	2602.36	5449.2	2435.6
ENSMUSG00000019188	2498.79	3467.99	2168.99	2421.51	2851.38	2767.72	2885.11
ENSMUSG00000019189	1248.63	738.136	810.785	568.639	1132.99	279.004	1088.53
ENSMUSG00000019194	45.6261	17.6976	40.8188	72.4109	7.82273	0	49.9459
ENSMUSG00000019210	782.487	804.502	1082.54	1581.33	838.335	1782.58	796.197
ENSMUSG00000019214	276.798	331.829	120.779	27.6865	724.906	223.203	298.207
ENSMUSG00000019235	37.2613	12.5358	0	4.25947	0	0	24.973
ENSMUSG00000019254	1590.83	287.586	392.532	463.217	389.833	148.126	512.68
ENSMUSG00000019256	1.52087	104.711	78.8418	127.784	306.39	0	19.097
ENSMUSG00000019261	1432.66	1539.69	507.16	586.741	870.93	56.8153	2328.36
ENSMUSG00000019295	620.515	1367.87	281.818	896.617	912.651	1408.21	727.154
ENSMUSG00000019297	657.776	438.752	1120	621.882	731.425	317.557	1292.72
ENSMUSG00000019301	0	4.42439	0	0	0	0	27.911
ENSMUSG00000019302	304.174	522.078	175.577	225.752	174.708	332.776	537.653
ENSMUSG00000019303	263.871	309.708	291.883	166.119	217.733	1087.61	592.006
ENSMUSG00000019312	0	6.63659	0	0	0	0	0
ENSMUSG00000019338	420.52	579.595	379.112	405.714	638.856	393.649	99.8918
ENSMUSG00000019362	1383.23	1137.81	836.506	1056.35	578.882	1117.03	938.689
ENSMUSG00000019370	414.437	800.078	372.402	1157.51	1079.54	472.785	1137
ENSMUSG00000019373	1172.59	2082.41	1681.96	1318.3	525.426	1594.89	1194.3
ENSMUSG00000019428	1755.08	1656.2	2391.54	1972.13	2129.09	4658.86	1377.92
ENSMUSG00000019432	2866.08	1838.34	2439.06	2782.5	4325.97	3420.08	1532.16
ENSMUSG00000019433	801.498	630.476	645.832	473.865	864.411	465.683	622.855
ENSMUSG00000019437	365.769	33.9203	287.409	40.4649	54.7591	193.781	449.513
ENSMUSG00000019461	1400.72	2045.54	1773.1	1230.99	1649.29	1138.34	875.523
ENSMUSG00000019464	96.5752	219.745	50.3246	194.871	136.898	216.101	158.652
ENSMUSG00000019467	0.760435	138.631	232.611	12.7784	299.871	143.053	470.079
ENSMUSG00000019470	1011.38	1751.32	1057.93	2522.67	1530.65	1666.92	2080.1
ENSMUSG00000019471	2412.1	3423.01	2460.31	2420.44	2516.31	2850.91	1109.09
ENSMUSG00000019478	472.99	337.729	135.317	485.579	189.049	310.455	687.491
ENSMUSG00000019487	154.368	274.312	28.5173	215.103	44.3288	27.3931	55.8219
ENSMUSG00000019494	1987.78	1177.63	1012.08	1562.16	1550.2	1550.25	1576.23
ENSMUSG00000019505	3190.78	3044.72	3118.45	3778.15	2687.11	2560.75	2608.94
ENSMUSG00000019518	85.9291	451.288	128.607	470.671	213.821	950.642	506.804
ENSMUSG00000019528	1820.48	1324.37	1940.85	1267.19	2181.24	1558.36	1446.96
ENSMUSG00000019539	852.447	1080.29	688.888	1157.51	1254.24	1018.62	1712.85
ENSMUSG00000019558	0	0	0.559162	0	9.12651	3.04368	0
ENSMUSG00000019564	225.849	549.362	62.6261	190.611	159.062	155.228	201.253
ENSMUSG00000019577	0.760435	0	15.6565	0	35.2023	0	0
ENSMUSG00000019578	1263.08	1044.16	627.38	840.179	1452.42	699.032	965.131
ENSMUSG00000019579	1154.34	518.391	1078.06	1631.38	954.373	305.382	600.82
ENSMUSG00000019590	0.760435	0	106.8	1.06487	0	0	0
ENSMUSG00000019647	0	0	0	55.373	0	0	0
ENSMUSG00000019659	329.268	972.629	857.195	608.039	794.007	515.396	796.197
ENSMUSG00000019689	336.112	234.493	176.136	546.276	59.9742	300.31	393.691
ENSMUSG00000019699	148.285	767.632	178.373	576.093	213.821	433.217	1279.5
ENSMUSG00000019710	628.879	739.611	1115.53	1123.43	937.423	451.479	884.337
ENSMUSG00000019715	949.022	1063.33	1430.9	1117.04	880.057	1031.81	1301.53
ENSMUSG00000019726	694.277	862.019	985.243	693.228	767.931	1274.29	1795.12
ENSMUSG00000019731	436.489	873.08	473.61	573.963	202.087	20.2912	121.927
ENSMUSG00000019732	31.9383	258.827	0.559162	23.4271	35.2023	12.1747	10.283
ENSMUSG00000019734	37.2613	170.339	95.6167	34.0757	0	20.2912	157.183
ENSMUSG00000019737	0.760435	0	0.559162	127.784	0	130.878	0
ENSMUSG00000019738	323.945	202.047	338.293	619.752	127.771	491.047	374.594
ENSMUSG00000019761	7.60435	112.085	60.3895	45.7892	57.3667	24.3494	4.40699
ENSMUSG00000019763	593.899	317.819	222.546	335.433	196.872	253.64	368.718
ENSMUSG00000019768	1303.38	242.604	837.625	441.919	571.059	439.304	1445.49
ENSMUSG00000019772	0	0	0	0	2.60758	0	32.3179
ENSMUSG00000019773	271.475	440.227	384.703	29.8163	568.451	0	176.28
ENSMUSG00000019774	70.7204	108.398	284.054	184.222	242.505	350.023	49.9459
ENSMUSG00000019777	2357.35	685.781	1164.73	1447.15	1234.69	1697.36	1783.36
ENSMUSG00000019782	105.7	139.368	153.77	155.47	202.087	125.805	254.137
ENSMUSG00000019790	999.971	976.316	905.283	1478.03	827.905	74.0629	782.976
ENSMUSG00000019791	5.32304	73.0025	59.2712	103.292	56.0629	55.8008	44.0699
ENSMUSG00000019792	97.3356	165.177	427.759	477.06	159.062	113.631	44.0699
ENSMUSG00000019794	380.217	316.344	534.559	513.266	316.82	1100.8	168.935
ENSMUSG00000019795	1733.03	839.16	1770.31	1104.27	2174.72	2303.05	1327.97
ENSMUSG00000019796	0	265.464	0	282.19	0	5.0728	0
ENSMUSG00000019797	203.796	243.342	259.451	136.303	20.8606	62.9027	151.307
ENSMUSG00000019802	501.126	783.118	292.442	2193.62	234.682	786.284	448.044
ENSMUSG00000019804	5199.85	3430.38	3216.3	2284.14	3471.99	4455.95	2149.14
ENSMUSG00000019806	616.712	858.332	896.896	1284.23	1031.3	2055.5	290.862
ENSMUSG00000019808	171.858	98.074	71.5727	90.5136	96.4803	2.02912	177.749
ENSMUSG00000019809	234.214	371.649	495.977	281.125	397.655	432.202	653.704
ENSMUSG00000019810	1692.73	1376.72	1144.6	971.158	696.223	906.002	2200.56
ENSMUSG00000019813	2156.59	706.428	1908.98	1044.63	629.729	372.343	277.641
ENSMUSG00000019814	475.272	702.741	716.287	776.288	642.767	1926.65	67.5739
ENSMUSG00000019818	3400.66	2976.14	2474.29	1913.56	900.917	3909.1	3162.75
ENSMUSG00000019820	2831.1	3355.16	2639.24	2221.31	2233.39	1573.58	3466.83
ENSMUSG00000019822	203.036	493.32	583.206	422.752	645.375	107.543	318.772
ENSMUSG00000019823	167.296	61.9415	131.962	77.7352	92.5689	0	69.0429
ENSMUSG00000019826	393.905	345.84	136.995	214.038	552.806	1135.29	277.641
ENSMUSG00000019828	0	6.63659	217.514	62.8271	6.51894	443.363	0
ENSMUSG00000019832	285.163	1615.64	981.888	296.033	272.492	1313.85	872.585
ENSMUSG00000019837	393.145	522.078	516.666	56.4379	272.492	547.862	320.241
ENSMUSG00000019838	269.194	26.5464	326.551	153.341	76.9235	224.218	151.307
ENSMUSG00000019841	485.918	846.534	219.751	468.541	697.526	110.587	270.296
ENSMUSG00000019842	102.659	26.5464	59.2712	163.989	108.214	277.989	32.3179
ENSMUSG00000019843	140.68	606.142	690.565	851.893	238.593	66.9609	1085.59
ENSMUSG00000019845	552.076	293.485	403.715	160.795	164.277	277.989	365.78
ENSMUSG00000019846	0	0	126.93	0	0	3.04368	42.6009
ENSMUSG00000019849	246.381	289.06	1177.6	400.39	1076.93	1968.25	1486.63
ENSMUSG00000019850	0	0	1.11832	140.562	0	259.727	0
ENSMUSG00000019851	147.524	0.737399	251.623	0	18.253	0	20.566
ENSMUSG00000019852	0	3.68699	0	128.849	0	0	0
ENSMUSG00000019853	0	0	0	0	0	249.582	1.469
ENSMUSG00000019854	867.656	972.629	981.888	1184.13	947.854	104.5	647.828
ENSMUSG00000019856	137.639	216.058	117.424	95.838	396.351	92.3249	199.784
ENSMUSG00000019857	621.275	826.624	563.635	857.217	308.998	781.211	1316.22
ENSMUSG00000019861	401.509	886.353	806.312	273.671	766.627	284.077	220.35
ENSMUSG00000019863	40.303	105.448	112.392	99.0326	169.492	0	1231.02
ENSMUSG00000019864	120.149	2.2122	328.228	95.838	172.1	343.936	20.566
ENSMUSG00000019866	463.105	585.495	142.586	70.2812	299.871	1.01456	188.032
ENSMUSG00000019868	1126.96	612.041	598.303	850.828	268.58	769.036	1131.13
ENSMUSG00000019872	3118.54	2274.88	1490.73	3640.78	1554.11	5224.98	2365.09
ENSMUSG00000019873	517.096	626.052	854.4	252.373	558.021	88.2667	155.714
ENSMUSG00000019876	0	0.737399	0	4.25947	0	350.023	0
ENSMUSG00000019877	3234.13	3462.09	1095.96	1495.07	2404.18	2648	752.127
ENSMUSG00000019878	103.419	74.4773	321.518	90.5136	59.9742	46.6697	167.466
ENSMUSG00000019883	103.419	121.671	227.02	38.3352	40.4174	57.8299	0
ENSMUSG00000019889	73.0017	2.9496	6.15078	2.12973	0	0	0
ENSMUSG00000019891	9.12522	258.09	0	11.7135	31.2909	0	45.5389
ENSMUSG00000019894	175.66	96.5992	72.6911	425.947	671.451	33.4805	7.34499
ENSMUSG00000019897	1300.34	369.437	423.845	341.822	393.744	1164.71	456.858
ENSMUSG00000019907	684.391	668.083	775.558	873.19	646.679	353.067	1598.27
ENSMUSG00000019916	1330	172.551	164.953	391.871	123.86	467.712	371.656
ENSMUSG00000019917	0.760435	2.9496	51.4429	0	0	0	0
ENSMUSG00000019920	2508.67	2443	1761.92	1730.41	1485.01	2295.95	1245.71
ENSMUSG00000019923	891.229	1953.37	1685.87	1154.32	1119.95	1656.78	1433.74
ENSMUSG00000019927	371.853	137.894	131.403	528.174	127.771	463.654	284.986
ENSMUSG00000019935	388.582	85.5383	1.11832	1.06487	11.7341	344.95	214.474
ENSMUSG00000019942	392.384	819.987	1979.43	40.4649	127.771	1783.6	371.656
ENSMUSG00000019943	1355.85	1639.97	1671.34	1030.79	1456.33	1008.47	1918.51
ENSMUSG00000019944	101.138	272.838	24.6031	173.573	76.9235	382.489	202.722
ENSMUSG00000019945	140.68	214.583	45.2921	591.001	277.707	0	110.175
ENSMUSG00000019947	165.014	152.642	16.7749	298.163	112.126	427.13	139.555
ENSMUSG00000019948	108.742	44.9813	432.791	288.579	91.2651	154.213	205.66
ENSMUSG00000019951	559.68	1489.55	1341.43	974.353	634.945	1267.19	647.828
ENSMUSG00000019952	590.858	894.465	231.493	259.827	315.517	648.304	871.116
ENSMUSG00000019960	291.246	964.518	326.551	754.99	470.667	1632.43	44.0699
ENSMUSG00000019961	1850.9	2973.19	3935.38	2225.57	1822.7	2161.01	3889.91
ENSMUSG00000019966	0	0	0	0	1.30379	0	13.221
ENSMUSG00000019969	2170.28	1469.64	1077.51	412.103	715.779	996.298	1548.32
ENSMUSG00000019970	0	0	55.9162	104.357	0	0	110.175
ENSMUSG00000019971	463.865	702.741	272.312	567.574	235.986	363.212	465.672
ENSMUSG00000019975	342.956	314.869	736.976	97.9677	451.111	398.722	522.963
ENSMUSG00000019977	841.041	421.055	669.317	289.644	898.31	902.958	810.887
ENSMUSG00000019978	156.65	70.0529	331.583	404.649	466.756	1380.82	589.068
ENSMUSG00000019979	107.221	1268.33	72.1319	151.211	331.162	6.08736	245.323
ENSMUSG00000019982	3664.53	3621.37	5437.29	3350.07	3091.28	3084.26	3336.09
ENSMUSG00000019984	1155.1	671.77	862.787	601.649	1367.67	1007.46	155.714
ENSMUSG00000019986	490.48	689.468	469.696	948.796	994.79	212.043	210.067
ENSMUSG00000019987	0	0	29.0764	1.06487	0	0	0
ENSMUSG00000019988	442.573	1227.03	437.824	438.725	902.221	705.119	943.096
ENSMUSG00000019990	131.555	327.405	0	1.06487	40.4174	1.01456	14.69
ENSMUSG00000019992	283.642	140.843	829.796	174.638	177.315	197.839	239.447
ENSMUSG00000019996	1019.74	497.007	1009.29	1200.1	771.842	252.625	690.429
ENSMUSG00000019998	1436.46	1614.17	624.584	1921.02	405.478	1474.16	1283.9
ENSMUSG00000020003	609.869	1353.13	879.003	754.99	1928.3	1215.44	309.958
ENSMUSG00000020009	1078.3	1496.18	2375.32	1485.49	1100.4	2925.99	862.302
ENSMUSG00000020014	1.52087	59.7293	29.6356	105.422	5.21515	0	2.938
ENSMUSG00000020015	955.866	1794.83	1234.07	1821.99	2078.24	2174.2	2343.05
ENSMUSG00000020018	92.0126	136.419	150.415	214.038	125.164	102.471	141.024
ENSMUSG00000020019	0	103.973	0	71.346	0	0	0
ENSMUSG00000020020	31.1778	62.6789	0	0	0	0	0
ENSMUSG00000020021	0.760435	0	0.559162	0	0	0	14.69
ENSMUSG00000020022	483.636	417.368	421.608	694.293	298.567	401.766	305.552
ENSMUSG00000020023	4.56261	18.435	96.1759	22.3622	119.948	2.02912	104.299
ENSMUSG00000020024	356.644	219.745	287.409	479.19	357.238	508.294	793.259
ENSMUSG00000020027	945.981	1564.76	617.315	776.288	758.804	503.222	897.558
ENSMUSG00000020029	798.456	431.378	300.27	664.477	633.641	667.58	611.103
ENSMUSG00000020032	0	0	15.0974	40.4649	0	33.4805	0
ENSMUSG00000020034	1315.55	1252.1	587.12	951.99	932.208	831.939	142.493
ENSMUSG00000020038	31.9383	30.9708	221.428	174.638	349.415	603.663	304.083
ENSMUSG00000020042	0	0	0.559162	4.25947	0	1.01456	4.40699
ENSMUSG00000020044	503.408	340.678	52.5612	169.314	108.214	52.7571	1107.62
ENSMUSG00000020048	4824.96	5490.67	3889.53	3178.63	4672.77	3118.76	5552.81
ENSMUSG00000020053	433.448	370.912	298.593	536.693	602.35	87.2521	318.772
ENSMUSG00000020056	855.489	791.229	611.723	718.785	554.11	411.911	684.553
ENSMUSG00000020057	0	0	78.8418	0	0	0	158.652
ENSMUSG00000020063	225.849	713.802	181.168	174.638	415.908	124.791	136.617
ENSMUSG00000020064	155.129	686.518	393.65	741.147	473.275	987.167	924
ENSMUSG00000020069	2140.62	1808.1	2336.18	1052.09	1449.81	1735.91	2128.58
ENSMUSG00000020070	146.764	814.826	594.389	628.271	685.792	368.285	609.634
ENSMUSG00000020072	45.6261	19.9098	32.9906	19.1676	48.2401	70.0046	292.331
ENSMUSG00000020074	1207.57	1245.47	1936.94	1171.35	997.398	1894.18	1579.17
ENSMUSG00000020075	1375.63	896.677	2936.72	719.85	1168.19	3647.34	1323.57
ENSMUSG00000020076	523.939	655.548	1138.45	518.59	719.691	1782.58	237.978
ENSMUSG00000020077	10460.5	9891.47	9802.67	8467.82	11112.2	10942	7956.09
ENSMUSG00000020078	750.549	1208.6	1192.13	433.401	413.301	604.678	198.315
ENSMUSG00000020079	155.129	261.039	4.4733	14.9081	57.3667	775.124	124.865
ENSMUSG00000020083	107.982	0.737399	65.9811	1.06487	41.7212	1.01456	307.021
ENSMUSG00000020085	316.341	67.1033	102.327	93.7082	52.1515	19.2766	8.81399
ENSMUSG00000020086	13.6878	115.772	0.559162	39.4001	2.60758	0	5.87599
ENSMUSG00000020087	574.128	1150.34	440.62	435.53	335.073	547.862	459.796
ENSMUSG00000020088	1392.36	2049.23	1749.62	1988.11	2164.29	2777.86	3159.81
ENSMUSG00000020089	1660.79	1552.96	1978.32	2236.22	1797.92	1962.16	1242.77
ENSMUSG00000020090	1.52087	0.737399	18.4523	0	1.30379	1.01456	201.253
ENSMUSG00000020091	675.266	180.663	48.0879	79.865	79.531	667.58	365.78
ENSMUSG00000020092	95.0543	0	0	0	0	0	0
ENSMUSG00000020097	66.9182	694.63	657.015	507.941	408.086	2453.21	398.098
ENSMUSG00000020098	139.92	338.466	168.308	488.774	216.429	642.216	240.916
ENSMUSG00000020100	531.544	67.8407	30.7539	57.5028	222.948	122.762	777.1
ENSMUSG00000020101	619.754	1232.93	238.762	285.384	430.25	370.314	706.588
ENSMUSG00000020102	18.2504	233.755	289.087	487.709	0	1.01456	308.49
ENSMUSG00000020105	0	63.4163	0	0	0	0	0
ENSMUSG00000020107	616.712	980.003	1015.44	980.742	731.425	1080.51	665.456
ENSMUSG00000020108	19.7713	0	2.23665	31.946	16.9492	14.2038	8.81399
ENSMUSG00000020109	380.978	132.732	295.238	367.379	432.857	82.1793	458.327
ENSMUSG00000020111	755.872	322.981	1309	629.336	1029.99	1314.87	602.289
ENSMUSG00000020114	2173.32	1224.82	1802.74	1721.89	1649.29	1499.52	2219.66
ENSMUSG00000020115	1060.05	1495.44	1417.48	434.465	687.096	1099.78	1579.17
ENSMUSG00000020116	476.032	437.277	665.962	122.46	160.366	322.63	274.703
ENSMUSG00000020120	964.231	168.127	0	157.6	1149.94	40.5824	932.813
ENSMUSG00000020121	0.760435	57.5171	26.8398	48.9838	7.82273	233.349	0
ENSMUSG00000020124	1599.19	836.948	1316.83	1153.25	2113.44	1366.61	799.135
ENSMUSG00000020128	196.953	572.221	685.533	280.06	610.173	436.261	669.863
ENSMUSG00000020130	1370.3	738.874	1283.28	741.147	1245.12	1624.31	1379.39
ENSMUSG00000020131	212.922	156.329	536.796	168.249	152.543	452.494	152.776
ENSMUSG00000020132	174.14	52.3553	384.144	209.779	235.986	216.101	148.369
ENSMUSG00000020133	1281.33	687.256	649.187	399.325	853.981	776.138	1473.4
ENSMUSG00000020134	695.037	857.595	692.802	1469.52	692.311	2071.73	1333.85
ENSMUSG00000020135	34.98	5.89919	0.559162	0	225.555	73.0483	264.42
ENSMUSG00000020137	386.301	144.53	334.938	194.871	125.164	551.92	83.7329
ENSMUSG00000020140	0	0.737399	0	66.0217	0	0	0
ENSMUSG00000020142	418.239	0	0	0	0	0	0
ENSMUSG00000020143	3181.66	4310.1	3740.23	2530.12	3722.31	4438.7	2625.1
ENSMUSG00000020149	1774.85	2021.21	1593.05	1950.83	2541.08	2442.05	2209.37
ENSMUSG00000020150	53.9909	99.5488	0.559162	136.303	0	156.242	0
ENSMUSG00000020151	4.56261	0.737399	0	0	0	2.02912	0
ENSMUSG00000020152	1324.68	1445.3	6903.41	1295.94	1711.87	2487.7	1417.58
ENSMUSG00000020153	2663.8	2280.77	2912.12	2353.35	2947.86	1694.31	3973.64
ENSMUSG00000020154	0	1.4748	0	76.6704	0	0	10.283
ENSMUSG00000020155	146.764	2.2122	0	21.2973	78.2273	2.02912	0
ENSMUSG00000020156	1330	1199.01	1328.01	1848.61	561.932	1438.65	2088.91
ENSMUSG00000020160	6281.95	7495.66	6617.12	6527.63	6295.99	6266.94	6165.38
ENSMUSG00000020163	729.257	384.922	820.85	1041.44	634.945	454.523	1050.33
ENSMUSG00000020166	1804.51	1367.87	1660.15	730.498	2168.2	1205.3	705.119
ENSMUSG00000020167	1071.45	997.701	1004.81	1398.17	941.335	3316.6	2225.53
ENSMUSG00000020169	0	0	7.26911	43.6595	0	147.111	1.469
ENSMUSG00000020170	497.324	528.715	58.712	1122.37	376.795	330.746	993.042
ENSMUSG00000020171	932.293	1232.93	820.291	422.752	1048.25	1258.05	1206.05
ENSMUSG00000020175	329.268	0	0	51.1136	1.30379	0	111.644
ENSMUSG00000020176	1780.18	1974.02	842.098	2207.47	1624.52	1259.07	1969.93
ENSMUSG00000020178	368.05	128.307	12.8607	4.25947	281.618	429.159	210.067
ENSMUSG00000020180	871.458	593.606	561.399	660.217	564.54	902.958	893.151
ENSMUSG00000020181	0.760435	0.737399	1.11832	0	56.0629	1.01456	16.159
ENSMUSG00000020182	0	0	139.231	2.12973	53.4553	0	418.664
ENSMUSG00000020183	0	240.392	0.559162	401.455	0	304.368	0
ENSMUSG00000020184	410.635	1727.73	1272.09	634.66	795.31	1522.85	558.219
ENSMUSG00000020185	180.223	68.5781	315.927	3.1946	491.528	6.08736	672.801
ENSMUSG00000020186	133.836	261.777	358.982	221.492	413.301	252.625	631.669
ENSMUSG00000020189	1663.83	1600.16	2455.84	1173.48	2670.16	470.756	1335.32
ENSMUSG00000020190	1179.43	1747.64	1434.81	1155.38	1151.24	1851.57	1795.12
ENSMUSG00000020193	88.9708	176.976	27.9581	122.46	27.3795	444.377	0
ENSMUSG00000020196	491.241	1311.83	1272.09	1909.31	1371.58	867.449	1433.74
ENSMUSG00000020198	864.614	2832.35	1527.07	969.028	1104.31	1189.06	1457.25
ENSMUSG00000020205	7.60435	6.63659	0	0	0	0	0
ENSMUSG00000020211	222.807	97.3366	116.306	166.119	122.556	170.446	160.121
ENSMUSG00000020212	138.399	483.734	186.76	11.7135	203.391	931.366	8.81399
ENSMUSG00000020213	34.98	15.4854	0	40.4649	36.5061	9.13104	17.628
ENSMUSG00000020216	19.0109	18.435	0	0	23.4682	0	0
ENSMUSG00000020219	807.582	947.557	1021.59	1060.61	1269.89	780.196	1035.64
ENSMUSG00000020220	1361.94	414.418	1179.83	582.482	561.932	621.925	1621.77
ENSMUSG00000020224	333.831	148.217	341.648	575.028	185.138	304.368	86.6709
ENSMUSG00000020225	2889.65	2131.08	1088.69	2477.94	1376.8	2313.2	1188.42
ENSMUSG00000020227	1008.34	1232.19	580.969	1206.49	970.018	656.42	1342.66
ENSMUSG00000020228	220.526	483.734	564.194	225.752	316.82	16.233	205.66
ENSMUSG00000020230	3.80217	412.206	557.485	39.4001	810.956	1285.45	35.2559
ENSMUSG00000020231	141.441	401.145	54.7979	126.719	408.086	10.1456	30.849
ENSMUSG00000020232	533.065	600.243	602.777	369.509	259.454	177.548	423.071
ENSMUSG00000020234	36.5009	0	2.79581	1.06487	0	45.6552	0
ENSMUSG00000020235	1000.73	2018.26	2150.54	1178.81	715.779	341.907	1539.51
ENSMUSG00000020238	743.705	1196.06	2166.75	1027.6	913.955	1442.7	1032.71
ENSMUSG00000020246	238.776	402.62	559.721	896.617	367.668	484.96	108.706
ENSMUSG00000020248	680.589	408.519	339.411	437.66	1097.79	362.198	193.908
ENSMUSG00000020250	933.053	1733.62	1557.27	724.109	1322.04	1766.35	2804.32
ENSMUSG00000020251	1.52087	9.58618	0	2.12973	191.657	14.2038	24.973
ENSMUSG00000020253	310.257	654.81	465.782	192.741	83.4424	350.023	490.645
ENSMUSG00000020255	510.252	1741.74	1206.11	593.131	293.352	1073.4	650.766
ENSMUSG00000020257	491.241	476.36	1357.09	423.817	757.501	71.0192	2573.68
ENSMUSG00000020258	79.0852	12.5358	19.0115	13.8433	225.555	521.484	11.752
ENSMUSG00000020260	434.208	915.849	525.612	485.579	706.653	554.964	787.383
ENSMUSG00000020261	122.43	322.981	110.155	88.3839	113.43	169.431	133.679
ENSMUSG00000020262	6.84391	16.2228	174.459	331.173	36.5061	19.2766	35.2559
ENSMUSG00000020263	690.475	1065.54	425.522	760.315	807.045	86.2376	979.821
ENSMUSG00000020265	3247.06	7047.32	3571.37	2523.73	7509.82	3686.91	5627.73
ENSMUSG00000020267	1811.36	2136.24	3249.85	3079.59	3423.75	1631.41	3101.05
ENSMUSG00000020268	3.80217	11.7984	0	13.8433	50.8477	5.0728	8.81399
ENSMUSG00000020271	732.299	1561.81	565.872	852.958	694.919	777.153	1723.13
ENSMUSG00000020272	498.845	353.951	84.9926	615.493	26.0758	343.936	531.777
ENSMUSG00000020273	314.82	213.108	574.259	928.563	1306.4	376.402	16.159
ENSMUSG00000020275	574.889	191.724	62.6261	208.714	801.829	327.703	1128.19
ENSMUSG00000020277	4005.97	1535.26	2810.91	1961.48	2202.1	3116.73	2052.19
ENSMUSG00000020280	379.457	365.75	106.8	133.108	170.796	327.703	82.2639
ENSMUSG00000020282	322.424	802.29	12.8607	240.66	59.9742	6.08736	182.156
ENSMUSG00000020283	841.041	499.956	818.054	336.498	598.439	1008.47	41.1319
ENSMUSG00000020284	372.613	795.653	61.5078	224.687	324.643	36.5241	2.938
ENSMUSG00000020287	130.795	162.228	194.588	138.433	41.7212	50.728	143.962
ENSMUSG00000020288	475.272	677.67	364.574	468.541	318.124	408.868	340.807
ENSMUSG00000020289	365.009	606.142	587.12	421.687	237.289	456.552	596.413
ENSMUSG00000020290	2225.79	895.94	2198.62	1795.36	1990.88	2127.53	753.596
ENSMUSG00000020297	0	0	0	236.4	0	0	0
ENSMUSG00000020300	203.036	126.833	52.5612	81.9947	97.7841	4.05824	13.221
ENSMUSG00000020303	50.9491	0	0	0	0	0	0
ENSMUSG00000020305	272.996	861.282	621.229	308.811	853.981	110.587	210.067
ENSMUSG00000020307	353.602	299.384	183.964	224.687	84.7462	137.98	730.092
ENSMUSG00000020308	287.444	336.254	229.816	425.947	297.264	460.61	251.199
ENSMUSG00000020309	152.847	19.9098	216.955	1.06487	147.328	2.02912	41.1319
ENSMUSG00000020311	372.613	216.058	498.773	466.411	319.428	62.9027	45.5389
ENSMUSG00000020315	3293.44	4463.48	4197.63	3154.13	3166.9	1990.57	3809.11
ENSMUSG00000020319	156.65	69.3155	47.5288	3.1946	280.314	515.396	22.035
ENSMUSG00000020321	3455.41	2380.32	2833.27	3172.24	2860.51	4034.9	2296.04
ENSMUSG00000020323	222.047	0	187.878	1.06487	89.9613	160.3	1.469
ENSMUSG00000020325	0	0	13.4199	0	0	0	0
ENSMUSG00000020326	1435.7	1137.07	1208.91	856.152	1821.39	1220.52	1529.23
ENSMUSG00000020328	825.832	222.694	907.52	248.114	676.666	152.184	1414.64
ENSMUSG00000020329	93.5335	67.8407	100.09	199.13	112.126	41.5969	352.559
ENSMUSG00000020330	292.767	122.408	653.101	6.3892	2.60758	2.02912	63.1669
ENSMUSG00000020333	2.2813	0	0	0	86.05	0	0
ENSMUSG00000020334	2.2813	0	59.8303	0	0	0	121.927
ENSMUSG00000020335	33.4591	0	0	0	1.30379	20.2912	1.469
ENSMUSG00000020340	2175.6	3599.98	2246.71	1127.69	4162.99	3049.77	1996.37
ENSMUSG00000020346	1579.42	1388.52	1684.76	1074.45	1103	873.536	1612.96
ENSMUSG00000020349	2331.49	2965.08	2143.27	2399.14	2332.48	865.419	1903.82
ENSMUSG00000020357	84.4082	2.9496	0.559162	0	70.4045	0	1.469
ENSMUSG00000020358	1520.11	787.542	1170.89	1156.44	1084.75	1022.68	1441.09
ENSMUSG00000020359	480.595	629.001	659.252	550.536	773.146	481.916	525.901
ENSMUSG00000020361	1218.22	853.17	1447.11	1291.68	1889.19	1820.12	1373.51
ENSMUSG00000020362	2958.85	902.576	663.166	1600.49	1482.41	1051.08	2237.28
ENSMUSG00000020363	51.7096	1.4748	11.1832	144.822	222.948	234.363	23.504
ENSMUSG00000020364	1.52087	1.4748	5.03246	0	0	8.11648	0
ENSMUSG00000020366	1911.73	1783.77	1034.45	336.498	1374.19	1053.11	944.565
ENSMUSG00000020368	6864.44	5509.84	9324.59	5796.07	4078.25	7477.3	5342.74
ENSMUSG00000020372	19533.3	18894.4	13957.2	20826.7	19839.7	13312	25850
ENSMUSG00000020375	48.6678	405.569	338.852	499.422	37.8098	947.599	358.435
ENSMUSG00000020376	702.642	1251.37	857.195	1136.21	538.464	645.26	1461.65
ENSMUSG00000020377	18.2504	11.061	27.3989	46.8541	9.12651	13.1893	0
ENSMUSG00000020380	901.875	540.513	974.619	386.546	912.651	871.507	1416.11
ENSMUSG00000020381	2.2813	118.721	23.4848	1.06487	125.164	0	0
ENSMUSG00000020383	0	0	0	0	0	0	19.097
ENSMUSG00000020385	1617.44	1510.19	2101.33	2381.04	2859.21	1687.21	746.251
ENSMUSG00000020386	1048.64	919.536	1172	567.574	1052.16	1226.6	336.4
ENSMUSG00000020387	431.927	432.853	171.663	612.298	392.44	438.29	875.523
ENSMUSG00000020388	0	0	0	298.163	0	0	0
ENSMUSG00000020389	300.372	186.562	109.596	53.2433	132.986	2.02912	8.81399
ENSMUSG00000020390	2707.15	1872.26	1635.55	2585.5	1701.44	1145.44	1943.48
ENSMUSG00000020392	752.83	584.757	1530.43	1186.26	1196.88	5060.62	2118.29
ENSMUSG00000020393	549.794	169.602	40.8188	402.519	782.273	354.081	113.113
ENSMUSG00000020395	0	24.3342	0	394.001	0	1.01456	0
ENSMUSG00000020396	757.393	702.741	486.471	236.4	135.594	460.61	743.313
ENSMUSG00000020397	310.257	322.981	257.774	280.06	526.73	268.858	215.943
ENSMUSG00000020399	0	0	1.11832	103.292	215.125	281.033	107.237
ENSMUSG00000020400	50.1887	382.71	222.546	763.509	358.542	806.575	427.478
ENSMUSG00000020402	2007.55	1243.99	1534.9	1423.73	1627.13	1887.08	1956.7
ENSMUSG00000020407	347.519	164.44	44.733	124.589	657.109	0	2.938
ENSMUSG00000020409	882.865	464.561	692.243	1202.23	636.248	456.552	1185.48
ENSMUSG00000020412	156.65	46.4561	1405.73	632.531	509.781	491.047	522.963
ENSMUSG00000020413	90.4917	303.808	367.369	542.017	642.767	179.577	213.005
ENSMUSG00000020415	617.473	1053.74	583.765	529.239	706.653	45.6552	1007.73
ENSMUSG00000020419	22.813	0	126.93	87.319	22.1644	1.01456	0
ENSMUSG00000020420	204.557	0	115.747	1.06487	28.6833	205.956	0
ENSMUSG00000020422	373.373	91.4375	38.023	381.222	340.289	341.907	289.393
ENSMUSG00000020423	285.163	163.703	44.1738	219.362	18.253	1296.61	906.372
ENSMUSG00000020424	311.778	693.155	185.642	461.087	35.2023	276.975	0
ENSMUSG00000020430	313.299	443.177	383.585	386.546	148.632	667.58	734.499
ENSMUSG00000020432	568.805	648.911	497.654	67.0866	315.517	45.6552	634.607
ENSMUSG00000020435	0	2.2122	0	0	67.797	0	0
ENSMUSG00000020437	399.228	980.003	668.758	1752.77	1305.09	2211.74	1169.32
ENSMUSG00000020439	75.283	206.472	117.983	48.9838	224.251	3.04368	387.815
ENSMUSG00000020440	516.335	658.497	495.977	524.979	572.363	1050.07	1072.37
ENSMUSG00000020441	448.656	539.776	147.619	447.244	542.376	362.198	343.745
ENSMUSG00000020444	733.819	536.089	1501.91	595.26	748.374	345.965	733.03
ENSMUSG00000020448	56.2722	684.306	3.91413	348.211	122.556	197.839	1060.62
ENSMUSG00000020451	581.732	224.907	356.745	446.179	689.704	601.634	233.571
ENSMUSG00000020453	1322.4	2204.09	1343.11	1209.69	1122.56	881.652	649.297
ENSMUSG00000020454	1257	1367.87	1427.54	1426.92	1109.52	1169.79	1123.78
ENSMUSG00000020455	526.221	845.059	518.902	947.731	327.251	1354.44	1135.54
ENSMUSG00000020456	2100.32	3272.58	1834.61	2080.75	1200.79	2531.33	2003.71
ENSMUSG00000020457	3168.73	1988.76	2814.82	1257.61	3195.58	5120.48	1082.65
ENSMUSG00000020458	697.319	940.921	1222.89	1492.94	382.01	544.819	916.655
ENSMUSG00000020459	594.66	353.214	567.549	123.524	380.706	599.605	518.556
ENSMUSG00000020460	175.66	252.19	334.379	268.346	238.593	629.027	575.847
ENSMUSG00000020461	12.9274	0	0	1.06487	0	0	141.024
ENSMUSG00000020462	368.811	398.195	275.108	301.357	307.694	322.63	292.331
ENSMUSG00000020463	890.469	1763.86	878.444	1572.81	1822.7	1515.75	1041.52
ENSMUSG00000020464	955.866	302.334	355.068	1109.59	264.669	674.682	634.607
ENSMUSG00000020467	0	78.1643	0	0	0	0	0
ENSMUSG00000020471	1485.13	1190.9	2122.58	773.093	795.31	1299.65	1235.43
ENSMUSG00000020472	617.473	680.619	259.451	1549.38	1402.88	1096.74	565.564
ENSMUSG00000020473	306.455	14.748	0	92.6434	7.82273	31.4514	47.0079
ENSMUSG00000020474	468.428	3.68699	11.7424	152.276	1.30379	240.451	0
ENSMUSG00000020475	0	0	0	0	22.1644	0	0
ENSMUSG00000020476	1368.78	1521.99	1741.23	1134.08	2226.87	2894.54	1228.08
ENSMUSG00000020477	1325.44	827.361	1050.11	1252.28	401.567	884.696	1208.99
ENSMUSG00000020482	726.975	193.936	382.467	353.536	850.07	448.435	587.599
ENSMUSG00000020483	219.005	31.7081	129.726	172.508	233.378	0	608.165
[truncated: 17,022 more rows]

## Sheet: Gene_DE_Baseline
GeneID	baseMean	logFC	lfcSE	stat	pvalue	FDR	Entrez	Symbol	Description	Biotype	Chr	Start	End	Strand
ENSMUSG00000033295	138.069	-10.2604	1.29124	-7.94614	1.92411e-15	2.72185e-11	19268	Ptprf	protein tyrosine phosphatase, receptor type, F [Source:MGI Symbol;Acc:MGI:102695]	protein_coding	4	118065410	118148602	-1
ENSMUSG00000070730	405.946	-1.97723	0.260798	-7.58146	3.41689e-14	2.41676e-10	67809	Rmdn3	regulator of microtubule dynamics 3 [Source:MGI Symbol;Acc:MGI:1915059]	protein_coding	2	118967482	118987515	-1
ENSMUSG00000040350	186.943	-10.6963	1.52464	-7.01559	2.28974e-12	1.07969e-08	94089	Trim7	tripartite motif-containing 7 [Source:MGI Symbol;Acc:MGI:2137353]	protein_coding	11	48716967	48743036	1
ENSMUSG00000030101	113.688	-7.76626	1.13323	-6.85322	7.2207e-12	2.5536e-08	58911	Sumf1	sulfatase modifying factor 1 [Source:MGI Symbol;Acc:MGI:1889844]	protein_coding	6	108083989	108162543	-1
ENSMUSG00000062960	162.772	-11.219	1.65103	-6.79516	1.08192e-11	3.06096e-08	16542	Kdr	kinase insert domain protein receptor [Source:MGI Symbol;Acc:MGI:96683]	protein_coding	5	76093487	76139118	-1
ENSMUSG00000106978	90.324	-4.71633	0.697653	-6.76029	1.37719e-11	3.24695e-08	NA	N4bp2os	NEDD4 binding protein 2, opposite strand [Source:MGI Symbol;Acc:MGI:1921484]	lncRNA	5	65918334	65921722	-1
ENSMUSG00000052459	1413.79	-1.58919	0.246678	-6.44234	1.17648e-10	2.37749e-07	11964	Atp6v1a	ATPase, H+ transporting, lysosomal V1 subunit A [Source:MGI Symbol;Acc:MGI:1201780]	protein_coding	16	43905765	43960068	-1
ENSMUSG00000000266	178.422	-8.16952	1.27332	-6.41594	1.39958e-10	2.47481e-07	23947	Mid2	midline 2 [Source:MGI Symbol;Acc:MGI:1344333]	protein_coding	X	139565348	139668464	1
ENSMUSG00000020323	94.6744	7.8584	1.23278	6.37456	1.83494e-10	2.61952e-07	73106	Prss57	protease, serine 57 [Source:MGI Symbol;Acc:MGI:1920356]	protein_coding	10	79617308	79626795	-1
ERCC-00035	86.6577	9.6168	1.50895	6.37316	1.85177e-10	2.61952e-07	NA	NA	NA	NA	NA	NA	NA	NA
ENSMUSG00000046314	102.757	-9.83281	1.55907	-6.30683	2.84805e-10	3.66259e-07	217517	Stxbp6	syntaxin binding protein 6 (amisyn) [Source:MGI Symbol;Acc:MGI:2384963]	protein_coding	12	44899267	45121492	-1
ENSMUSG00000029530	585.594	-10.4163	1.69305	-6.15236	7.63389e-10	8.99908e-07	12769	Ccr9	chemokine (C-C motif) receptor 9 [Source:MGI Symbol;Acc:MGI:1341902]	protein_coding	9	123507504	123613395	1
ENSMUSG00000028744	134.45	-6.0042	0.983948	-6.10215	1.04648e-09	1.13874e-06	212555	Slc66a1	solute carrier family 66 member 1 [Source:MGI Symbol;Acc:MGI:2384837]	protein_coding	4	139021340	139038019	-1
ENSMUSG00000049001	86.7223	-10.3107	1.74761	-5.89988	3.63775e-09	3.67569e-06	68169	Ndnf	neuron-derived neurotrophic factor [Source:MGI Symbol;Acc:MGI:1915419]	protein_coding	6	65648574	65689310	1
ENSMUSG00000020420	79.4296	8.52614	1.56445	5.44994	5.03856e-08	4.58308e-05	545938	Zfp607a	zinc finger protein 607A [Source:MGI Symbol;Acc:MGI:3584526]	protein_coding	7	27556952	27580250	1
ENSMUSG00000026656	80.732	-9.48301	1.74164	-5.44489	5.18375e-08	4.58308e-05	14130	Fcgr2b	Fc receptor, IgG, low affinity IIb [Source:MGI Symbol;Acc:MGI:95499]	protein_coding	1	170786186	170804116	-1
ENSMUSG00000000031	45.9256	-9.39467	1.75687	-5.34739	8.9232e-08	7.42515e-05	14955	H19	H19, imprinted maternally expressed transcript [Source:MGI Symbol;Acc:MGI:95891]	lncRNA	7	142129266	142131880	-1
ENSMUSG00000057134	1693.98	2.93882	0.557748	5.26909	1.37105e-07	0.000107749	211488	Ado	2-aminoethanethiol (cysteamine) dioxygenase [Source:MGI Symbol;Acc:MGI:2685083]	protein_coding	10	67380341	67384898	-1
ENSMUSG00000029253	418.308	1.38129	0.270033	5.11527	3.13295e-07	0.000233257	12617	Cenpc1	centromere protein C1 [Source:MGI Symbol;Acc:MGI:99700]	protein_coding	5	86159883	86213442	-1
ENSMUSG00000033581	402.39	-1.86418	0.366961	-5.08006	3.77316e-07	0.000266876	319765	Igf2bp2	insulin-like growth factor 2 mRNA binding protein 2 [Source:MGI Symbol;Acc:MGI:1890358]	protein_coding	16	21877759	21982049	-1
ENSMUSG00000066760	106.153	-9.09983	1.80521	-5.04088	4.63403e-07	0.000312157	26436	Psg16	pregnancy specific glycoprotein 16 [Source:MGI Symbol;Acc:MGI:1347249]	protein_coding	7	16807965	16867375	1
ENSMUSG00000006576	53.9669	-8.9042	1.78225	-4.99604	5.85192e-07	0.000330395	20536	Slc4a3	solute carrier family 4 (anion exchanger), member 3 [Source:MGI Symbol;Acc:MGI:109350]	protein_coding	1	75522910	75538816	1
ENSMUSG00000024579	628.65	-1.62688	0.326101	-4.98889	6.07257e-07	0.000330395	240334	Pcyox1l	prenylcysteine oxidase 1 like [Source:MGI Symbol;Acc:MGI:3606062]	protein_coding	18	61829908	61840706	-1
ENSMUSG00000027784	99.3116	-8.26579	1.64735	-5.01763	5.2312e-07	0.000330395	242083	Ppm1l	protein phosphatase 1 (formerly 2C)-like [Source:MGI Symbol;Acc:MGI:2139740]	protein_coding	3	69224194	69468135	1
ENSMUSG00000028914	211.089	4.38536	0.877915	4.9952	5.87761e-07	0.000330395	12371	Casp9	caspase 9 [Source:MGI Symbol;Acc:MGI:1277950]	protein_coding	4	141520923	141543287	1
ENSMUSG00000105004	68.5221	6.32911	1.2685	4.98943	6.05583e-07	0.000330395	NA	Gm43075	predicted gene 43075 [Source:MGI Symbol;Acc:MGI:5663212]	TEC	3	97517248	97521152	1
ENSMUSG00000024600	59.6404	6.19369	1.24391	4.9792	6.38468e-07	0.00033451	225579	Slc27a6	solute carrier family 27 (fatty acid transporter), member 6 [Source:MGI Symbol;Acc:MGI:3036230]	protein_coding	18	58689329	58745845	1
ENSMUSG00000104503	199.255	8.57736	1.73865	4.93334	8.08372e-07	0.000408401	NA	Gm37738	predicted gene, 37738 [Source:MGI Symbol;Acc:MGI:5610966]	TEC	1	84797689	84802404	-1
ENSMUSG00000026389	191.401	9.13978	1.86721	4.89489	9.83588e-07	0.000479787	68428	Steap3	STEAP family member 3 [Source:MGI Symbol;Acc:MGI:1915678]	protein_coding	1	120118487	120200435	-1
ENSMUSG00000049871	120.577	10.0949	2.07203	4.87196	1.10498e-06	0.000509215	268857	Nlrc3	NLR family, CARD domain containing 3 [Source:MGI Symbol;Acc:MGI:2444070]	protein_coding	16	3762871	3794496	-1
ENSMUSG00000052962	955.333	2.33503	0.479471	4.87001	1.11591e-06	0.000509215	66223	Mrpl35	mitochondrial ribosomal protein L35 [Source:MGI Symbol;Acc:MGI:1913473]	protein_coding	6	71789981	71803953	-1
ENSMUSG00000028124	1464.38	1.81404	0.375737	4.82796	1.37936e-06	0.000609764	14630	Gclm	glutamate-cysteine ligase, modifier subunit [Source:MGI Symbol;Acc:MGI:104995]	protein_coding	3	122039206	122064381	1
ENSMUSG00000028496	3941.12	-0.989324	0.206609	-4.78839	1.68121e-06	0.000720678	70122	Mllt3	myeloid/lymphoid or mixed-lineage leukemia; translocated to, 3 [Source:MGI Symbol;Acc:MGI:1917372]	protein_coding	4	87688162	87951601	-1
ENSMUSG00000021211	60.9524	3.58574	0.757443	4.73401	2.2013e-06	0.000867159	622402	Akr1c12	aldo-keto reductase family 1, member C12 [Source:MGI Symbol;Acc:MGI:1351661]	protein_coding	13	4318175	4329432	-1
ENSMUSG00000023994	588.039	1.46676	0.309218	4.74344	2.10117e-06	0.000867159	18044	Nfya	nuclear transcription factor-Y alpha [Source:MGI Symbol;Acc:MGI:97316]	protein_coding	17	48693913	48716934	-1
ENSMUSG00000059742	46.5629	-8.12472	1.71643	-4.7335	2.20682e-06	0.000867159	170738	Kcnh7	potassium voltage-gated channel, subfamily H (eag-related), member 7 [Source:MGI Symbol;Acc:MGI:2159566]	protein_coding	2	62523758	63014631	-1
ENSMUSG00000055003	113.278	9.04558	1.92394	4.70158	2.58158e-06	0.000987001	211187	Lrtm2	leucine-rich repeats and transmembrane domains 2 [Source:MGI Symbol;Acc:MGI:2141485]	protein_coding	6	119292094	119307727	-1
ENSMUSG00000024331	75.0609	-9.38009	2.00152	-4.68648	2.77949e-06	0.00100817	13506	Dsc2	desmocollin 2 [Source:MGI Symbol;Acc:MGI:103221]	protein_coding	18	20163690	20192611	-1
ENSMUSG00000031262	251.622	6.21363	1.32554	4.68763	2.76394e-06	0.00100817	102920	Cenpi	centromere protein I [Source:MGI Symbol;Acc:MGI:2147897]	protein_coding	X	133208833	133263388	1
ENSMUSG00000097766	38.5647	-8.41704	1.79893	-4.67892	2.88389e-06	0.00101989	70523	5730420D15Rik	RIKEN cDNA 5730420D15 gene [Source:MGI Symbol;Acc:MGI:1917773]	lncRNA	10	95253237	95264502	1
ENSMUSG00000023051	430.749	-1.72348	0.372439	-4.62755	3.70012e-06	0.00124624	21357	Tarbp2	TARBP2, RISC loading complex RNA binding subunit [Source:MGI Symbol;Acc:MGI:103027]	protein_coding	15	102426627	102432111	1
ENSMUSG00000105842	69.3508	-6.56998	1.41927	-4.62914	3.67189e-06	0.00124624	NA	Gm43329	predicted gene 43329 [Source:MGI Symbol;Acc:MGI:5663466]	lncRNA	3	105674282	105677513	-1
ENSMUSG00000029017	781.741	1.57811	0.341521	4.62083	3.82214e-06	0.00125739	73078	Pmpcb	peptidase (mitochondrial processing) beta [Source:MGI Symbol;Acc:MGI:1920328]	protein_coding	5	21942139	21962150	1
ENSMUSG00000022412	1209.16	3.2279	0.70046	4.60826	4.06062e-06	0.00130549	239555	Mief1	mitochondrial elongation factor 1 [Source:MGI Symbol;Acc:MGI:2146020]	protein_coding	15	80118219	80137572	1
ENSMUSG00000085287	73.2867	5.82289	1.27241	4.57627	4.73339e-06	0.00148797	74597	4833418N02Rik	RIKEN cDNA 4833418N02 gene [Source:MGI Symbol;Acc:MGI:1921847]	lncRNA	17	87582314	87590242	-1
ENSMUSG00000029279	55.8808	-8.22182	1.79862	-4.57119	4.84963e-06	0.00149137	114642	Brdt	bromodomain, testis-specific [Source:MGI Symbol;Acc:MGI:1891374]	protein_coding	5	107479025	107534924	1
ENSMUSG00000026433	405.498	1.4641	0.321861	4.54887	5.39359e-06	0.00162336	226422	Rab29	RAB29, member RAS oncogene family [Source:MGI Symbol;Acc:MGI:2385107]	protein_coding	1	131794962	131800625	1
ENSMUSG00000030156	125.047	6.25114	1.38149	4.52494	6.0413e-06	0.00174409	12515	Cd69	CD69 antigen [Source:MGI Symbol;Acc:MGI:88343]	protein_coding	6	129244288	129252399	-1
ENSMUSG00000035678	107.536	3.80875	0.841691	4.52511	6.03629e-06	0.00174409	21950	Tnfsf9	tumor necrosis factor (ligand) superfamily, member 9 [Source:MGI Symbol;Acc:MGI:1101058]	protein_coding	17	57412325	57414757	1
ENSMUSG00000097000	116.494	6.07404	1.34507	4.51579	6.30799e-06	0.00178466	NA	Gm17435	predicted gene, 17435 [Source:MGI Symbol;Acc:MGI:4937069]	lncRNA	8	73246778	73259343	1
ENSMUSG00000055065	3607.54	-0.92885	0.207883	-4.46814	7.89025e-06	0.00218854	67040	Ddx17	DEAD box helicase 17 [Source:MGI Symbol;Acc:MGI:1914290]	protein_coding	15	79411937	79430942	-1
ENSMUSG00000057835	126.972	7.81287	1.75087	4.46229	8.10872e-06	0.00220588	104349	Zfp119a	zinc finger protein 119a [Source:MGI Symbol;Acc:MGI:1345189]	protein_coding	17	56171892	56185930	-1
ENSMUSG00000099697	94.1276	7.60973	1.71316	4.44194	8.91534e-06	0.00237955	NA	NA	NA	NA	NA	NA	NA	NA
ENSMUSG00000029575	397.998	3.64973	0.827379	4.4112	1.02801e-05	0.00261904	77697	Mmab	methylmalonic aciduria (cobalamin deficiency) cblB type homolog (human) [Source:MGI Symbol;Acc:MGI:1924947]	protein_coding	5	114569095	114582121	-1
ENSMUSG00000033436	694.345	-2.01275	0.456474	-4.40935	1.03681e-05	0.00261904	67416	Armcx2	armadillo repeat containing, X-linked 2 [Source:MGI Symbol;Acc:MGI:1914666]	protein_coding	X	133704894	133709970	-1
ENSMUSG00000038279	771.621	1.33918	0.303403	4.41388	1.01536e-05	0.00261904	110109	Nop2	NOP2 nucleolar protein [Source:MGI Symbol;Acc:MGI:107891]	protein_coding	6	125108872	125121716	1
ENSMUSG00000074922	111.917	4.96457	1.12738	4.40363	1.06457e-05	0.002642	68034	Fam122a	family with sequence similarity 122, member A [Source:MGI Symbol;Acc:MGI:1915284]	protein_coding	19	24453866	24454720	-1
ENSMUSG00000010830	32.5647	-8.89888	2.028	-4.38801	1.14392e-05	0.00278297	105785	Kdelr3	KDEL (Lys-Asp-Glu-Leu) endoplasmic reticulum protein retention receptor 3 [Source:MGI Symbol;Acc:MGI:2145953]	protein_coding	15	79400612	79411940	1
ENSMUSG00000022537	124.516	6.85742	1.56572	4.37972	1.1883e-05	0.00278297	224090	Tmem44	transmembrane protein 44 [Source:MGI Symbol;Acc:MGI:1924489]	protein_coding	16	30330673	30369660	-1
ENSMUSG00000024581	430.56	-1.63457	0.373396	-4.37758	1.20006e-05	0.00278297	108123	Napg	N-ethylmaleimide sensitive fusion protein attachment protein gamma [Source:MGI Symbol;Acc:MGI:104561]	protein_coding	18	63110902	63132521	1
ENSMUSG00000061371	128.889	4.38795	1.0012	4.38269	1.17225e-05	0.00278297	408062	Zfp873	zinc finger protein 873 [Source:MGI Symbol;Acc:MGI:3040689]	protein_coding	10	81883957	81900579	1
ENSMUSG00000104874	77.5677	-6.33551	1.46663	-4.31977	1.56192e-05	0.00356369	NA	Gm43387	predicted gene 43387 [Source:MGI Symbol;Acc:MGI:5663524]	lncRNA	3	103689230	103690295	-1
ENSMUSG00000055866	499.183	2.76403	0.641533	4.30848	1.64381e-05	0.00369101	18627	Per2	period circadian clock 2 [Source:MGI Symbol;Acc:MGI:1195265]	protein_coding	1	91343704	91387046	-1
ENSMUSG00000024824	425.787	2.49469	0.579953	4.30153	1.69621e-05	0.00374916	19367	Rad9a	RAD9 checkpoint clamp component A [Source:MGI Symbol;Acc:MGI:1328356]	protein_coding	19	4245195	4251661	-1
ENSMUSG00000008028	50.3544	6.10444	1.42179	4.29349	1.75885e-05	0.00382781	69349	1700008O03Rik	RIKEN cDNA 1700008O03 gene [Source:MGI Symbol;Acc:MGI:1916599]	protein_coding	7	44009467	44035244	-1
ENSMUSG00000036820	289.412	3.11585	0.735376	4.23708	2.26448e-05	0.00485353	245847	Amdhd2	amidohydrolase domain containing 2 [Source:MGI Symbol;Acc:MGI:2443978]	protein_coding	17	24374807	24382740	-1
ENSMUSG00000009108	166.735	5.28732	1.25628	4.20871	2.5683e-05	0.00534282	14686	Gnat2	guanine nucleotide binding protein, alpha transducing 2 [Source:MGI Symbol;Acc:MGI:95779]	protein_coding	3	108000105	108008748	1
ENSMUSG00000028028	185.28	-6.29163	1.49375	-4.21198	2.53142e-05	0.00534282	71481	Alpk1	alpha-kinase 1 [Source:MGI Symbol;Acc:MGI:1918731]	protein_coding	3	127463959	127574176	-1
ENSMUSG00000092364	35.3021	8.32053	1.9797	4.20292	2.63491e-05	0.00540196	NA	Gm20476	predicted gene 20476 [Source:MGI Symbol;Acc:MGI:5141941]	lncRNA	7	100966931	100975438	-1
ENSMUSG00000037855	89.748	9.66916	2.30433	4.19608	2.7157e-05	0.00548804	216049	Zfp365	zinc finger protein 365 [Source:MGI Symbol;Acc:MGI:2143676]	protein_coding	10	67721933	67748492	-1
ENSMUSG00000032261	86.3566	9.61398	2.29687	4.18569	2.84296e-05	0.0056643	212531	Sh3bgrl2	SH3 domain binding glutamic acid-rich protein like 2 [Source:MGI Symbol;Acc:MGI:1915350]	protein_coding	9	83430380	83520854	1
ENSMUSG00000021466	256.974	1.92875	0.461819	4.17641	2.96142e-05	0.00567501	19206	Ptch1	patched 1 [Source:MGI Symbol;Acc:MGI:105373]	protein_coding	13	63656142	63721412	-1
ENSMUSG00000024909	114.727	10.0233	2.39695	4.18168	2.89358e-05	0.00567501	58859	Efemp2	epidermal growth factor-containing fibulin-like extracellular matrix protein 2 [Source:MGI Symbol;Acc:MGI:1891209]	protein_coding	19	5523982	5532545	1
ENSMUSG00000074646	53.7672	-8.8968	2.13053	-4.17585	2.96869e-05	0.00567501	320095	6430550D23Rik	RIKEN cDNA 6430550D23 gene [Source:MGI Symbol;Acc:MGI:2443361]	protein_coding	2	155815199	155849897	-1
ENSMUSG00000054191	65.4382	7.07509	1.70156	4.158	3.2104e-05	0.00605524	16596	Klf1	Kruppel-like factor 1 (erythroid) [Source:MGI Symbol;Acc:MGI:1342771]	protein_coding	8	85628557	85631924	1
ENSMUSG00000005625	1457.08	1.16798	0.28148	4.14942	3.33315e-05	0.00620405	19185	Psmd4	proteasome (prosome, macropain) 26S subunit, non-ATPase, 4 [Source:MGI Symbol;Acc:MGI:1201670]	protein_coding	3	94940005	94949925	-1
ENSMUSG00000041890	3210.77	1.10595	0.268439	4.11995	3.78957e-05	0.00696199	26431	Git2	GIT ArfGAP 2 [Source:MGI Symbol;Acc:MGI:1347053]	protein_coding	5	114865468	114913578	-1
ENSMUSG00000031398	417.336	-2.35586	0.573091	-4.11079	3.943e-05	0.00706047	18846	Plxna3	plexin A3 [Source:MGI Symbol;Acc:MGI:107683]	protein_coding	X	73372672	73388295	1
ENSMUSG00000032393	887.307	1.75463	0.426702	4.11207	3.92132e-05	0.00706047	74388	Dpp8	dipeptidylpeptidase 8 [Source:MGI Symbol;Acc:MGI:1921638]	protein_coding	9	64939696	64989933	1
ENSMUSG00000047777	168.695	-3.7704	0.92007	-4.09795	4.16824e-05	0.00737049	230936	Phf13	PHD finger protein 13 [Source:MGI Symbol;Acc:MGI:2446217]	protein_coding	4	152074090	152080715	-1
ENSMUSG00000051457	1253.67	-1.04891	0.25692	-4.08263	4.45296e-05	0.00777674	20737	Spn	sialophorin [Source:MGI Symbol;Acc:MGI:98384]	protein_coding	7	126731404	126736995	-1
ENSMUSG00000047497	84.0774	7.55713	1.85725	4.06898	4.7219e-05	0.00814585	239337	Adamts12	a disintegrin-like and metallopeptidase (reprolysin type) with thrombospondin type 1 motif, 12 [Source:MGI Symbol;Acc:MGI:2146046]	protein_coding	15	11064876	11349317	1
ENSMUSG00000022814	1340.05	1.79818	0.442461	4.06404	4.82299e-05	0.00821999	22247	Umps	uridine monophosphate synthetase [Source:MGI Symbol;Acc:MGI:1298388]	protein_coding	16	33775152	33787408	-1
ENSMUSG00000038156	46.4033	8.71667	2.14891	4.05631	4.98531e-05	0.00829673	233744	Spon1	spondin 1, (f-spondin) extracellular matrix protein [Source:MGI Symbol;Acc:MGI:2385287]	protein_coding	7	113365235	113642605	1
ENSMUSG00000038233	79.1685	7.8709	1.9404	4.05632	4.98515e-05	0.00829673	245050	Gask1a	golgi associated kinase 1A [Source:MGI Symbol;Acc:MGI:3041196]	protein_coding	9	121780054	121809275	1
ENSMUSG00000021751	67.3049	-8.48682	2.09599	-4.04908	5.14194e-05	0.00845789	93732	Acox2	acyl-Coenzyme A oxidase 2, branched chain [Source:MGI Symbol;Acc:MGI:1934852]	protein_coding	14	14210420	14244262	1
ENSMUSG00000018451	32.8763	-8.18874	2.02702	-4.03979	5.34989e-05	0.00869879	103712	6330403K07Rik	RIKEN cDNA 6330403K07 gene [Source:MGI Symbol;Acc:MGI:1918001]	protein_coding	11	70922767	70924339	-1
ENSMUSG00000023909	32.9095	8.22138	2.03662	4.03677	5.41912e-05	0.00871124	76498	Paqr4	progestin and adipoQ receptor family member IV [Source:MGI Symbol;Acc:MGI:1923748]	protein_coding	17	23955160	23959841	-1
ENSMUSG00000079038	45.1248	5.05914	1.25785	4.02206	5.76916e-05	0.00916972	211135	D130040H23Rik	RIKEN cDNA D130040H23 gene [Source:MGI Symbol;Acc:MGI:2444324]	protein_coding	8	69723732	69766859	1
ENSMUSG00000022828	492.263	-2.42403	0.604856	-4.00761	6.13367e-05	0.00964076	74197	Gtf2e1	general transcription factor II E, polypeptide 1 (alpha subunit) [Source:MGI Symbol;Acc:MGI:1921447]	protein_coding	16	37330152	37360151	-1
ENSMUSG00000038068	169.546	-3.13634	0.785567	-3.99246	6.53908e-05	0.010165	218215	Rnf144b	ring finger protein 144B [Source:MGI Symbol;Acc:MGI:2384986]	protein_coding	13	47276132	47401467	1
ENSMUSG00000089901	91.7183	8.74143	2.19681	3.97914	6.91641e-05	0.0106347	NA	Gm8113	predicted gene 8113 [Source:MGI Symbol;Acc:MGI:3648791]	protein_coding	14	44162847	44170868	1
ENSMUSG00000001506	44.1972	8.64721	2.17605	3.97382	7.07302e-05	0.0106441	12842	Col1a1	collagen, type I, alpha 1 [Source:MGI Symbol;Acc:MGI:88467]	protein_coding	11	94827050	94843868	1
ENSMUSG00000047880	175.601	-5.23338	1.3164	-3.97553	7.0224e-05	0.0106441	12145	Cxcr5	chemokine (C-X-C motif) receptor 5 [Source:MGI Symbol;Acc:MGI:103567]	protein_coding	9	44423084	44473174	-1
ENSMUSG00000039713	150.306	-5.22558	1.31673	-3.96861	7.22941e-05	0.010765	269608	Plekhg5	pleckstrin homology domain containing, family G (with RhoGef domain) member 5 [Source:MGI Symbol;Acc:MGI:2652860]	protein_coding	4	152156955	152199857	1
ENSMUSG00000029032	70.3797	-9.28704	2.34245	-3.96468	7.34955e-05	0.0108299	230972	Arhgef16	Rho guanine nucleotide exchange factor (GEF) 16 [Source:MGI Symbol;Acc:MGI:2446219]	protein_coding	4	154362943	154386133	-1
ENSMUSG00000079445	71.7003	-6.9759	1.77004	-3.94109	8.11122e-05	0.011829	227327	B3gnt7	UDP-GlcNAc:betaGal beta-1,3-N-acetylglucosaminyltransferase 7 [Source:MGI Symbol;Acc:MGI:2384394]	protein_coding	1	86230554	86235027	1
ENSMUSG00000049807	339.455	-2.47493	0.629805	-3.92968	8.50605e-05	0.0122782	58996	Arhgap23	Rho GTPase activating protein 23 [Source:MGI Symbol;Acc:MGI:3697726]	protein_coding	11	97306359	97393228	1
ENSMUSG00000033882	47.2709	-5.91617	1.50825	-3.92255	8.76181e-05	0.0125197	633285	Rbm46	RNA binding motif protein 46 [Source:MGI Symbol;Acc:MGI:3645057]	protein_coding	3	82744535	82783790	-1
ENSMUSG00000062585	69.4677	8.33963	2.13819	3.90033	9.6062e-05	0.0135889	12802	Cnr2	cannabinoid receptor 2 (macrophage) [Source:MGI Symbol;Acc:MGI:104650]	protein_coding	4	135622705	135647518	1
ENSMUSG00000004994	278.141	2.76339	0.710055	3.8918	9.95047e-05	0.0139366	67736	Ccdc130	coiled-coil domain containing 130 [Source:MGI Symbol;Acc:MGI:1914986]	protein_coding	8	84984424	84997009	-1
ENSMUSG00000048232	141.431	4.5097	1.16339	3.87635	0.000106036	0.0145591	269529	Fbxo10	F-box protein 10 [Source:MGI Symbol;Acc:MGI:2686937]	protein_coding	4	45034247	45084604	-1
ENSMUSG00000052675	51.9091	-9.57058	2.47191	-3.87173	0.000108067	0.0145591	57745	Zfp112	zinc finger protein 112 [Source:MGI Symbol;Acc:MGI:1929115]	protein_coding	7	23811739	23827377	1
ENSMUSG00000052738	1633.93	1.06906	0.275708	3.87751	0.000105529	0.0145591	56451	Suclg1	succinate-CoA ligase, GDP-forming, alpha subunit [Source:MGI Symbol;Acc:MGI:1927234]	protein_coding	6	73225365	73253894	1
ENSMUSG00000055485	748.604	-2.24515	0.579737	-3.8727	0.000107635	0.0145591	320706	Soga1	suppressor of glucose, autophagy associated 1 [Source:MGI Symbol;Acc:MGI:2444575]	protein_coding	2	156857719	156921174	-1
ENSMUSG00000006586	171.428	-3.13362	0.81042	-3.86666	0.000110336	0.0147246	12395	Runx1t1	RUNX1 translocation partner 1 [Source:MGI Symbol;Acc:MGI:104793]	protein_coding	4	13743436	13893649	1
ENSMUSG00000021057	26.8386	-7.8903	2.04518	-3.858	0.000114321	0.0151138	238276	Akap5	A kinase (PRKA) anchor protein 5 [Source:MGI Symbol;Acc:MGI:2685104]	protein_coding	12	76371665	76380927	1
ENSMUSG00000020708	1069.84	1.25509	0.326992	3.83827	0.000123904	0.0161481	19184	Psmc5	protease (prosome, macropain) 26S subunit, ATPase 5 [Source:MGI Symbol;Acc:MGI:105047]	protein_coding	11	106146980	106153946	1
ENSMUSG00000052013	101.14	-9.07227	2.36427	-3.83724	0.000124427	0.0161481	208154	Btla	B and T lymphocyte associated [Source:MGI Symbol;Acc:MGI:2658978]	protein_coding	16	45044678	45078033	1
ENSMUSG00000035273	107.923	5.2305	1.36488	3.8322	0.000127005	0.0163328	15442	Hpse	heparanase [Source:MGI Symbol;Acc:MGI:1343124]	protein_coding	5	100827350	100867582	-1
ENSMUSG00000055723	268.361	-2.61943	0.684191	-3.82851	0.000128924	0.0164302	66922	Rras2	related RAS viral (r-ras) oncogene 2 [Source:MGI Symbol;Acc:MGI:1914172]	protein_coding	7	113646017	113717016	-1
ENSMUSG00000021175	1813.21	1.6546	0.432737	3.82357	0.000131535	0.0165149	217946	Cdca7l	cell division cycle associated 7 like [Source:MGI Symbol;Acc:MGI:2384982]	protein_coding	12	117768024	117842441	1
ENSMUSG00000042642	613.528	1.33952	0.350399	3.82284	0.000131923	0.0165149	319945	Flad1	flavin adenine dinucleotide synthetase 1 [Source:MGI Symbol;Acc:MGI:2443030]	protein_coding	3	89308311	89319177	-1
ENSMUSG00000023961	824.183	-1.36312	0.357157	-3.81658	0.000135313	0.0166447	224794	Enpp4	ectonucleotide pyrophosphatase/phosphodiesterase 4 [Source:MGI Symbol;Acc:MGI:2682634]	protein_coding	17	44407199	44416700	-1
ENSMUSG00000042515	26.6533	-8.60831	2.25451	-3.81826	0.000134396	0.0166447	245631	Pwwp3b	PWWP domain containing 3B [Source:MGI Symbol;Acc:MGI:2445062]	protein_coding	X	138110791	138139084	1
ENSMUSG00000034112	30.2413	5.92499	1.55548	3.8091	0.000139475	0.0167205	69047	Atp2c2	ATPase, Ca++ transporting, type 2C, member 2 [Source:MGI Symbol;Acc:MGI:1916297]	protein_coding	8	120426748	120484456	1
ENSMUSG00000051177	123.526	-4.69094	1.23115	-3.81022	0.000138845	0.0167205	18795	Plcb1	phospholipase C, beta 1 [Source:MGI Symbol;Acc:MGI:97613]	protein_coding	2	134627987	135317178	1
ENSMUSG00000102953	69.4613	4.60936	1.20886	3.81299	0.000137294	0.0167205	NA	Gm37019	predicted gene, 37019 [Source:MGI Symbol;Acc:MGI:5610247]	TEC	12	102555536	102557669	-1
ENSMUSG00000041438	649.933	1.55977	0.410738	3.79748	0.000146177	0.0173766	21771	Utp4	UTP4 small subunit processome component [Source:MGI Symbol;Acc:MGI:1096573]	protein_coding	8	107620268	107649720	1
ENSMUSG00000099881	539.386	1.47156	0.389208	3.7809	0.00015626	0.0184205	100503178	2810013P06Rik	RIKEN cDNA 2810013P06 gene [Source:MGI Symbol;Acc:MGI:1914456]	lncRNA	8	123769205	123771341	1
ENSMUSG00000020258	126.181	4.05302	1.07285	3.77781	0.000158211	0.0184963	235582	Glyctk	glycerate kinase [Source:MGI Symbol;Acc:MGI:2444085]	protein_coding	9	106030056	106035337	-1
ENSMUSG00000024620	78.4497	-5.22234	1.38688	-3.76552	0.000166201	0.0191144	18596	Pdgfrb	platelet derived growth factor receptor, beta polypeptide [Source:MGI Symbol;Acc:MGI:97531]	protein_coding	18	61178222	61218133	1
ENSMUSG00000099746	20.8172	-8.25072	2.19	-3.76744	0.000164927	0.0191144	NA	Ppnr	per-pentamer repeat gene [Source:MGI Symbol;Acc:MGI:1349458]	lncRNA	19	55830104	55834329	1
ENSMUSG00000018102	344.012	2.12952	0.566341	3.76014	0.000169817	0.0191667	68024	H2bc4	H2B clustered histone 4 [Source:MGI Symbol;Acc:MGI:1915274]	protein_coding	13	23868182	23876891	1
ENSMUSG00000083012	122.54	3.82564	1.0172	3.76096	0.000169264	0.0191667	67238	Fam220a	family with sequence similarity 220, member A [Source:MGI Symbol;Acc:MGI:1914488]	protein_coding	5	143534463	143550286	1
ENSMUSG00000105228	27.2782	-8.64347	2.29952	-3.75881	0.00017072	0.0191667	NA	Gm43340	predicted gene 43340 [Source:MGI Symbol;Acc:MGI:5663477]	TEC	5	124438547	124439890	-1
ENSMUSG00000050212	251.771	-1.73952	0.463181	-3.7556	0.000172926	0.0192615	230752	Eva1b	eva-1 homolog B (C. elegans) [Source:MGI Symbol;Acc:MGI:1922063]	protein_coding	4	126041537	126043668	1
ENSMUSG00000001247	98.2167	-2.58317	0.689597	-3.74592	0.000179736	0.0198637	54135	Lsr	lipolysis stimulated lipoprotein receptor [Source:MGI Symbol;Acc:MGI:1927471]	protein_coding	7	30657195	30672889	-1
ENSMUSG00000031072	731.982	1.44918	0.387167	3.74304	0.00018181	0.0199371	72284	LTO1	ABCE maturation factor [Source:MGI Symbol;Acc:MGI:1919534]	protein_coding	7	144468837	144485438	1
ENSMUSG00000028104	542.64	1.56419	0.41839	3.73859	0.000185057	0.020016	69870	Polr3gl	polymerase (RNA) III (DNA directed) polypeptide G like [Source:MGI Symbol;Acc:MGI:1917120]	protein_coding	3	96485188	96501497	-1
ENSMUSG00000105643	149.238	5.50277	1.47205	3.73818	0.00018536	0.020016	NA	Gm42611	predicted gene 42611 [Source:MGI Symbol;Acc:MGI:5662748]	TEC	3	157685885	157689291	1
ENSMUSG00000055148	63.9176	-9.14547	2.44999	-3.73286	0.000189319	0.0202887	16598	Klf2	Kruppel-like factor 2 (lung) [Source:MGI Symbol;Acc:MGI:1342772]	protein_coding	8	73072877	73075500	1
ENSMUSG00000058624	367.252	-2.21576	0.593944	-3.73058	0.000191041	0.0203193	14544	Gda	guanine deaminase [Source:MGI Symbol;Acc:MGI:95678]	protein_coding	19	21368671	21450809	-1
ENSMUSG00000027035	503.188	-1.50256	0.40344	-3.72438	0.000195797	0.0205166	241447	Cers6	ceramide synthase 6 [Source:MGI Symbol;Acc:MGI:2442564]	protein_coding	2	68691785	68944626	1
ENSMUSG00000085998	23.3855	-7.69166	2.06501	-3.72475	0.000195507	0.0205166	331578	AW822252	expressed sequence AW822252 [Source:MGI Symbol;Acc:MGI:2148030]	transcribed_unprocessed_pseudogene	X	52697822	52718740	-1
ENSMUSG00000026649	23.0624	7.70526	2.07283	3.71726	0.000201392	0.0207057	75472	Cfap126	cilia and flagella associated protein 126 [Source:MGI Symbol;Acc:MGI:1922722]	protein_coding	1	170941487	170954536	1
ENSMUSG00000090673	241.361	-3.06502	0.825031	-3.71503	0.000203176	0.0207057	NA	NA	NA	NA	NA	NA	NA	NA
ENSMUSG00000102460	881.17	-1.12055	0.301653	-3.71469	0.000203456	0.0207057	NA	Gm38197	predicted gene, 38197 [Source:MGI Symbol;Acc:MGI:5611425]	TEC	3	30279722	30281843	-1
ENSMUSG00000105050	30.6655	-8.81256	2.36978	-3.71872	0.000200238	0.0207057	NA	Gm42482	predicted gene 42482 [Source:MGI Symbol;Acc:MGI:5662619]	TEC	5	57955845	57957791	1
ENSMUSG00000036242	36.8337	-7.16818	1.93395	-3.70649	0.000210151	0.0212343	67419	Armh4	armadillo-like helical domain containing 4 [Source:MGI Symbol;Acc:MGI:1914669]	protein_coding	14	49913409	50020840	-1
ENSMUSG00000106870	27.3343	6.97251	1.88817	3.69274	0.000221849	0.0222573	NA	Gm43681	predicted gene 43681 [Source:MGI Symbol;Acc:MGI:5663818]	TEC	5	93331715	93333617	-1
ENSMUSG00000040276	19.2437	-8.13985	2.21323	-3.67781	0.000235243	0.0231094	23969	Pacsin1	protein kinase C and casein kinase substrate in neurons 1 [Source:MGI Symbol;Acc:MGI:1345181]	protein_coding	17	27874483	27930456	1
ENSMUSG00000066842	41.9137	-6.73474	1.83043	-3.67931	0.000233862	0.0231094	545370	Hmcn1	hemicentin 1 [Source:MGI Symbol;Acc:MGI:2685047]	protein_coding	1	150438275	150869186	-1
ENSMUSG00000099876	19.1644	-8.13183	2.20983	-3.67985	0.000233371	0.0231094	NA	Gm29650	predicted gene 29650 [Source:MGI Symbol;Acc:MGI:5580356]	lncRNA	Y	1048393	1049134	1
ENSMUSG00000097747	102.558	6.89114	1.87474	3.67579	0.000237112	0.0231323	NA	NA	NA	NA	NA	NA	NA	NA
ENSMUSG00000039760	65.2888	-6.29733	1.71952	-3.66227	0.000249992	0.0241703	237310	Il22ra2	interleukin 22 receptor, alpha 2 [Source:MGI Symbol;Acc:MGI:2665114]	protein_coding	10	19497746	19510429	1
ENSMUSG00000102212	62.9337	8.18494	2.23567	3.66107	0.000251169	0.0241703	NA	C230085N15Rik	RIKEN cDNA C230085N15 gene [Source:MGI Symbol;Acc:MGI:2444267]	TEC	17	52064323	52068649	-1
ENSMUSG00000029436	58.2973	-9.01539	2.46513	-3.65717	0.000255019	0.024375	23948	Mmp17	matrix metallopeptidase 17 [Source:MGI Symbol;Acc:MGI:1346076]	protein_coding	5	129661233	129688163	1
ENSMUSG00000089875	144.981	-3.7627	1.02943	-3.65513	0.000257056	0.0244048	NA	Etohd2	ethanol decreased 2 [Source:MGI Symbol;Acc:MGI:1261417]	lncRNA	13	59917311	59923221	1
ENSMUSG00000003206	934.663	-1.27559	0.35049	-3.63945	0.000273222	0.0252615	50498	Ebi3	Epstein-Barr virus induced gene 3 [Source:MGI Symbol;Acc:MGI:1354171]	protein_coding	17	56259640	56264022	1
ENSMUSG00000026821	329.623	-1.87071	0.513796	-3.64096	0.000271629	0.0252615	19730	Ralgds	ral guanine nucleotide dissociation stimulator [Source:MGI Symbol;Acc:MGI:107485]	protein_coding	2	28403137	28443093	1
ENSMUSG00000053063	35.0014	-8.27709	2.27394	-3.63997	0.000272666	0.0252615	232413	Clec12a	C-type lectin domain family 12, member a [Source:MGI Symbol;Acc:MGI:3040968]	protein_coding	6	129319654	129342266	1
ENSMUSG00000104467	30.0955	-8.78429	2.41272	-3.64083	0.000271765	0.0252615	NA	Gm37660	predicted gene, 37660 [Source:MGI Symbol;Acc:MGI:5610888]	TEC	9	71747287	71749018	-1
ENSMUSG00000053830	25.7875	5.97629	1.65343	3.61448	0.000300956	0.0276449	NA	Gm9923	predicted pseudogene 9923 [Source:MGI Symbol;Acc:MGI:3704365]	processed_pseudogene	10	72145151	72146986	1
ENSMUSG00000047746	73.5486	9.38215	2.59735	3.61219	0.000303618	0.0277096	207215	Fbxo40	F-box protein 40 [Source:MGI Symbol;Acc:MGI:2443753]	protein_coding	16	36783822	36810829	-1
ENSMUSG00000046387	27.1163	-8.63534	2.39206	-3.61001	0.000306187	0.0277649	93888	Pcdhb17	protocadherin beta 17 [Source:MGI Symbol;Acc:MGI:2136754]	protein_coding	18	37617848	37622507	1
ENSMUSG00000087968	15.8952	-7.13234	1.98272	-3.59725	0.000321603	0.028977	115485773	Gm25395	predicted gene, 25395 [Source:MGI Symbol;Acc:MGI:5455172]	scaRNA	1	87704660	87704931	1
ENSMUSG00000013662	1073.78	1.84347	0.514406	3.58369	0.000338777	0.0303313	67979	Atad1	ATPase family, AAA domain containing 1 [Source:MGI Symbol;Acc:MGI:1915229]	protein_coding	19	32649038	32717186	-1
ENSMUSG00000020395	59.907	-9.05247	2.52903	-3.57943	0.000344346	0.030636	16428	Itk	IL2 inducible T cell kinase [Source:MGI Symbol;Acc:MGI:96621]	protein_coding	11	46215977	46280342	-1
ENSMUSG00000020457	2661.23	1.30806	0.366107	3.57289	0.000353057	0.0312146	13494	Drg1	developmentally regulated GTP binding protein 1 [Source:MGI Symbol;Acc:MGI:1343297]	protein_coding	11	3137360	3216415	-1
ENSMUSG00000022636	619.088	-1.83828	0.515217	-3.56797	0.000359761	0.0316098	11658	Alcam	activated leukocyte cell adhesion molecule [Source:MGI Symbol;Acc:MGI:1313266]	protein_coding	16	52069359	52274437	-1
ENSMUSG00000029366	445.369	2.02961	0.569838	3.56174	0.000368408	0.0321698	13178	Dck	deoxycytidine kinase [Source:MGI Symbol;Acc:MGI:102726]	protein_coding	5	88912855	88931140	1
ENSMUSG00000051499	60.7422	-9.79699	2.75376	-3.55768	0.000374151	0.0324708	330301	Zfp786	zinc finger protein 786 [Source:MGI Symbol;Acc:MGI:3026883]	protein_coding	6	47796200	47807801	-1
ENSMUSG00000073792	229.657	2.67076	0.751149	3.55556	0.000377176	0.0325338	320438	Alg6	asparagine-linked glycosylation 6 (alpha-1,3,-glucosyltransferase) [Source:MGI Symbol;Acc:MGI:2444031]	protein_coding	4	99603901	99651697	1
ENSMUSG00000026860	760.726	-0.797628	0.224511	-3.55274	0.000381242	0.0326852	227700	Sh3glb2	SH3-domain GRB2-like endophilin B2 [Source:MGI Symbol;Acc:MGI:2385131]	protein_coding	2	30234821	30249349	-1
ENSMUSG00000018800	268.602	-3.84324	1.08246	-3.55046	0.000384555	0.0327706	217265	Abca5	ATP-binding cassette, sub-family A (ABC1), member 5 [Source:MGI Symbol;Acc:MGI:2386607]	protein_coding	11	110160195	110228542	-1
ENSMUSG00000104003	20.5119	-8.23273	2.32614	-3.53923	0.000401298	0.0339926	NA	NA	NA	NA	NA	NA	NA	NA
ENSMUSG00000100931	26.8808	-8.6224	2.43871	-3.53565	0.000406779	0.0342518	NA	Gm28085	predicted gene 28085 [Source:MGI Symbol;Acc:MGI:5578791]	lncRNA	9	95909154	95922726	-1
ENSMUSG00000007122	27.4802	6.98839	1.97822	3.53266	0.0004114	0.0344359	12372	Casq1	calsequestrin 1 [Source:MGI Symbol;Acc:MGI:1309468]	protein_coding	1	172037461	172047435	-1
ENSMUSG00000046598	49.7792	7.85848	2.23343	3.51856	0.000433889	0.0361047	71911	Bdh1	3-hydroxybutyrate dehydrogenase, type 1 [Source:MGI Symbol;Acc:MGI:1919161]	protein_coding	16	31241098	31277719	1
ENSMUSG00000026669	357.4	2.60721	0.742432	3.51171	0.000445226	0.0363084	70024	Mcm10	minichromosome maintenance 10 replication initiation factor [Source:MGI Symbol;Acc:MGI:1917274]	protein_coding	2	4994525	5017602	-1
ENSMUSG00000028885	49.1969	8.8021	2.50817	3.50937	0.000449171	0.0363084	100340	Smpdl3b	sphingomyelin phosphodiesterase, acid-like 3B [Source:MGI Symbol;Acc:MGI:1916022]	protein_coding	4	132460277	132484563	-1
ENSMUSG00000031921	534.596	-1.25543	0.357253	-3.51413	0.000441196	0.0363084	21750	Terf2	telomeric repeat binding factor 2 [Source:MGI Symbol;Acc:MGI:1195972]	protein_coding	8	107796032	107823179	-1
ENSMUSG00000086484	15.8497	-5.26777	1.50097	-3.50958	0.000448818	0.0363084	NA	Nron	non-protein coding RNA, repressor of NFAT [Source:MGI Symbol;Acc:MGI:2444126]	lncRNA	2	33695828	33703603	1
ENSMUSG00000086587	87.9744	2.2403	0.637819	3.51243	0.000444024	0.0363084	100038514	Gm11837	predicted gene 11837 [Source:MGI Symbol;Acc:MGI:3702175]	lncRNA	4	14929908	14953030	1
ENSMUSG00000019139	1138.67	1.65447	0.473886	3.49129	0.000480699	0.0386362	71780	Isyna1	myo-inositol 1-phosphate synthase A1 [Source:MGI Symbol;Acc:MGI:1919030]	protein_coding	8	71047023	71049940	1
ENSMUSG00000060216	138.588	-2.05884	0.590417	-3.48709	0.000488313	0.0390264	216869	Arrb2	arrestin, beta 2 [Source:MGI Symbol;Acc:MGI:99474]	protein_coding	11	70323461	70331654	1
ENSMUSG00000006356	50.4213	8.83679	2.53765	3.48228	0.000497168	0.0395109	68337	Crip2	cysteine rich protein 2 [Source:MGI Symbol;Acc:MGI:1915587]	protein_coding	12	113103856	113109126	1
ENSMUSG00000025161	46.7812	6.83772	1.96777	3.47486	0.000511121	0.0403701	80879	Slc16a3	solute carrier family 16 (monocarboxylic acid transporters), member 3 [Source:MGI Symbol;Acc:MGI:1933438]	protein_coding	11	120839306	120851694	1
ENSMUSG00000097667	28.3436	-7.9737	2.29557	-3.47352	0.000513688	0.0403701	NA	NA	NA	NA	NA	NA	NA	NA
ENSMUSG00000038074	43.6427	8.6289	2.49049	3.46474	0.000530739	0.0414797	231997	Fkbp14	FK506 binding protein 14 [Source:MGI Symbol;Acc:MGI:2387639]	protein_coding	6	54554589	54574293	-1
ENSMUSG00000052727	29.8495	-6.43228	1.85804	-3.46187	0.000536444	0.0416952	17755	Map1b	microtubule-associated protein 1B [Source:MGI Symbol;Acc:MGI:1306778]	protein_coding	13	99557954	99653048	-1
ENSMUSG00000107390	43.006	-6.44912	1.8641	-3.45963	0.00054091	0.0418126	NA	Gm43323	predicted gene 43323 [Source:MGI Symbol;Acc:MGI:5663460]	TEC	5	66237552	66241809	-1
ENSMUSG00000001053	94.9924	6.175	1.7869	3.45571	0.000548847	0.0421956	212706	N4bp3	NEDD4 binding protein 3 [Source:MGI Symbol;Acc:MGI:2442218]	protein_coding	11	51533890	51541669	-1
ENSMUSG00000007589	279.223	2.4751	0.717496	3.44963	0.000561353	0.0425984	28113	Tinf2	Terf1 (TRF1)-interacting nuclear factor 2 [Source:MGI Symbol;Acc:MGI:107246]	protein_coding	14	55912146	55919277	-1
ENSMUSG00000083210	79.3657	7.28963	2.11311	3.44972	0.000561177	0.0425984	NA	Gm14869	predicted gene 14869 [Source:MGI Symbol;Acc:MGI:3705472]	processed_pseudogene	X	108164407	108165290	-1
ENSMUSG00000097961	25.1661	-7.79471	2.26013	-3.44878	0.00056312	0.0425984	NA	Gm27000	predicted gene, 27000 [Source:MGI Symbol;Acc:MGI:5504115]	lncRNA	X	87803077	87803918	-1
ENSMUSG00000021687	775.146	-0.971868	0.282525	-3.43993	0.000581854	0.0433971	107767	Scamp1	secretory carrier membrane protein 1 [Source:MGI Symbol;Acc:MGI:1349480]	protein_coding	13	94337818	94422365	-1
ENSMUSG00000024885	63.89	-9.86949	2.87074	-3.43796	0.000586106	0.0433971	67689	Aldh3b1	aldehyde dehydrogenase 3 family, member B1 [Source:MGI Symbol;Acc:MGI:1914939]	protein_coding	19	3963491	3979808	-1
ENSMUSG00000029505	2799.1	-0.959903	0.279458	-3.43488	0.000592826	0.0433971	75560	Ep400	E1A binding protein p400 [Source:MGI Symbol;Acc:MGI:1276124]	protein_coding	5	110812239	110918583	-1
ENSMUSG00000033055	966.815	-1.68051	0.4894	-3.43381	0.000595154	0.0433971	223690	Ankrd54	ankyrin repeat domain 54 [Source:MGI Symbol;Acc:MGI:2444209]	protein_coding	15	78937294	78947093	-1
ENSMUSG00000041308	69.7296	9.30442	2.7093	3.43426	0.000594175	0.0433971	20650	Sntb2	syntrophin, basic 2 [Source:MGI Symbol;Acc:MGI:101771]	protein_coding	8	107662382	107746346	1
ENSMUSG00000047343	46.6079	-8.69145	2.52893	-3.43681	0.000588603	0.0433971	433294	Mettl21c	methyltransferase like 21C [Source:MGI Symbol;Acc:MGI:3611450]	protein_coding	1	44048568	44059194	-1
ENSMUSG00000106430	59.3988	8.1133	2.35947	3.43861	0.000584719	0.0433971	NA	Gm42460	predicted gene 42460 [Source:MGI Symbol;Acc:MGI:5662597]	TEC	5	50216438	50219004	1
ENSMUSG00000017723	311.657	-1.59292	0.464293	-3.43085	0.000601689	0.0436487	67701	Wfdc2	WAP four-disulfide core domain 2 [Source:MGI Symbol;Acc:MGI:1914951]	protein_coding	2	164404333	164410430	1
ENSMUSG00000081995	25.289	7.84058	2.28793	3.42693	0.000610436	0.0440573	NA	Gm11719	predicted gene 11719 [Source:MGI Symbol;Acc:MGI:3649217]	processed_pseudogene	11	107221534	107221884	1
ENSMUSG00000107277	25.6999	7.8672	2.30089	3.41919	0.000628071	0.0450999	NA	Gm10461	predicted gene 10461 [Source:MGI Symbol;Acc:MGI:3642164]	TEC	5	32764364	32769149	-1
ENSMUSG00000061536	170.555	4.77851	1.40073	3.41143	0.000646231	0.0461696	215474	Sec22c	SEC22 homolog C, vesicle trafficking protein [Source:MGI Symbol;Acc:MGI:2447871]	protein_coding	9	121509111	121534556	-1
ENSMUSG00000005107	54.3819	-4.24279	1.24531	-3.40702	0.000656771	0.0466868	117591	Slc2a9	solute carrier family 2 (facilitated glucose transporter), member 9 [Source:MGI Symbol;Acc:MGI:2152844]	protein_coding	5	38506616	38660486	-1
ENSMUSG00000031079	50.2158	8.83056	2.59531	3.40251	0.000667697	0.0470195	245368	Zfp300	zinc finger protein 300 [Source:MGI Symbol;Acc:MGI:3045326]	protein_coding	X	20945413	20955766	-1
ENSMUSG00000081541	67.7192	7.36956	2.16602	3.40235	0.000668098	0.0470195	NA	Gm13940	predicted gene 13940 [Source:MGI Symbol;Acc:MGI:3650117]	processed_pseudogene	2	112219542	112219842	-1
ENSMUSG00000041135	428.741	2.21776	0.652813	3.39723	0.000680712	0.04767	192656	Ripk2	receptor (TNFRSF)-interacting serine-threonine kinase 2 [Source:MGI Symbol;Acc:MGI:1891456]	protein_coding	4	16122733	16163647	-1
ENSMUSG00000019699	513.845	-1.84545	0.54372	-3.39411	0.000688509	0.0479786	23797	Akt3	thymoma viral proto-oncogene 3 [Source:MGI Symbol;Acc:MGI:1345147]	protein_coding	1	176847639	177085769	-1
ENSMUSG00000072809	167.675	-5.08583	1.50273	-3.38439	0.000713357	0.0494664	NA	9330160F10Rik	RIKEN cDNA 9330160F10 gene [Source:MGI Symbol;Acc:MGI:3693095]	lncRNA	11	68948544	68951309	-1
ENSMUSG00000029073	259.597	4.11561	1.2172	3.38122	0.000721655	0.0496686	79554	Cptp	ceramide-1-phosphate transfer protein [Source:MGI Symbol;Acc:MGI:1933107]	protein_coding	4	155949180	155953897	-1
ENSMUSG00000035890	280.204	-1.66466	0.492417	-3.38059	0.000723295	0.0496686	70294	Rnf126	ring finger protein 126 [Source:MGI Symbol;Acc:MGI:1917544]	protein_coding	10	79594349	79602786	-1
ENSMUSG00000028896	568.989	1.85151	0.548127	3.37789	0.000730446	0.0499173	100088	Rcc1	regulator of chromosome condensation 1 [Source:MGI Symbol;Acc:MGI:1913989]	protein_coding	4	132059230	132080916	-1
ENSMUSG00000103009	45.8063	-6.5383	1.93695	-3.37557	0.00073664	0.0500986	NA	Gm4430	predicted gene 4430 [Source:MGI Symbol;Acc:MGI:3782614]	TEC	2	129039172	129041114	-1
ENSMUSG00000043019	399.529	2.7163	0.809802	3.35427	0.000795744	0.0538593	66967	Edem3	ER degradation enhancer, mannosidase alpha-like 3 [Source:MGI Symbol;Acc:MGI:1914217]	protein_coding	1	151631122	151697802	1
ENSMUSG00000020774	53.9547	-6.23533	1.86169	-3.34929	0.000810192	0.0545761	11484	Aspa	aspartoacylase [Source:MGI Symbol;Acc:MGI:87914]	protein_coding	11	73195818	73220422	-1
ENSMUSG00000026980	397.075	-1.78204	0.532354	-3.34746	0.000815547	0.0546764	17076	Ly75	lymphocyte antigen 75 [Source:MGI Symbol;Acc:MGI:106662]	protein_coding	2	60122447	60213647	-1
ENSMUSG00000022615	88.4954	3.24039	0.969831	3.34119	0.00083419	0.0556625	72962	Tymp	thymidine phosphorylase [Source:MGI Symbol;Acc:MGI:1920212]	protein_coding	15	89256134	89261242	-1
ENSMUSG00000020649	768.062	1.63129	0.489483	3.33269	0.000860122	0.0558132	20135	Rrm2	ribonucleotide reductase M2 [Source:MGI Symbol;Acc:MGI:98181]	protein_coding	12	24758240	24764145	1
ENSMUSG00000022570	492.855	-1.57974	0.473764	-3.33445	0.000854691	0.0558132	22122	Gfus	GDP-L-fucose synthase [Source:MGI Symbol;Acc:MGI:98857]	protein_coding	15	75796525	75801681	-1
ENSMUSG00000030329	24.4799	-8.48447	2.54547	-3.33316	0.000858646	0.0558132	319352	Pianp	PILR alpha associated neural protein [Source:MGI Symbol;Acc:MGI:2441908]	protein_coding	6	124973657	124980059	1
ENSMUSG00000041353	205.389	-2.18779	0.656033	-3.33487	0.000853379	0.0558132	382245	Tmem29	transmembrane protein 29 [Source:MGI Symbol;Acc:MGI:1923420]	protein_coding	X	149180769	149242150	-1
ENSMUSG00000050921	26.8762	-7.89703	2.3676	-3.33546	0.000851578	0.0558132	78826	P2ry10	purinergic receptor P2Y, G-protein coupled 10 [Source:MGI Symbol;Acc:MGI:1926076]	protein_coding	X	106132098	106148580	1
ENSMUSG00000068036	522.146	-1.35931	0.407117	-3.33888	0.000841182	0.0558132	17356	Afdn	afadin, adherens junction formation factor [Source:MGI Symbol;Acc:MGI:1314653]	protein_coding	17	13980801	14126412	1
ENSMUSG00000026836	66.7475	8.26697	2.48422	3.32779	0.000875375	0.0565436	11477	Acvr1	activin A receptor, type 1 [Source:MGI Symbol;Acc:MGI:87911]	protein_coding	2	58278656	58457169	-1
ENSMUSG00000071074	1365.25	-1.40877	0.424714	-3.31699	0.000909934	0.0585088	28064	Yipf3	Yip1 domain family, member 3 [Source:MGI Symbol;Acc:MGI:106280]	protein_coding	17	46559006	46563463	1
ENSMUSG00000036718	143.465	-2.97379	0.898357	-3.31026	0.000932105	0.0596632	231830	Micall2	MICAL-like 2 [Source:MGI Symbol;Acc:MGI:2444818]	protein_coding	5	139692451	139722091	-1
ENSMUSG00000026070	59.4336	-9.76574	2.95612	-3.30356	0.000954643	0.0605578	16182	Il18r1	interleukin 18 receptor 1 [Source:MGI Symbol;Acc:MGI:105383]	protein_coding	1	40504712	40540014	1
ENSMUSG00000026940	17.303	7.29481	2.20754	3.3045	0.000951454	0.0605578	77058	Ccdc183	coiled-coil domain containing 183 [Source:MGI Symbol;Acc:MGI:1924308]	protein_coding	2	25498647	25507690	-1
ENSMUSG00000052563	55.8632	-9.67574	2.93908	-3.2921	0.000994422	0.0627995	NA	D930048N14Rik	RIKEN cDNA D930048N14 gene [Source:MGI Symbol;Acc:MGI:2144709]	protein_coding	11	51541781	51548508	1
ENSMUSG00000082457	47.0876	3.43006	1.04318	3.28809	0.00100871	0.0634185	NA	Gm13776	predicted gene 13776 [Source:MGI Symbol;Acc:MGI:3650154]	processed_pseudogene	2	91546504	91547764	-1
ENSMUSG00000029217	183.84	2.56042	0.779173	3.28607	0.00101595	0.0635911	21682	Tec	tec protein tyrosine kinase [Source:MGI Symbol;Acc:MGI:98662]	protein_coding	5	72913059	73025826	-1
ENSMUSG00000087683	15.8403	6.18198	1.88625	3.2774	0.0010477	0.0652894	NA	Gm11712	predicted gene 11712 [Source:MGI Symbol;Acc:MGI:3652138]	lncRNA	11	107277809	107279797	1
ENSMUSG00000102142	21.8778	7.63308	2.33315	3.27157	0.00106951	0.0663566	NA	Gm26930	predicted gene, 26930 [Source:MGI Symbol;Acc:MGI:5504045]	lncRNA	1	137859779	137861022	1
ENSMUSG00000072844	15.5021	7.13811	2.18299	3.26988	0.00107591	0.0664623	654820	G530011O06Rik	RIKEN cDNA G530011O06 gene [Source:MGI Symbol;Acc:MGI:3603513]	lncRNA	X	168758039	168761913	-1
ENSMUSG00000004347	107.182	-3.32082	1.01724	-3.26454	0.0010964	0.0665015	18575	Pde1c	phosphodiesterase 1C [Source:MGI Symbol;Acc:MGI:108413]	protein_coding	6	56046789	56629472	-1
ENSMUSG00000021911	550.162	1.90886	0.584958	3.26324	0.00110147	0.0665015	26430	Parg	poly (ADP-ribose) glycohydrolase [Source:MGI Symbol;Acc:MGI:1347094]	protein_coding	14	31923906	32019507	1
ENSMUSG00000025269	249.568	2.61792	0.802578	3.26189	0.00110672	0.0665015	77622	Apex2	apurinic/apyrimidinic endonuclease 2 [Source:MGI Symbol;Acc:MGI:1924872]	protein_coding	X	149302515	149372864	-1
ENSMUSG00000030512	1134.29	1.15591	0.354137	3.26402	0.00109845	0.0665015	68981	Snrpa1	small nuclear ribonucleoprotein polypeptide A' [Source:MGI Symbol;Acc:MGI:1916231]	protein_coding	7	65708751	65724335	1
ENSMUSG00000030978	2425.28	1.03184	0.31614	3.26388	0.00109896	0.0665015	20133	Rrm1	ribonucleotide reductase M1 [Source:MGI Symbol;Acc:MGI:98180]	protein_coding	7	102090902	102118978	1
ENSMUSG00000101061	30.632	8.12014	2.48993	3.26119	0.00110945	0.0665015	NA	Platr1	pluripotency associated transcript 1 [Source:MGI Symbol;Acc:MGI:5580349]	lncRNA	1	134363366	134367335	1
ENSMUSG00000106099	28.8346	-6.38472	1.95377	-3.26789	0.00108351	0.0665015	NA	Gm42664	predicted gene 42664 [Source:MGI Symbol;Acc:MGI:5662801]	lncRNA	3	119536857	119540095	-1
ENSMUSG00000039473	1215.06	-1.84808	0.567315	-3.25758	0.00112365	0.0668682	170644	Ubn1	ubinuclein 1 [Source:MGI Symbol;Acc:MGI:1891307]	protein_coding	16	4867921	4904153	1
ENSMUSG00000040667	929.508	1.41622	0.434791	3.25724	0.00112503	0.0668682	19069	Nup88	nucleoporin 88 [Source:MGI Symbol;Acc:MGI:104900]	protein_coding	11	70833884	70860799	-1
ENSMUSG00000030555	43.7366	8.63166	2.6594	3.24571	0.00117156	0.0693427	67009	Ttc23	tetratricopeptide repeat domain 23 [Source:MGI Symbol;Acc:MGI:1914259]	protein_coding	7	67297158	67412660	1
ENSMUSG00000031494	15.8991	-7.86173	2.42445	-3.24268	0.0011841	0.0697926	170786	Cd209a	CD209a antigen [Source:MGI Symbol;Acc:MGI:2157942]	protein_coding	8	3793397	3798984	-1
ENSMUSG00000032661	648.523	-2.56927	0.792726	-3.24105	0.00119089	0.069902	246727	Oas3	2'-5' oligoadenylate synthetase 3 [Source:MGI Symbol;Acc:MGI:2180850]	protein_coding	5	120891163	120915726	-1
ENSMUSG00000028990	516.313	2.15723	0.666187	3.23817	0.001203	0.0703211	69151	Lzic	leucine zipper and CTNNBIP1 domain containing [Source:MGI Symbol;Acc:MGI:1916401]	protein_coding	4	149569686	149581125	1
ENSMUSG00000005481	1503.2	1.3989	0.432668	3.2332	0.00122413	0.0709914	68278	Ddx39a	DEAD box helicase 39a [Source:MGI Symbol;Acc:MGI:1915528]	protein_coding	8	84441806	84453521	1
ENSMUSG00000047117	44.4579	-9.34714	2.89107	-3.23311	0.00122451	0.0709914	271144	Ankdd1b	ankyrin repeat and death domain containing 1B [Source:MGI Symbol;Acc:MGI:2444730]	protein_coding	13	96552642	96607775	-1
ENSMUSG00000041117	181.718	2.21459	0.685484	3.2307	0.00123489	0.071011	434130	Ccdc8	coiled-coil domain containing 8 [Source:MGI Symbol;Acc:MGI:3612184]	protein_coding	7	16726633	16731441	1
ENSMUSG00000073590	158.959	-4.32938	1.33999	-3.23089	0.00123404	0.071011	NA	3222401L13Rik	RIKEN cDNA 3222401L13 gene [Source:MGI Symbol;Acc:MGI:2444186]	lncRNA	18	37788504	37794795	1
ENSMUSG00000046841	512.058	-2.06958	0.641096	-3.22818	0.0012458	0.0713486	216197	Ckap4	cytoskeleton-associated protein 4 [Source:MGI Symbol;Acc:MGI:2444926]	protein_coding	10	84362169	84369926	-1
ENSMUSG00000026810	859.756	1.22137	0.379314	3.21993	0.00128221	0.072844	13481	Dpm2	dolichol-phosphate (beta-D) mannosyltransferase 2 [Source:MGI Symbol;Acc:MGI:1330238]	protein_coding	2	32460870	32463591	1
ENSMUSG00000105977	13.9089	6.98146	2.16752	3.22095	0.00127767	0.072844	NA	Gm43555	predicted gene 43555 [Source:MGI Symbol;Acc:MGI:5663692]	processed_pseudogene	3	54964768	54965077	-1
ENSMUSG00000021022	189.47	1.94838	0.60537	3.21849	0.00128868	0.0729186	59032	Ppp2r3c	protein phosphatase 2, regulatory subunit B'', gamma [Source:MGI Symbol;Acc:MGI:1930009]	protein_coding	12	55325776	55349783	-1
ENSMUSG00000039316	1362.71	0.940275	0.292724	3.21216	0.00131741	0.073953	76438	Rftn1	raftlin lipid raft linker 1 [Source:MGI Symbol;Acc:MGI:1923688]	protein_coding	17	50299285	50497702	-1
ENSMUSG00000099655	21.9405	-5.40917	1.68356	-3.21294	0.00131383	0.073953	NA	2310034G01Rik	RIKEN cDNA 2310034G01 gene [Source:MGI Symbol;Acc:MGI:1922829]	protein_coding	19	46336640	46338741	-1
ENSMUSG00000028514	1000.44	1.38551	0.432154	3.20606	0.00134565	0.0740683	329908	Usp24	ubiquitin specific peptidase 24 [Source:MGI Symbol;Acc:MGI:1919936]	protein_coding	4	106173410	106298519	1
ENSMUSG00000030674	136.49	-4.40683	1.37442	-3.20632	0.00134443	0.0740683	67375	Qprt	quinolinate phosphoribosyltransferase [Source:MGI Symbol;Acc:MGI:1914625]	protein_coding	7	126706286	126721398	-1
ENSMUSG00000037124	21.8359	7.63255	2.38005	3.20689	0.00134178	0.0740683	216781	Trim58	tripartite motif-containing 58 [Source:MGI Symbol;Acc:MGI:2684862]	protein_coding	11	58531291	58543230	1
ENSMUSG00000097858	81.745	4.64268	1.44638	3.20986	0.00132798	0.0740683	NA	9530052C20Rik	RIKEN cDNA 9530052C20 gene [Source:MGI Symbol;Acc:MGI:2443632]	lncRNA	3	142588256	142598682	1
ENSMUSG00000103839	25.4767	-3.66222	1.14159	-3.208	0.00133661	0.0740683	NA	Gm37607	predicted gene, 37607 [Source:MGI Symbol;Acc:MGI:5610835]	TEC	1	58422671	58425293	-1
ENSMUSG00000043153	33.1645	-8.19999	2.56181	-3.20086	0.00137018	0.0751262	75847	Crppa	CDP-L-ribitol pyrophosphorylase A [Source:MGI Symbol;Acc:MGI:1923097]	protein_coding	12	36431449	36739502	1
ENSMUSG00000026110	667.208	2.82263	0.882157	3.1997	0.00137572	0.0751389	269181	Mgat4a	mannoside acetylglucosaminyltransferase 4, isoenzyme A [Source:MGI Symbol;Acc:MGI:2662992]	protein_coding	1	37478421	37580097	-1
ENSMUSG00000086728	45.1105	3.92582	1.2291	3.19406	0.00140285	0.0763257	76794	Man2c1os	mannosidase, alpha, class 2C, member 1, opposite strand [Source:MGI Symbol;Acc:MGI:1924044]	lncRNA	9	57007234	57038574	-1
ENSMUSG00000026181	326.321	-2.25011	0.70475	-3.19278	0.00140912	0.0763733	68606	Ppm1f	protein phosphatase 1F (PP2C domain containing) [Source:MGI Symbol;Acc:MGI:1918464]	protein_coding	16	16714333	16745228	1
ENSMUSG00000030726	1026.63	-1.58556	0.496915	-3.1908	0.00141878	0.0766033	67967	Pold3	polymerase (DNA-directed), delta 3, accessory subunit [Source:MGI Symbol;Acc:MGI:1915217]	protein_coding	7	99731318	99770772	-1
ENSMUSG00000050022	33.9617	7.30331	2.29043	3.18862	0.00142953	0.0768902	231842	Amz1	archaelysin family metallopeptidase 1 [Source:MGI Symbol;Acc:MGI:2442258]	protein_coding	5	140709882	140747194	1
ENSMUSG00000026526	1044.48	1.35074	0.423849	3.18683	0.00143839	0.0770737	14194	Fh1	fumarate hydratase 1 [Source:MGI Symbol;Acc:MGI:95530]	protein_coding	1	175427940	175453201	-1
ENSMUSG00000058240	894.307	0.887593	0.278702	3.18474	0.00144886	0.0773416	66609	Cryzl1	crystallin, zeta (quinone reductase)-like 1 [Source:MGI Symbol;Acc:MGI:1913859]	protein_coding	16	91486210	91525863	-1
ENSMUSG00000020376	941.827	-0.901758	0.283752	-3.17798	0.00148305	0.077414	59044	Rnf130	ring finger protein 130 [Source:MGI Symbol;Acc:MGI:1891717]	protein_coding	11	49916173	50016546	1
ENSMUSG00000022246	533.7	1.90699	0.59976	3.17959	0.00147485	0.077414	75646	Rai14	retinoic acid induced 14 [Source:MGI Symbol;Acc:MGI:1922896]	protein_coding	15	10569055	10714710	-1
ENSMUSG00000023972	274.661	-2.93004	0.920855	-3.18187	0.00146329	0.077414	71461	Ptk7	PTK7 protein tyrosine kinase 7 [Source:MGI Symbol;Acc:MGI:1918711]	protein_coding	17	46875397	46940430	-1
ENSMUSG00000027671	1348.85	0.995236	0.31303	3.17937	0.00147597	0.077414	56456	Actl6a	actin-like 6A [Source:MGI Symbol;Acc:MGI:1861453]	protein_coding	3	32760447	32781122	1
ENSMUSG00000084987	32.535	8.20575	2.58138	3.17882	0.00147874	0.077414	NA	Gm13134	predicted gene 13134 [Source:MGI Symbol;Acc:MGI:3650641]	lncRNA	4	154685654	154688659	1
ENSMUSG00000101693	48.7647	-9.47963	2.98197	-3.17898	0.00147794	0.077414	NA	Gm19461	predicted gene, 19461 [Source:MGI Symbol;Acc:MGI:5011646]	lncRNA	1	133178136	133197546	-1
ENSMUSG00000041444	713.126	-0.895993	0.282074	-3.17645	0.00149092	0.0775387	330914	Arhgap32	Rho GTPase activating protein 32 [Source:MGI Symbol;Acc:MGI:2450166]	protein_coding	9	32027432	32179742	1
ENSMUSG00000020894	363.191	-1.37178	0.432194	-3.17398	0.00150362	0.0776918	22318	Vamp2	vesicle-associated membrane protein 2 [Source:MGI Symbol;Acc:MGI:1313277]	protein_coding	11	68979316	68983210	1
ENSMUSG00000022091	666.904	-0.744107	0.234457	-3.17375	0.00150485	0.0776918	20410	Sorbs3	sorbin and SH3 domain containing 3 [Source:MGI Symbol;Acc:MGI:700013]	protein_coding	14	70417917	70449438	-1
ENSMUSG00000105677	34.8568	8.30507	2.62139	3.16819	0.0015339	0.0789036	NA	Gm43328	predicted gene 43328 [Source:MGI Symbol;Acc:MGI:5663465]	lncRNA	3	105639760	105641193	-1
ENSMUSG00000025747	1690.91	2.05915	0.650773	3.16416	0.0015553	0.0794897	22171	Tyms	thymidylate synthase [Source:MGI Symbol;Acc:MGI:98878]	protein_coding	5	30263200	30278615	-1
ENSMUSG00000034867	974.439	1.33027	0.42045	3.16393	0.00155653	0.0794897	245886	Ankrd27	ankyrin repeat domain 27 (VPS9 domain) [Source:MGI Symbol;Acc:MGI:2444103]	protein_coding	7	35285669	35338651	1
ENSMUSG00000083281	12.9039	6.87263	2.17384	3.16152	0.00156951	0.0798642	NA	Gm13332	predicted gene 13332 [Source:MGI Symbol;Acc:MGI:3649261]	processed_pseudogene	2	19106512	19107909	-1
ENSMUSG00000022800	1234.11	1.5443	0.489219	3.15666	0.00159585	0.0803377	69823	Fyttd1	forty-two-three domain containing 1 [Source:MGI Symbol;Acc:MGI:1917955]	protein_coding	16	32697870	32729245	1
ENSMUSG00000055733	178.549	4.9741	1.57529	3.15757	0.00159088	0.0803377	54561	Nap1l3	nucleosome assembly protein 1-like 3 [Source:MGI Symbol;Acc:MGI:1859565]	protein_coding	X	121304262	121307098	-1
ENSMUSG00000078812	9660.5	0.55395	0.175469	3.15696	0.00159421	0.0803377	276770	Eif5a	eukaryotic translation initiation factor 5A [Source:MGI Symbol;Acc:MGI:106248]	protein_coding	11	69807540	69812784	-1
ENSMUSG00000099681	38.7846	7.48084	2.3732	3.15221	0.00162037	0.0812828	NA	1700052K11Rik	RIKEN cDNA 1700052K11 gene [Source:MGI Symbol;Acc:MGI:1920681]	lncRNA	11	105068552	105072259	-1
ENSMUSG00000061759	417.933	2.93826	0.933304	3.14823	0.00164261	0.082107	73419	Armt1	acidic residue methyltransferase 1 [Source:MGI Symbol;Acc:MGI:1920669]	protein_coding	10	4382467	4405141	1
ENSMUSG00000000627	61.3445	8.14581	2.60015	3.13282	0.00173138	0.0840656	20355	Sema4f	sema domain, immunoglobulin domain (Ig), TM domain, and short cytoplasmic domain [Source:MGI Symbol;Acc:MGI:1340055]	protein_coding	6	82888866	82916750	-1
ENSMUSG00000008475	2472.35	1.20417	0.383568	3.1394	0.00169297	0.0840656	67771	Arpc5	actin related protein 2/3 complex, subunit 5 [Source:MGI Symbol;Acc:MGI:1915021]	protein_coding	1	152642293	152651348	1
ENSMUSG00000020691	601.734	1.84351	0.587465	3.13808	0.00170056	0.0840656	52686	Mettl2	methyltransferase like 2 [Source:MGI Symbol;Acc:MGI:1289171]	protein_coding	11	105017251	105031220	1
ENSMUSG00000022386	333.136	1.61872	0.516972	3.13115	0.00174121	0.0840656	72026	Trmu	tRNA 5-methylaminomethyl-2-thiouridylate methyltransferase [Source:MGI Symbol;Acc:MGI:1919276]	protein_coding	15	85763513	85781595	1
ENSMUSG00000032180	554.866	-1.39541	0.444655	-3.13818	0.0017	0.0840656	17083	Tmed1	transmembrane p24 trafficking protein 1 [Source:MGI Symbol;Acc:MGI:106201]	protein_coding	9	21418849	21421548	-1
ENSMUSG00000040189	143.815	-4.93354	1.57495	-3.1325	0.00173322	0.0840656	211535	Odad1	outer dynein arm docking complex subunit 1 [Source:MGI Symbol;Acc:MGI:2446120]	protein_coding	7	45573496	45598387	1
ENSMUSG00000040479	1924.24	-1.28989	0.411856	-3.1319	0.0017368	0.0840656	104418	Dgkz	diacylglycerol kinase zeta [Source:MGI Symbol;Acc:MGI:1278339]	protein_coding	2	91763169	91806209	-1
ENSMUSG00000042111	817.698	1.37007	0.436912	3.13581	0.00171383	0.0840656	69668	Ccdc115	coiled-coil domain containing 115 [Source:MGI Symbol;Acc:MGI:1916918]	protein_coding	1	34475751	34478753	-1
ENSMUSG00000078877	14.665	6.07233	1.93594	3.13664	0.00170897	0.0840656	100039123	Gm14295	predicted gene 14295 [Source:MGI Symbol;Acc:MGI:3709624]	protein_coding	2	176490405	176503016	1
ENSMUSG00000106820	46.1987	8.71024	2.7792	3.13408	0.00172396	0.0840656	100039805	D5Ertd605e	DNA segment, Chr 5, ERATO Doi 605, expressed [Source:MGI Symbol;Acc:MGI:1277165]	lncRNA	5	147355411	147359854	1
ENSMUSG00000029752	440.68	2.56515	0.82012	3.12777	0.00176138	0.0844624	27053	Asns	asparagine synthetase [Source:MGI Symbol;Acc:MGI:1350929]	protein_coding	6	7675169	7693254	-1
ENSMUSG00000037049	823.857	-1.54309	0.493214	-3.12865	0.00175611	0.0844624	20597	Smpd1	sphingomyelin phosphodiesterase 1, acid lysosomal [Source:MGI Symbol;Acc:MGI:98325]	protein_coding	7	105203567	105207596	1
ENSMUSG00000021254	170.629	-2.48433	0.794904	-3.12533	0.00177609	0.0848801	70373	Gpatch2l	G patch domain containing 2 like [Source:MGI Symbol;Acc:MGI:1917623]	protein_coding	12	86288632	86338558	1
ENSMUSG00000025076	606.257	1.54831	0.496315	3.11961	0.0018109	0.0862527	12369	Casp7	caspase 7 [Source:MGI Symbol;Acc:MGI:109383]	protein_coding	19	56385561	56430776	1
ENSMUSG00000059482	259.833	-3.29849	1.06143	-3.1076	0.00188612	0.0895156	67157	2610301B20Rik	RIKEN cDNA 2610301B20 gene [Source:MGI Symbol;Acc:MGI:1914407]	protein_coding	4	10874498	10899425	1
ENSMUSG00000097321	59.5553	-4.48565	1.44388	-3.10667	0.00189207	0.0895156	625175	1700028E10Rik	RIKEN cDNA 1700028E10 gene [Source:MGI Symbol;Acc:MGI:1916713]	lncRNA	5	151292140	151355583	1
ENSMUSG00000097321	59.5553	-4.48565	1.44388	-3.10667	0.00189207	0.0895156	100042166	1700028E10Rik	RIKEN cDNA 1700028E10 gene [Source:MGI Symbol;Acc:MGI:1916713]	lncRNA	5	151292140	151355583	1
ENSMUSG00000019795	1607.5	0.872439	0.280991	3.10486	0.00190367	0.0897645	18537	Pcmt1	protein-L-isoaspartate (D-aspartate) O-methyltransferase 1 [Source:MGI Symbol;Acc:MGI:97502]	protein_coding	10	7505137	7556900	-1
ENSMUSG00000007039	991.183	-1.14166	0.368166	-3.10093	0.00192917	0.0904065	51793	Ddah2	dimethylarginine dimethylaminohydrolase 2 [Source:MGI Symbol;Acc:MGI:1859016]	protein_coding	17	35278011	35281071	1
ENSMUSG00000068601	19.0643	7.43392	2.39743	3.10079	0.00193007	0.0904065	621427	Gm10244	predicted gene 10244 [Source:MGI Symbol;Acc:MGI:3642504]	lncRNA	6	39396821	39398228	1
ENSMUSG00000054099	227.649	1.85071	0.597847	3.09562	0.00196399	0.0916917	319653	Slc25a40	solute carrier family 25, member 40 [Source:MGI Symbol;Acc:MGI:2442486]	protein_coding	5	8472850	8504797	1
ENSMUSG00000045045	15.849	6.17891	1.99678	3.09444	0.00197187	0.0917568	225875	Lrfn4	leucine rich repeat and fibronectin type III domain containing 4 [Source:MGI Symbol;Acc:MGI:2385612]	protein_coding	19	4661813	4665695	-1
ENSMUSG00000001334	33.0653	-8.19269	2.65861	-3.08157	0.00205912	0.09336	384061	Fndc5	fibronectin type III domain containing 5 [Source:MGI Symbol;Acc:MGI:1917614]	protein_coding	4	129030792	129038386	1
ENSMUSG00000027954	350.91	-1.90734	0.61782	-3.08722	0.00202041	0.09336	13636	Efna1	ephrin A1 [Source:MGI Symbol;Acc:MGI:103236]	protein_coding	3	89179040	89188449	-1
ENSMUSG00000031861	50.5884	7.86874	2.55224	3.08308	0.00204872	0.09336	53978	Lpar2	lysophosphatidic acid receptor 2 [Source:MGI Symbol;Acc:MGI:1858422]	protein_coding	8	70275079	70283752	1
ENSMUSG00000054484	271.865	2.32855	0.755476	3.08223	0.00205455	0.09336	96957	Tmem62	transmembrane protein 62 [Source:MGI Symbol;Acc:MGI:2139461]	protein_coding	2	120807498	120838333	1
ENSMUSG00000062591	41.0935	-9.23276	2.99207	-3.08574	0.00203048	0.09336	22153	Tubb4a	tubulin, beta 4A class IVA [Source:MGI Symbol;Acc:MGI:107848]	protein_coding	17	57387066	57394782	-1
ENSMUSG00000066235	628.508	1.26972	0.411588	3.08493	0.00203603	0.09336	215494	Pomgnt2	protein O-linked mannose beta 1,4-N-acetylglucosaminyltransferase 2 [Source:MGI Symbol;Acc:MGI:2143424]	protein_coding	9	121810672	121826176	-1
ENSMUSG00000066952	67.3884	-4.94728	1.6051	-3.08222	0.00205464	0.09336	231646	Myo1h	myosin 1H [Source:MGI Symbol;Acc:MGI:1914674]	protein_coding	5	114427227	114503418	1
ENSMUSG00000085112	41.9834	-6.00518	1.94754	-3.08347	0.00204599	0.09336	100415915	A530072M11Rik	RIKEN cDNA gene A530072M11 [Source:MGI Symbol;Acc:MGI:4440477]	lncRNA	4	16164110	16266225	1
ENSMUSG00000027018	1630.86	1.36855	0.444723	3.0773	0.00208882	0.0944039	107435	Hat1	histone aminotransferase 1 [Source:MGI Symbol;Acc:MGI:96013]	protein_coding	2	71219302	71271966	1
ENSMUSG00000018196	528.633	1.12151	0.36465	3.07559	0.00210088	0.0946467	69367	Glrx2	glutaredoxin 2 (thioltransferase) [Source:MGI Symbol;Acc:MGI:1916617]	protein_coding	1	143592076	143625414	1
ENSMUSG00000040340	53.1487	7.93938	2.58237	3.07445	0.0021089	0.0947061	76406	Tex45	testis expressed 45 [Source:MGI Symbol;Acc:MGI:1923656]	protein_coding	8	3520862	3537181	1
ENSMUSG00000037434	29.1422	-5.14543	1.67615	-3.06979	0.00214209	0.0958925	22782	Slc30a1	solute carrier family 30 (zinc transporter), member 1 [Source:MGI Symbol;Acc:MGI:1345281]	protein_coding	1	191638879	191645359	1
ENSMUSG00000022132	23.3095	6.74085	2.20037	3.06351	0.00218759	0.0976203	58187	Cldn10	claudin 10 [Source:MGI Symbol;Acc:MGI:1913101]	protein_coding	14	119025320	119112901	1
ENSMUSG00000034472	28.2609	8.00267	2.61312	3.0625	0.00219496	0.0976412	75141	Rasd2	RASD family, member 2 [Source:MGI Symbol;Acc:MGI:1922391]	protein_coding	8	75940572	75950741	1
ENSMUSG00000034538	21.8298	6.64927	2.17341	3.05938	0.00221795	0.0983547	232854	Zfp418	zinc finger protein 418 [Source:MGI Symbol;Acc:MGI:2444763]	protein_coding	7	7174329	7186561	1
ENSMUSG00000039844	1052.6	-1.6054	0.525924	-3.05254	0.00226913	0.10031	107746	Rapgef1	Rap guanine nucleotide exchange factor (GEF) 1 [Source:MGI Symbol;Acc:MGI:104580]	protein_coding	2	29509732	29630990	1
ENSMUSG00000024981	1699.95	1.11553	0.366137	3.04676	0.00231322	0.101338	433256	Acsl5	acyl-CoA synthetase long-chain family member 5 [Source:MGI Symbol;Acc:MGI:1919129]	protein_coding	19	55240370	55286152	1
ENSMUSG00000030638	21.4613	-8.29457	2.72221	-3.047	0.00231136	0.101338	20408	Sh3gl3	SH3-domain GRB2-like 3 [Source:MGI Symbol;Acc:MGI:700011]	protein_coding	7	81823588	81956627	1
ENSMUSG00000035232	1511.54	0.984149	0.323123	3.04574	0.00232105	0.101338	236900	Pdk3	pyruvate dehydrogenase kinase, isoenzyme 3 [Source:MGI Symbol;Acc:MGI:2384308]	protein_coding	X	92808213	92875807	-1
ENSMUSG00000048921	78.6614	4.7801	1.56897	3.04665	0.00231411	0.101338	71131	Zfp689	zinc finger protein 689 [Source:MGI Symbol;Acc:MGI:1918381]	protein_coding	7	127041308	127048330	-1
ENSMUSG00000100078	46.4528	-2.04761	0.673163	-3.04177	0.00235193	0.10237	NA	Gm6170	predicted gene 6170 [Source:MGI Symbol;Acc:MGI:3643368]	processed_pseudogene	1	128447810	128449197	-1
ENSMUSG00000045349	334.573	1.7741	0.583547	3.04019	0.00236427	0.102565	230863	Sh2d5	SH2 domain containing 5 [Source:MGI Symbol;Acc:MGI:2446215]	protein_coding	4	137977714	137988643	1
ENSMUSG00000102329	47.843	8.76209	2.88289	3.03935	0.00237091	0.102565	NA	Gm10851	predicted gene 10851 [Source:MGI Symbol;Acc:MGI:3641824]	lncRNA	2	11526517	11535647	1
ENSMUSG00000029075	74.0268	-4.86325	1.60187	-3.03599	0.00239751	0.103086	22163	Tnfrsf4	tumor necrosis factor receptor superfamily, member 4 [Source:MGI Symbol;Acc:MGI:104512]	protein_coding	4	156098300	156101069	1
ENSMUSG00000040883	437.803	-1.25953	0.414779	-3.03662	0.00239249	0.103086	235043	Tmem205	transmembrane protein 205 [Source:MGI Symbol;Acc:MGI:3045495]	protein_coding	9	21832304	21838852	-1
ENSMUSG00000083606	40.3143	8.51495	2.80853	3.03182	0.00243086	0.104203	NA	Gm15916	predicted gene 15916 [Source:MGI Symbol;Acc:MGI:3801989]	processed_pseudogene	14	3637665	3638400	-1
ENSMUSG00000001025	647.759	-1.57373	0.519883	-3.02708	0.00246927	0.104901	20200	S100a6	S100 calcium binding protein A6 (calcyclin) [Source:MGI Symbol;Acc:MGI:1339467]	protein_coding	3	90520189	90531488	1
ENSMUSG00000018599	71.9401	4.51788	1.49304	3.02595	0.00247851	0.104901	237781	Mief2	mitochondrial elongation factor 2 [Source:MGI Symbol;Acc:MGI:2144199]	protein_coding	11	60619224	60623777	1
ENSMUSG00000024660	402.506	1.84613	0.610211	3.02539	0.00248312	0.104901	16319	Incenp	inner centromere protein [Source:MGI Symbol;Acc:MGI:1313288]	protein_coding	19	9849660	9876915	-1
ENSMUSG00000029726	517.581	-1.23656	0.408746	-3.02526	0.00248423	0.104901	231803	Mepce	methylphosphate capping enzyme [Source:MGI Symbol;Acc:MGI:106477]	protein_coding	5	137780168	137785917	-1
ENSMUSG00000087179	17.1128	6.30941	2.08407	3.02744	0.00246636	0.104901	NA	5730471H19Rik	RIKEN cDNA 5730471H19 gene [Source:MGI Symbol;Acc:MGI:3642639]	lncRNA	2	156674969	156681812	-1
ENSMUSG00000037613	50.3079	8.83435	2.92348	3.02185	0.00251231	0.105457	79201	Tnfrsf23	tumor necrosis factor receptor superfamily, member 23 [Source:MGI Symbol;Acc:MGI:1930269]	protein_coding	7	143219546	143239609	-1
ENSMUSG00000060301	750.62	-1.32562	0.438618	-3.02227	0.00250887	0.105457	72128	2610008E11Rik	RIKEN cDNA 2610008E11 gene [Source:MGI Symbol;Acc:MGI:1919378]	protein_coding	10	78900208	78933434	-1
ENSMUSG00000018042	1436.47	1.00812	0.334127	3.01717	0.00255147	0.105535	109754	Cyb5r3	cytochrome b5 reductase 3 [Source:MGI Symbol;Acc:MGI:94893]	protein_coding	15	83037695	83056793	-1
ENSMUSG00000022772	229.011	2.10597	0.697363	3.0199	0.00252858	0.105535	320213	Senp5	SUMO/sentrin specific peptidase 5 [Source:MGI Symbol;Acc:MGI:2443596]	protein_coding	16	31778490	31822105	-1
ENSMUSG00000029804	331.549	1.69734	0.562461	3.0177	0.00254705	0.105535	73998	Herc3	hect domain and RLD 3 [Source:MGI Symbol;Acc:MGI:1921248]	protein_coding	6	58808450	58897383	1
ENSMUSG00000059772	340.309	1.72131	0.570408	3.01767	0.00254722	0.105535	75764	Slx1b	SLX1 structure-specific endonuclease subunit homolog B (S. cerevisiae) [Source:MGI Symbol;Acc:MGI:1915220]	protein_coding	7	126288640	126294956	-1
ENSMUSG00000092060	996.419	2.19799	0.728244	3.01821	0.00254277	0.105535	666938	Bend4	BEN domain containing 4 [Source:MGI Symbol;Acc:MGI:3648414]	protein_coding	5	67549490	67585653	-1
ENSMUSG00000004393	1303.98	1.13241	0.375782	3.01348	0.00258272	0.106516	52513	Ddx56	DEAD box helicase 56 [Source:MGI Symbol;Acc:MGI:1277172]	protein_coding	11	6208919	6217772	-1
ENSMUSG00000048445	60.8112	4.41774	1.46767	3.01003	0.00261219	0.107419	71276	Ccdc57	coiled-coil domain containing 57 [Source:MGI Symbol;Acc:MGI:1918526]	protein_coding	11	120717355	120823698	-1
ENSMUSG00000054517	724.496	1.01723	0.338053	3.00908	0.00262037	0.107443	338364	Trim65	tripartite motif-containing 65 [Source:MGI Symbol;Acc:MGI:2442815]	protein_coding	11	116012672	116021954	-1
ENSMUSG00000103085	282.266	-2.00006	0.665379	-3.00589	0.00264805	0.108264	NA	Gm38120	predicted gene, 38120 [Source:MGI Symbol;Acc:MGI:5611348]	TEC	1	13413787	13418428	-1
ENSMUSG00000021611	71.0921	3.68503	1.22772	3.00153	0.00268626	0.109407	21752	Tert	telomerase reverse transcriptase [Source:MGI Symbol;Acc:MGI:1202709]	protein_coding	13	73775030	73797962	1
ENSMUSG00000103756	37.6664	8.41519	2.80419	3.00094	0.00269148	0.109407	NA	Gm37285	predicted gene, 37285 [Source:MGI Symbol;Acc:MGI:5610513]	TEC	1	66838818	66839956	-1
ENSMUSG00000034993	318.14	-0.817823	0.272837	-2.99748	0.00272225	0.110069	26949	Vat1	vesicle amine transport 1 [Source:MGI Symbol;Acc:MGI:1349450]	protein_coding	11	101349571	101357056	-1
ENSMUSG00000093787	12.2221	-7.48306	2.49655	-2.99736	0.00272333	0.110069	NA	NA	NA	NA	NA	NA	NA	NA
ENSMUSG00000028664	14.6435	-7.74242	2.5842	-2.99606	0.00273496	0.110224	13844	Ephb2	Eph receptor B2 [Source:MGI Symbol;Acc:MGI:99611]	protein_coding	4	136374850	136563299	-1
ENSMUSG00000049555	29.9391	-6.93551	2.31829	-2.99165	0.00277479	0.111512	20776	Tmie	transmembrane inner ear [Source:MGI Symbol;Acc:MGI:2159400]	protein_coding	9	110694779	110709181	-1
ENSMUSG00000038170	471.723	1.67809	0.561321	2.98954	0.00279395	0.111964	83679	Pde4dip	phosphodiesterase 4D interacting protein (myomegalin) [Source:MGI Symbol;Acc:MGI:1891434]	protein_coding	3	97597140	97796023	-1
ENSMUSG00000035093	664.059	-1.24252	0.415769	-2.98849	0.00280356	0.112032	70354	Secisbp2l	SECIS binding protein 2-like [Source:MGI Symbol;Acc:MGI:1917604]	protein_coding	2	125578906	125624790	-1
ENSMUSG00000027763	10953.9	0.94139	0.315451	2.98427	0.00284258	0.113271	56758	Mbnl1	muscleblind like splicing factor 1 [Source:MGI Symbol;Acc:MGI:1928482]	protein_coding	3	60380251	60537171	1
ENSMUSG00000025742	831.977	2.06588	0.693104	2.98062	0.00287667	0.113987	110639	Prps2	phosphoribosyl pyrophosphate synthetase 2 [Source:MGI Symbol;Acc:MGI:97776]	protein_coding	X	166129318	166165745	-1
ENSMUSG00000070166	15.4537	7.12694	2.39101	2.98072	0.00287572	0.113987	115485864	Gm25821	predicted gene, 25821 [Source:MGI Symbol;Acc:MGI:5455598]	snoRNA	12	21337928	21338060	1
ENSMUSG00000029090	402.627	1.66614	0.559267	2.97915	0.00289049	0.114215	70693	Adgra3	adhesion G protein-coupled receptor A3 [Source:MGI Symbol;Acc:MGI:1917943]	protein_coding	5	50117298	50216348	-1
ENSMUSG00000071715	180.466	1.84548	0.619852	2.97729	0.00290806	0.114589	17972	Ncf4	neutrophil cytosolic factor 4 [Source:MGI Symbol;Acc:MGI:109186]	protein_coding	15	78129001	78146780	1
ENSMUSG00000002059	39.6435	8.49126	2.85828	2.97076	0.00297061	0.115776	19376	Rab34	RAB34, member RAS oncogene family [Source:MGI Symbol;Acc:MGI:104606]	protein_coding	11	78079256	78083019	1
ENSMUSG00000031770	2007.27	1.27281	0.42845	2.97073	0.00297093	0.115776	64209	Herpud1	homocysteine-inducible, endoplasmic reticulum stress-inducible, ubiquitin-like domain member 1 [Source:MGI Symbol;Acc:MGI:1927406]	protein_coding	8	95113066	95122005	1
ENSMUSG00000089832	409.421	1.89314	0.637206	2.971	0.00296835	0.115776	192192	Shkbp1	Sh3kbp1 binding protein 1 [Source:MGI Symbol;Acc:MGI:2385803]	protein_coding	7	27041558	27055444	-1
ENSMUSG00000103857	40.9431	-6.72397	2.26256	-2.97184	0.0029602	0.115776	NA	Gm37249	predicted gene, 37249 [Source:MGI Symbol;Acc:MGI:5610477]	TEC	9	99189636	99192504	1
ENSMUSG00000031575	1074.07	1.32277	0.446408	2.96313	0.00304523	0.118346	23808	Ash2l	ASH2 like histone lysine methyltransferase complex subunit [Source:MGI Symbol;Acc:MGI:1344416]	protein_coding	8	26306024	26337722	-1
ENSMUSG00000057880	41.9991	8.57306	2.89628	2.96002	0.00307615	0.11922	268860	Abat	4-aminobutyrate aminotransferase [Source:MGI Symbol;Acc:MGI:2443582]	protein_coding	16	8331293	8439432	1
ENSMUSG00000027405	1665.34	1.11556	0.377129	2.95803	0.00309615	0.119341	67134	Nop56	NOP56 ribonucleoprotein [Source:MGI Symbol;Acc:MGI:1914384]	protein_coding	2	130116350	130121233	1
ENSMUSG00000028864	425.044	1.97878	0.668826	2.95858	0.00309056	0.119341	15234	Hgf	hepatocyte growth factor [Source:MGI Symbol;Acc:MGI:96079]	protein_coding	5	16758493	16825150	1
ENSMUSG00000073555	234.909	-3.68821	1.2472	-2.95719	0.00310458	0.119341	240327	Gm4951	predicted gene 4951 [Source:MGI Symbol;Acc:MGI:3644953]	protein_coding	18	60345152	60380892	1
ENSMUSG00000042520	3773.02	0.830912	0.28157	2.951	0.00316749	0.121101	74383	Ubap2l	ubiquitin-associated protein 2-like [Source:MGI Symbol;Acc:MGI:1921633]	protein_coding	3	89907447	89959935	-1
ENSMUSG00000056938	75.1935	3.93307	1.33263	2.95136	0.00316383	0.121101	67131	Acbd4	acyl-Coenzyme A binding domain containing 4 [Source:MGI Symbol;Acc:MGI:1914381]	protein_coding	11	102992508	103003026	1
ENSMUSG00000037259	35.716	-9.03038	3.06287	-2.94834	0.00319484	0.121817	241688	Dzank1	double zinc ribbon and ankyrin repeat domains 1 [Source:MGI Symbol;Acc:MGI:2139080]	protein_coding	2	144312477	144369334	-1
ENSMUSG00000021048	1312.99	0.941086	0.319665	2.94397	0.0032403	0.123212	108156	Mthfd1	methylenetetrahydrofolate dehydrogenase (NADP+ dependent), methenyltetrahydrofolate cyclohydrolase, formyltetrahydrofolate synthase [Source:MGI Symbol;Acc:MGI:1342005]	protein_coding	12	76302072	76366577	1
ENSMUSG00000093465	115.821	5.34975	1.81769	2.94316	0.00324885	0.123212	NA	Gm20682	predicted gene 20682 [Source:MGI Symbol;Acc:MGI:5313129]	lncRNA	12	99258867	99262879	-1
ENSMUSG00000016541	2301.57	0.818258	0.278235	2.94089	0.00327272	0.123786	54138	Atxn10	ataxin 10 [Source:MGI Symbol;Acc:MGI:1859293]	protein_coding	15	85220446	85347413	1
ENSMUSG00000029669	25.6577	-7.82754	2.66618	-2.93586	0.00332621	0.124478	269831	Tspan12	tetraspanin 12 [Source:MGI Symbol;Acc:MGI:1889818]	protein_coding	6	21771394	21852514	-1
ENSMUSG00000042389	593.025	1.50071	0.510986	2.93689	0.00331521	0.124478	381802	Tsen2	tRNA splicing endonuclease subunit 2 [Source:MGI Symbol;Acc:MGI:2141599]	protein_coding	6	115521625	115555589	1
ENSMUSG00000048696	48.5659	-4.07009	1.38551	-2.9376	0.00330762	0.124478	237400	Mex3d	mex3 RNA binding family member D [Source:MGI Symbol;Acc:MGI:2681847]	protein_coding	10	80216189	80223493	-1
ENSMUSG00000079293	27.7924	-7.94124	2.70463	-2.93616	0.00332301	0.124478	56644	Clec7a	C-type lectin domain family 7, member a [Source:MGI Symbol;Acc:MGI:1861431]	polymorphic_pseudogene	6	129438554	129449742	-1
ENSMUSG00000015656	2310.26	0.63618	0.217296	2.92772	0.00341459	0.126583	15481	Hspa8	heat shock protein 8 [Source:MGI Symbol;Acc:MGI:105384]	protein_coding	9	40712280	40721383	1
ENSMUSG00000024601	1154.16	1.12727	0.385042	2.92766	0.00341525	0.126583	66307	Isoc1	isochorismatase domain containing 1 [Source:MGI Symbol;Acc:MGI:1913557]	protein_coding	18	58792538	58813440	1
ENSMUSG00000032612	1350.49	0.944369	0.322598	2.92738	0.00341827	0.126583	22258	Usp4	ubiquitin specific peptidase 4 (proto-oncogene) [Source:MGI Symbol;Acc:MGI:98905]	protein_coding	9	108225052	108269744	1
ENSMUSG00000084218	12.192	-4.76155	1.62578	-2.92877	0.00340302	0.126583	NA	Gm8145	predicted gene 8145 [Source:MGI Symbol;Acc:MGI:3644272]	processed_pseudogene	5	107389489	107390233	1
ENSMUSG00000075028	534.488	-1.73551	0.593253	-2.92541	0.00343997	0.127054	100042784	Prdm11	PR domain containing 11 [Source:MGI Symbol;Acc:MGI:2685553]	protein_coding	2	92802363	92876512	-1
ENSMUSG00000097039	78.947	4.19368	1.4358	2.9208	0.00349135	0.128282	NA	Pvt1	Pvt1 oncogene [Source:MGI Symbol;Acc:MGI:97824]	lncRNA	15	61909835	62249945	1
ENSMUSG00000097818	13.2571	-7.6032	2.60279	-2.92117	0.00348715	0.128282	NA	NA	NA	NA	NA	NA	NA	NA
ENSMUSG00000053799	651.966	1.18279	0.405199	2.91903	0.00351122	0.128678	107371	Exoc6	exocyst complex component 6 [Source:MGI Symbol;Acc:MGI:1351611]	protein_coding	19	37509327	37672507	1
ENSMUSG00000026563	265.268	1.83419	0.628805	2.91694	0.00353484	0.129209	27878	Tada1	transcriptional adaptor 1 [Source:MGI Symbol;Acc:MGI:1196415]	protein_coding	1	166206666	166221190	1
ENSMUSG00000002227	452.15	1.15248	0.395299	2.91546	0.00355169	0.12949	17454	Mov10	Mov10 RISC complex RNA helicase [Source:MGI Symbol;Acc:MGI:97054]	protein_coding	3	104702152	104725879	-1
ENSMUSG00000021773	243.743	1.92936	0.662864	2.91064	0.00360687	0.129559	69156	Comtd1	catechol-O-methyltransferase domain containing 1 [Source:MGI Symbol;Acc:MGI:1916406]	protein_coding	14	21895923	21899045	-1
ENSMUSG00000024397	35.7692	-9.03241	3.10053	-2.91318	0.00357767	0.129559	11629	Aif1	allograft inflammatory factor 1 [Source:MGI Symbol;Acc:MGI:1343098]	protein_coding	17	35389967	35395044	-1
ENSMUSG00000029001	65.3806	-4.73376	1.62578	-2.91168	0.00359493	0.129559	230903	Fbxo44	F-box protein 44 [Source:MGI Symbol;Acc:MGI:1354744]	protein_coding	4	148237257	148244939	-1
ENSMUSG00000029701	829.043	1.81519	0.623669	2.9105	0.00360853	0.129559	68272	Rbm28	RNA binding motif protein 28 [Source:MGI Symbol;Acc:MGI:2655711]	protein_coding	6	29123575	29165005	-1
ENSMUSG00000097397	24.9696	-7.1168	2.44494	-2.91083	0.00360471	0.129559	100503704	Gm16861	predicted gene, 16861 [Source:MGI Symbol;Acc:MGI:4439785]	lncRNA	16	4752913	4757497	-1
ENSMUSG00000104795	19.86	-5.83941	2.00372	-2.91429	0.00356499	0.129559	NA	Gm42783	predicted gene 42783 [Source:MGI Symbol;Acc:MGI:5662920]	TEC	3	96631842	96632636	-1
ENSMUSG00000041763	826.77	1.09898	0.378148	2.90622	0.0036582	0.13101	22019	Tpp2	tripeptidyl peptidase II [Source:MGI Symbol;Acc:MGI:102724]	protein_coding	1	43972807	44042160	1
ENSMUSG00000030880	639.645	1.76201	0.606596	2.90474	0.00367554	0.131298	26939	Polr3e	polymerase (RNA) III (DNA directed) polypeptide E [Source:MGI Symbol;Acc:MGI:1349452]	protein_coding	7	120516967	120546655	1
ENSMUSG00000032373	20.2842	-5.452	1.87904	-2.90148	0.00371406	0.132008	76459	Car12	carbonic anhydrase 12 [Source:MGI Symbol;Acc:MGI:1923709]	protein_coding	9	66620968	66674127	1
ENSMUSG00000100632	24.2632	7.78261	2.68188	2.90192	0.00370884	0.132008	100037260	9430060I03Rik	RIKEN cDNA 9430060I03 gene [Source:MGI Symbol;Acc:MGI:3702484]	lncRNA	1	92861248	92878312	-1
ENSMUSG00000028884	1814.72	0.931137	0.321208	2.89886	0.00374517	0.13278	19891	Rpa2	replication protein A2 [Source:MGI Symbol;Acc:MGI:1339939]	protein_coding	4	132495643	132506063	1
ENSMUSG00000019796	78.9608	-7.19395	2.48256	-2.8978	0.00375794	0.1329	237253	Lrp11	low density lipoprotein receptor-related protein 11 [Source:MGI Symbol;Acc:MGI:2442989]	protein_coding	10	7465564	7501247	1
ENSMUSG00000086993	68.4115	6.30475	2.1778	2.89501	0.00379143	0.133749	102641859	Rsf1os2	remodeling and spacing factor 1, opposite strand 2 [Source:MGI Symbol;Acc:MGI:3642179]	lncRNA	7	97299217	97346035	-1
ENSMUSG00000104493	20.6842	-6.77164	2.34032	-2.89347	0.00381006	0.134073	NA	Gm19552	predicted gene, 19552 [Source:MGI Symbol;Acc:MGI:5011737]	TEC	1	82329938	82332770	1
ENSMUSG00000020639	37.8722	8.42523	2.91547	2.88984	0.00385437	0.134627	382562	Pfn4	profilin family, member 4 [Source:MGI Symbol;Acc:MGI:1920121]	protein_coding	12	4819022	4828813	1
ENSMUSG00000055541	517.039	1.41276	0.488821	2.89013	0.0038508	0.134627	52855	Lair1	leukocyte-associated Ig-like receptor 1 [Source:MGI Symbol;Acc:MGI:105492]	protein_coding	7	4006401	4066203	-1
ENSMUSG00000084099	30.4891	2.79849	0.96817	2.89049	0.00384642	0.134627	NA	Gm12929	predicted gene 12929 [Source:MGI Symbol;Acc:MGI:3652021]	processed_pseudogene	4	126370095	126370464	-1
ENSMUSG00000104925	27.1493	6.96559	2.41556	2.88363	0.00393119	0.136972	NA	Gm43061	predicted gene 43061 [Source:MGI Symbol;Acc:MGI:5663198]	lncRNA	3	103239459	103241699	1
ENSMUSG00000074166	387.886	2.40323	0.833736	2.88248	0.00394561	0.137137	101835	AW146154	expressed sequence AW146154 [Source:MGI Symbol;Acc:MGI:2142212]	protein_coding	7	41128298	41149314	-1
ENSMUSG00000020652	439.901	1.57378	0.547033	2.87693	0.0040156	0.139227	52504	Cenpo	centromere protein O [Source:MGI Symbol;Acc:MGI:1923800]	protein_coding	12	4246004	4284294	-1
ENSMUSG00000026519	841.171	-1.38922	0.483166	-2.87525	0.00403707	0.139629	208795	Tmem63a	transmembrane protein 63a [Source:MGI Symbol;Acc:MGI:2384789]	protein_coding	1	180769909	180802677	1
ENSMUSG00000017721	338.439	1.93669	0.673981	2.8735	0.00405946	0.140061	78928	Pigt	phosphatidylinositol glycan anchor biosynthesis, class T [Source:MGI Symbol;Acc:MGI:1926178]	protein_coding	2	164339440	164350221	1
ENSMUSG00000022901	107.792	5.43285	1.89237	2.87093	0.00409267	0.140709	12524	Cd86	CD86 antigen [Source:MGI Symbol;Acc:MGI:101773]	protein_coding	16	36424231	36486443	-1
ENSMUSG00000028542	39.266	-6.42421	2.238	-2.87051	0.00409814	0.140709	14664	Slc6a9	solute carrier family 6 (neurotransmitter transporter, glycine), member 9 [Source:MGI Symbol;Acc:MGI:95760]	protein_coding	4	117691703	117732395	1
ENSMUSG00000001998	250.227	2.4531	0.855045	2.86898	0.00411802	0.140743	108011	Ap4e1	adaptor-related protein complex AP-4, epsilon 1 [Source:MGI Symbol;Acc:MGI:1336993]	protein_coding	2	126850637	126909829	1
ENSMUSG00000042594	1165.73	1.04028	0.362799	2.86738	0.00413891	0.140743	16923	Sh2b3	SH2B adaptor protein 3 [Source:MGI Symbol;Acc:MGI:893598]	protein_coding	5	121953551	121975709	-1
ENSMUSG00000056515	2603.57	1.26953	0.442747	2.86739	0.00413868	0.140743	106572	Rab31	RAB31, member RAS oncogene family [Source:MGI Symbol;Acc:MGI:1914603]	protein_coding	17	65958724	66079747	-1
ENSMUSG00000057130	805.47	0.851279	0.296833	2.86787	0.00413239	0.140743	27366	Txnl4a	thioredoxin-like 4A [Source:MGI Symbol;Acc:MGI:1351613]	protein_coding	18	80250010	80269070	1
ENSMUSG00000021268	521.285	-3.37818	1.17999	-2.86288	0.0041981	0.141859	17263	Meg3	maternally expressed 3 [Source:MGI Symbol;Acc:MGI:1202886]	lncRNA	12	109506884	109538160	1
ENSMUSG00000027520	32.312	-8.88704	3.10454	-2.8626	0.00420182	0.141859	73884	Zdbf2	zinc finger, DBF-type containing 2 [Source:MGI Symbol;Acc:MGI:1921134]	protein_coding	1	63312424	63353735	1
ENSMUSG00000097042	207.532	-1.81175	0.632718	-2.86345	0.00419059	0.141859	NA	Gm17491	predicted gene, 17491 [Source:MGI Symbol;Acc:MGI:4937125]	lncRNA	8	22970307	22973348	1
ENSMUSG00000069792	27.3659	-7.91999	2.76837	-2.86089	0.00422459	0.142288	100034251	Wfdc17	WAP four-disulfide core domain 17 [Source:MGI Symbol;Acc:MGI:3649773]	protein_coding	11	83594817	83597094	1
ENSMUSG00000036918	858.435	-1.265	0.442527	-2.85858	0.00425548	0.142988	225049	Ttc7	tetratricopeptide repeat domain 7 [Source:MGI Symbol;Acc:MGI:1920999]	protein_coding	17	87590314	87689197	1
ENSMUSG00000062101	129.101	3.47766	1.21697	2.85764	0.00426804	0.14307	240120	Zfp119b	zinc finger protein 119b [Source:MGI Symbol;Acc:MGI:2385323]	protein_coding	17	56245381	56256500	-1
ENSMUSG00000001750	1968.87	1.00352	0.35134	2.85626	0.0042867	0.143356	27060	Tcirg1	T cell, immune regulator 1, ATPase, H+ transporting, lysosomal V0 protein A3 [Source:MGI Symbol;Acc:MGI:1350931]	protein_coding	19	3946050	3957133	-1
ENSMUSG00000018581	29.8668	-8.77356	3.07522	-2.85299	0.00433106	0.144498	13411	Dnah11	dynein, axonemal, heavy chain 11 [Source:MGI Symbol;Acc:MGI:1100864]	protein_coding	12	117841717	118162778	-1
ENSMUSG00000050530	569.863	1.04581	0.366721	2.85179	0.00434741	0.144702	269233	Fam171a1	family with sequence similarity 171, member A1 [Source:MGI Symbol;Acc:MGI:2442917]	protein_coding	2	3115261	3228843	1
ENSMUSG00000028980	745.971	1.59669	0.560464	2.84887	0.00438753	0.145695	100198	H6pd	hexose-6-phosphate dehydrogenase (glucose 1-dehydrogenase) [Source:MGI Symbol;Acc:MGI:2140356]	protein_coding	4	150063932	150093480	-1
ENSMUSG00000024276	986.839	1.24118	0.436213	2.84535	0.00443633	0.14697	69256	Zfp397	zinc finger protein 397 [Source:MGI Symbol;Acc:MGI:1916506]	protein_coding	18	24087749	24097730	1
ENSMUSG00000041852	917.864	-0.937451	0.329869	-2.84189	0.00448467	0.147902	21411	Tcf20	transcription factor 20 [Source:MGI Symbol;Acc:MGI:108399]	protein_coding	15	82692637	82872073	-1
ENSMUSG00000079470	274.694	4.12355	1.45101	2.84184	0.00448536	0.147902	195434	Utp14b	UTP14B small subunit processome component [Source:MGI Symbol;Acc:MGI:2445092]	protein_coding	1	78635755	78649229	1
ENSMUSG00000099373	39.9035	7.52402	2.651	2.83819	0.00453704	0.149258	NA	Gm19667	predicted gene, 19667 [Source:MGI Symbol;Acc:MGI:5011852]	lncRNA	9	105347719	105357393	1
ENSMUSG00000053226	70.8051	-4.79455	1.69171	-2.83415	0.00459475	0.150806	23863	Dand5	DAN domain family member 5, BMP antagonist [Source:MGI Symbol;Acc:MGI:1344365]	protein_coding	8	85542033	85559038	-1
ENSMUSG00000038400	16.6782	-5.31626	1.8765	-2.83307	0.00461029	0.150966	65112	Pmepa1	prostate transmembrane protein, androgen induced 1 [Source:MGI Symbol;Acc:MGI:1929600]	protein_coding	2	173066251	173118326	-1
ENSMUSG00000001700	300.528	3.21265	1.13513	2.83021	0.00465178	0.151321	107022	Gramd3	GRAM domain containing 3 [Source:MGI Symbol;Acc:MGI:1914815]	protein_coding	18	56533409	56636864	1
ENSMUSG00000043931	33.9647	-8.95767	3.16562	-2.82967	0.00465953	0.151321	231932	Gimap7	GTPase, IMAP family member 7 [Source:MGI Symbol;Acc:MGI:1349657]	protein_coding	6	48695555	48701570	1
ENSMUSG00000068263	601.415	-1.26661	0.447729	-2.82897	0.00466977	0.151321	58229	Efcc1	EF hand and coiled-coil domain containing 1 [Source:MGI Symbol;Acc:MGI:3611451]	protein_coding	6	87707851	87732890	1
ENSMUSG00000097246	242.995	-2.17789	0.769248	-2.83119	0.0046375	0.151321	NA	NA	NA	NA	NA	NA	NA	NA
ENSMUSG00000107019	31.0612	7.15865	2.53077	2.82864	0.00467463	0.151321	NA	Gm43682	predicted gene 43682 [Source:MGI Symbol;Acc:MGI:5663819]	TEC	5	93324829	93326918	1
ENSMUSG00000020448	353.388	-2.87701	1.01777	-2.82679	0.00470175	0.151482	193670	Rnf185	ring finger protein 185 [Source:MGI Symbol;Acc:MGI:1922078]	protein_coding	11	3365982	3402363	-1
ENSMUSG00000032940	81.0445	-3.72203	1.31646	-2.8273	0.00469428	0.151482	224344	Rbm11	RNA binding motif protein 11 [Source:MGI Symbol;Acc:MGI:2447622]	protein_coding	16	75389732	75399717	1
ENSMUSG00000037089	1325.47	1.54583	0.546982	2.82611	0.00471172	0.151482	73836	Slc35b2	solute carrier family 35, member B2 [Source:MGI Symbol;Acc:MGI:1921086]	protein_coding	17	45874800	45878597	1
ENSMUSG00000097343	63.2852	5.96847	2.11257	2.82522	0.00472488	0.151561	NA	9030407P20Rik	RIKEN cDNA 9030407P20 gene [Source:MGI Symbol;Acc:MGI:1918818]	lncRNA	7	120272659	120276793	-1
ENSMUSG00000062232	328.781	-2.51643	0.891523	-2.82262	0.00476328	0.152446	76089	Rapgef2	Rap guanine nucleotide exchange factor (GEF) 2 [Source:MGI Symbol;Acc:MGI:2659071]	protein_coding	3	78969823	79193824	-1
ENSMUSG00000051671	195.702	1.43539	0.509396	2.81783	0.00483496	0.154391	67892	Coa6	cytochrome c oxidase assembly factor 6 [Source:MGI Symbol;Acc:MGI:1915142]	protein_coding	8	127149254	127152172	1
ENSMUSG00000034187	576.116	-1.7405	0.618413	-2.81446	0.00488591	0.155462	18195	Nsf	N-ethylmaleimide sensitive fusion protein [Source:MGI Symbol;Acc:MGI:104560]	protein_coding	11	103712608	103844882	-1
ENSMUSG00000072915	192.819	4.32604	1.53724	2.81416	0.00489048	0.155462	108167848	Gm12258	predicted gene 12258 [Source:MGI Symbol;Acc:MGI:3651534]	protein_coding	11	58737984	58752782	1
ENSMUSG00000020271	986.878	-0.994084	0.353678	-2.8107	0.0049434	0.156792	103583	Fbxw11	F-box and WD-40 domain protein 11 [Source:MGI Symbol;Acc:MGI:2144023]	protein_coding	11	32592724	32696816	1
ENSMUSG00000047635	194.364	1.95434	0.6957	2.80917	0.00496689	0.157185	72650	2810006K23Rik	RIKEN cDNA 2810006K23 gene [Source:MGI Symbol;Acc:MGI:1919900]	protein_coding	5	124466152	124479907	1
ENSMUSG00000023021	1579.85	-1.09019	0.388733	-2.80447	0.00504001	0.158084	71949	Cers5	ceramide synthase 5 [Source:MGI Symbol;Acc:MGI:1919199]	protein_coding	15	99632762	99670766	-1
ENSMUSG00000030745	1291.61	-0.857639	0.305637	-2.80607	0.00501498	0.158084	60504	Il21r	interleukin 21 receptor [Source:MGI Symbol;Acc:MGI:1890475]	protein_coding	7	125202601	125232742	1
ENSMUSG00000044447	361.078	1.4955	0.532997	2.80582	0.00501883	0.158084	68813	Dock5	dedicator of cytokinesis 5 [Source:MGI Symbol;Acc:MGI:2652871]	protein_coding	14	67989584	68170891	-1
ENSMUSG00000048106	222.774	2.86115	1.02009	2.80481	0.00503462	0.158084	NA	4632415L05Rik	RIKEN cDNA 4632415L05 gene [Source:MGI Symbol;Acc:MGI:1918058]	transcribed_unprocessed_pseudogene	3	19949050	19955197	1
ENSMUSG00000048905	31.883	4.393	1.56692	2.80359	0.00505365	0.158161	207819	Bnip5	BCL2 interacting protein 5 [Source:MGI Symbol;Acc:MGI:1925441]	protein_coding	17	29115366	29134298	-1
ENSMUSG00000102662	15.5911	-7.83378	2.79624	-2.80154	0.00508587	0.158818	NA	Gm38377	predicted gene, 38377 [Source:MGI Symbol;Acc:MGI:5611605]	TEC	2	68848440	68852211	1
ENSMUSG00000036943	860.751	1.22694	0.438389	2.79876	0.00513	0.159844	235442	Rab8b	RAB8B, member RAS oncogene family [Source:MGI Symbol;Acc:MGI:2442982]	protein_coding	9	66750946	66826969	-1
ENSMUSG00000043929	317.416	1.27462	0.455727	2.79689	0.00515974	0.160065	236904	Klhl15	kelch-like 15 [Source:MGI Symbol;Acc:MGI:1923400]	protein_coding	X	93278205	93321330	1
ENSMUSG00000092549	10.5026	6.571	2.34921	2.79711	0.00515625	0.160065	NA	Gm20491	predicted gene 20491 [Source:MGI Symbol;Acc:MGI:5141956]	processed_pseudogene	17	91100194	91101434	-1
ENSMUSG00000049516	340.906	-1.43615	0.514273	-2.79257	0.00522908	0.161563	101685	Spty2d1	SPT2 chromatin protein domain containing 1 [Source:MGI Symbol;Acc:MGI:2142062]	protein_coding	7	46640144	46658159	-1
ENSMUSG00000071113	35.2957	8.32248	2.98034	2.79246	0.00523085	0.161563	234155	Mboat4	membrane bound O-acyltransferase domain containing 4 [Source:MGI Symbol;Acc:MGI:2685017]	protein_coding	8	34582184	34592336	1
ENSMUSG00000006390	1444.03	1.15141	0.412691	2.79	0.00527079	0.162078	54325	Elovl1	elongation of very long chain fatty acids (FEN1/Elo2, SUR4/Elo3, yeast)-like 1 [Source:MGI Symbol;Acc:MGI:1858959]	protein_coding	4	118285290	118290150	1
ENSMUSG00000021714	362.203	1.86608	0.669009	2.78932	0.00528193	0.162078	60411	Cenpk	centromere protein K [Source:MGI Symbol;Acc:MGI:1926210]	protein_coding	13	104365119	104388900	1
ENSMUSG00000059708	112.095	3.85054	1.3802	2.78984	0.00527339	0.162078	338351	Akap17b	A kinase (PRKA) anchor protein 17B [Source:MGI Symbol;Acc:MGI:2443758]	protein_coding	X	35871967	35909048	-1
ENSMUSG00000078773	189.786	2.22386	0.797549	2.78837	0.00529739	0.162201	623474	Rad54b	RAD54 homolog B (S. cerevisiae) [Source:MGI Symbol;Acc:MGI:3605986]	protein_coding	4	11558922	11615805	1
ENSMUSG00000057924	22.7822	7.69139	2.76091	2.78582	0.0053393	0.163131	NA	NA	NA	NA	NA	NA	NA	NA
ENSMUSG00000027618	809.6	1.17092	0.42065	2.78359	0.00537602	0.163899	18041	Nfs1	nitrogen fixation gene 1 (S. cerevisiae) [Source:MGI Symbol;Acc:MGI:1316706]	protein_coding	2	155965559	155986106	-1
ENSMUSG00000035000	735.522	2.37145	0.852746	2.78095	0.00541994	0.164665	13482	Dpp4	dipeptidylpeptidase 4 [Source:MGI Symbol;Acc:MGI:94919]	protein_coding	2	62160417	62242575	-1
ENSMUSG00000082342	28.0285	-8.6818	3.12218	-2.78069	0.00542443	0.164665	NA	Gm5395	predicted gene 5395 [Source:MGI Symbol;Acc:MGI:3645838]	processed_pseudogene	X	150438184	150439098	1
ENSMUSG00000041415	620.211	-1.20931	0.435115	-2.77928	0.00544792	0.164897	192119	Dicer1	dicer 1, ribonuclease type III [Source:MGI Symbol;Acc:MGI:2177178]	protein_coding	12	104654001	104718211	-1
ENSMUSG00000100967	163.126	3.48903	1.25557	2.77884	0.00545538	0.164897	NA	Gm29666	predicted gene 29666 [Source:MGI Symbol;Acc:MGI:5580372]	protein_coding	15	84794639	84804239	-1
ENSMUSG00000022237	224.393	2.36854	0.853696	2.77446	0.00552943	0.166779	67434	Ankrd33b	ankyrin repeat domain 33B [Source:MGI Symbol;Acc:MGI:1917904]	protein_coding	15	31291624	31367872	-1
ENSMUSG00000071661	30.0886	8.09106	2.91809	2.77273	0.00555884	0.16716	75291	Zbtb3	zinc finger and BTB domain containing 3 [Source:MGI Symbol;Acc:MGI:1922541]	protein_coding	19	8779919	8782210	1
ENSMUSG00000100225	10.5843	-7.27764	2.6251	-2.77233	0.00556568	0.16716	NA	Gm29097	predicted gene 29097 [Source:MGI Symbol;Acc:MGI:5579803]	processed_pseudogene	1	86692666	86693087	-1
ENSMUSG00000100768	21.0248	-6.61299	2.38683	-2.77062	0.00559503	0.167685	NA	Gm29055	predicted gene 29055 [Source:MGI Symbol;Acc:MGI:5579761]	lncRNA	1	86702541	86704250	1
ENSMUSG00000023952	1631.1	-1.14943	0.414998	-2.76973	0.00561024	0.167785	56055	Gtpbp2	GTP binding protein 2 [Source:MGI Symbol;Acc:MGI:1860138]	protein_coding	17	46471958	46480296	1
ENSMUSG00000021189	426.534	1.47299	0.532178	2.76784	0.00564283	0.1681	110616	Atxn3	ataxin 3 [Source:MGI Symbol;Acc:MGI:1099442]	protein_coding	12	101885160	101924505	-1
ENSMUSG00000038473	377.862	-1.59597	0.576632	-2.76775	0.00564452	0.1681	70729	Nos1ap	nitric oxide synthase 1 (neuronal) adaptor protein [Source:MGI Symbol;Acc:MGI:1917979]	protein_coding	1	170130237	170417430	-1
ENSMUSG00000028282	633.388	1.20231	0.434556	2.76675	0.00566186	0.168262	26885	Casp8ap2	caspase 8 associated protein 2 [Source:MGI Symbol;Acc:MGI:1349399]	protein_coding	4	32615451	32653265	1
ENSMUSG00000104063	80.0805	6.12126	2.2154	2.76305	0.00572644	0.169824	93704	Pcdhgb7	protocadherin gamma subfamily B, 7 [Source:MGI Symbol;Acc:MGI:1935199]	protein_coding	18	37884653	37974926	1
ENSMUSG00000083500	104.313	-2.07105	0.749819	-2.76207	0.00574367	0.169866	NA	Gm15470	predicted gene 15470 [Source:MGI Symbol;Acc:MGI:3641891]	processed_pseudogene	7	41139775	41141145	1
ENSMUSG00000097523	15.5961	7.14085	2.58576	2.7616	0.00575186	0.169866	69431	1700022N22Rik	RIKEN cDNA 1700022N22 gene [Source:MGI Symbol;Acc:MGI:1916681]	lncRNA	17	26204782	26210004	1
ENSMUSG00000049300	326.56	-1.64898	0.597416	-2.7602	0.00577666	0.170243	99890	Prmt6	protein arginine N-methyltransferase 6 [Source:MGI Symbol;Acc:MGI:2139971]	protein_coding	3	110153425	110158314	-1
ENSMUSG00000007892	7952.06	-1.00973	0.367049	-2.75095	0.00594235	0.173236	56040	Rplp1	ribosomal protein, large, P1 [Source:MGI Symbol;Acc:MGI:1927099]	protein_coding	9	61820566	61821824	-1
ENSMUSG00000020111	852.048	1.09052	0.396708	2.74892	0.00597923	0.173236	216001	Micu1	mitochondrial calcium uptake 1 [Source:MGI Symbol;Acc:MGI:2384909]	protein_coding	10	59538299	59699954	1
ENSMUSG00000021013	334.408	1.78293	0.648319	2.75008	0.00595799	0.173236	76260	Ttc8	tetratricopeptide repeat domain 8 [Source:MGI Symbol;Acc:MGI:1923510]	protein_coding	12	98886833	98949497	1
ENSMUSG00000039474	63.9454	5.13558	1.86492	2.75378	0.00589108	0.173236	22393	Wfs1	wolframin ER transmembrane glycoprotein [Source:MGI Symbol;Acc:MGI:1328355]	protein_coding	5	37123448	37146549	-1
ENSMUSG00000040151	818.954	-1.60904	0.585525	-2.74803	0.00599547	0.173236	23908	Hs2st1	heparan sulfate 2-O-sulfotransferase 1 [Source:MGI Symbol;Acc:MGI:1346049]	protein_coding	3	144135467	144275942	-1
ENSMUSG00000048911	136.642	3.67435	1.3354	2.7515	0.00593225	0.173236	51902	Rnf24	ring finger protein 24 [Source:MGI Symbol;Acc:MGI:1261771]	protein_coding	2	131139984	131194812	-1
ENSMUSG00000059203	27.4079	-8.64945	3.14442	-2.75072	0.00594636	0.173236	60367	Il1rapl2	interleukin 1 receptor accessory protein-like 2 [Source:MGI Symbol;Acc:MGI:1913106]	protein_coding	X	136471357	137747695	1
ENSMUSG00000059486	862.846	1.1344	0.412251	2.75172	0.0059283	0.173236	210973	Kbtbd2	kelch repeat and BTB (POZ) domain containing 2 [Source:MGI Symbol;Acc:MGI:2384811]	protein_coding	6	56754509	56774798	-1
ENSMUSG00000063235	306.864	1.39233	0.506717	2.74774	0.00600068	0.173236	66461	Ptpmt1	protein tyrosine phosphatase, mitochondrial 1 [Source:MGI Symbol;Acc:MGI:1913711]	protein_coding	2	90739060	90748389	-1
ENSMUSG00000083465	135.113	1.42338	0.517898	2.74838	0.00598897	0.173236	NA	Gm11652	predicted gene 11652 [Source:MGI Symbol;Acc:MGI:3651204]	processed_pseudogene	11	105664344	105665610	1
ENSMUSG00000034220	72.2861	-3.39658	1.23706	-2.74569	0.00603832	0.173413	14733	Gpc1	glypican 1 [Source:MGI Symbol;Acc:MGI:1194891]	protein_coding	1	92759367	92788501	1
ENSMUSG00000046546	218.812	-1.43995	0.524497	-2.7454	0.00604371	0.173413	224093	Fam43a	family with sequence similarity 43, member A [Source:MGI Symbol;Acc:MGI:2676309]	protein_coding	16	30418541	30421615	1
ENSMUSG00000106751	151.358	4.53448	1.65089	2.74669	0.00602006	0.173413	NA	Gm42467	predicted gene 42467 [Source:MGI Symbol;Acc:MGI:5662604]	TEC	5	130255057	130256503	1
ERCC-00067	32.0005	8.18049	2.98042	2.74474	0.00605585	0.173413	NA	NA	NA	NA	NA	NA	NA	NA
ENSMUSG00000051224	354.714	2.29728	0.83736	2.74347	0.00607928	0.173732	245695	Tceanc	transcription elongation factor A (SII) N-terminal and central domain containing [Source:MGI Symbol;Acc:MGI:2685236]	protein_coding	X	165282808	165301563	-1
ENSMUSG00000022247	1037.32	0.81666	0.297782	2.74248	0.00609778	0.17391	67832	Brix1	BRX1, biogenesis of ribosomes [Source:MGI Symbol;Acc:MGI:1915082]	protein_coding	15	10474865	10486033	-1
ENSMUSG00000027649	565.704	1.21643	0.443975	2.73987	0.00614637	0.174943	66642	Ctnnbl1	catenin, beta like 1 [Source:MGI Symbol;Acc:MGI:1913892]	protein_coding	2	157579321	157733534	1
ENSMUSG00000032096	1268.74	1.30948	0.478236	2.73815	0.0061786	0.175448	213827	Arcn1	archain 1 [Source:MGI Symbol;Acc:MGI:2387591]	protein_coding	9	44652861	44679142	-1
ENSMUSG00000105078	24.152	-7.73517	2.82553	-2.7376	0.00618892	0.175448	102639650	Vamp9	vesicle-associated membrane protein 9 [Source:MGI Symbol;Acc:MGI:5595070]	protein_coding	5	100054113	100098951	1
ENSMUSG00000013155	191.139	2.1961	0.802665	2.73601	0.00621891	0.175946	102124	Enkd1	enkurin domain containing 1 [Source:MGI Symbol;Acc:MGI:2142593]	protein_coding	8	106430283	106434842	-1
ENSMUSG00000012609	319.256	1.38147	0.505432	2.73325	0.00627118	0.17705	320244	Ttll5	tubulin tyrosine ligase-like family, member 5 [Source:MGI Symbol;Acc:MGI:2443657]	protein_coding	12	85871433	86108667	1
ENSMUSG00000021832	1403.05	0.932722	0.341423	2.73187	0.00629758	0.17705	67089	Psmc6	proteasome (prosome, macropain) 26S subunit, ATPase, 6 [Source:MGI Symbol;Acc:MGI:1914339]	protein_coding	14	45567245	45587162	1
ENSMUSG00000040365	396.18	-1.615	0.59129	-2.73133	0.00630802	0.17705	211007	Trim41	tripartite motif-containing 41 [Source:MGI Symbol;Acc:MGI:2384814]	protein_coding	11	48697231	48708180	-1
ENSMUSG00000063236	429.907	-1.31867	0.482685	-2.73195	0.00629612	0.17705	117171	1110038F14Rik	RIKEN cDNA 1110038F14 gene [Source:MGI Symbol;Acc:MGI:2152337]	protein_coding	15	76832706	76835179	1
ENSMUSG00000030341	1073.56	1.28473	0.471099	2.7271	0.00638943	0.17898	21937	Tnfrsf1a	tumor necrosis factor receptor superfamily, member 1a [Source:MGI Symbol;Acc:MGI:1314884]	protein_coding	6	125326325	125339447	1
ENSMUSG00000042178	377.22	-2.88853	1.06173	-2.72058	0.00651678	0.182186	233912	Armc5	armadillo repeat containing 5 [Source:MGI Symbol;Acc:MGI:2384586]	protein_coding	7	127836514	127844272	1
ENSMUSG00000023940	121.792	2.18028	0.801657	2.71972	0.00653375	0.182301	72415	Sgo1	shugoshin 1 [Source:MGI Symbol;Acc:MGI:1919665]	protein_coding	17	53981814	53996361	-1
ENSMUSG00000022272	240.543	1.47883	0.543905	2.7189	0.00654989	0.182391	17909	Myo10	myosin X [Source:MGI Symbol;Acc:MGI:107716]	protein_coding	15	25622611	25813759	1
ENSMUSG00000026393	691.273	-1.77532	0.653319	-2.71739	0.00657989	0.182867	59125	Nek7	NIMA (never in mitosis gene a)-related expressed kinase 7 [Source:MGI Symbol;Acc:MGI:1890645]	protein_coding	1	138410613	138547879	-1
ENSMUSG00000023882	29.4762	6.16267	2.26957	2.71535	0.00662061	0.183637	22712	Zfp54	zinc finger protein 54 [Source:MGI Symbol;Acc:MGI:99201]	protein_coding	17	21643489	21655902	1
ENSMUSG00000030494	25.2995	-5.92912	2.18481	-2.7138	0.00665168	0.183853	52428	Rhpn2	rhophilin, Rho GTPase binding protein 2 [Source:MGI Symbol;Acc:MGI:1289234]	protein_coding	7	35033595	35091714	1
ENSMUSG00000034586	851.958	-0.947425	0.349195	-2.71317	0.00666424	0.183853	217310	Hid1	HID1 domain containing [Source:MGI Symbol;Acc:MGI:2445087]	protein_coding	11	115238533	115258582	-1
ENSMUSG00000048865	12.9506	6.87364	2.53418	2.71237	0.00668038	0.183853	226652	Arhgap30	Rho GTPase activating protein 30 [Source:MGI Symbol;Acc:MGI:2684948]	protein_coding	1	171216522	171237866	1
ENSMUSG00000093629	20.3564	4.06505	1.49862	2.71253	0.00667716	0.183853	NA	Prox2os	prospero homeobox 2 opposite strand [Source:MGI Symbol;Acc:MGI:5011542]	lncRNA	12	85133148	85135002	1
ENSMUSG00000020964	1441.15	-0.65949	0.243554	-2.70778	0.00677355	0.185336	20338	Sel1l	sel-1 suppressor of lin-12-like (C. elegans) [Source:MGI Symbol;Acc:MGI:1329016]	protein_coding	12	91772817	91815931	-1
ENSMUSG00000022833	304.059	-2.34661	0.866445	-2.70831	0.0067626	0.185336	239839	Ccdc14	coiled-coil domain containing 14 [Source:MGI Symbol;Acc:MGI:2443448]	protein_coding	16	34510986	34545572	1
ENSMUSG00000041025	97.1822	-1.58541	0.585324	-2.70861	0.00675661	0.185336	212632	Iffo2	intermediate filament family orphan 2 [Source:MGI Symbol;Acc:MGI:2140675]	protein_coding	4	139257859	139347693	1
ENSMUSG00000063535	155.667	4.40377	1.62729	2.70619	0.00680592	0.185507	76373	Zfp773	zinc finger protein 773 [Source:MGI Symbol;Acc:MGI:1923623]	protein_coding	7	7130072	7139754	-1
ENSMUSG00000099708	46.1161	4.78476	1.76808	2.70619	0.00680604	0.185507	NA	Gm29361	predicted gene 29361 [Source:MGI Symbol;Acc:MGI:5580067]	lncRNA	12	83678608	83680607	-1
ENSMUSG00000025809	2828.82	0.858879	0.317613	2.70416	0.00684765	0.186282	16412	Itgb1	integrin beta 1 (fibronectin receptor beta) [Source:MGI Symbol;Acc:MGI:96610]	protein_coding	8	129412135	129459681	1
ENSMUSG00000026893	260.084	2.55266	0.944726	2.70201	0.00689217	0.186781	227960	Gca	grancalcin [Source:MGI Symbol;Acc:MGI:1918521]	protein_coding	2	62494629	62524453	1
ENSMUSG00000042367	236.442	-2.1792	0.806848	-2.70089	0.0069155	0.186781	14620	Gjb3	gap junction protein, beta 3 [Source:MGI Symbol;Acc:MGI:95721]	protein_coding	4	127219028	127224637	-1
ENSMUSG00000050299	9131.8	-0.893901	0.330985	-2.70073	0.0069188	0.186781	NA	Gm9843	predicted gene 9843 [Source:MGI Symbol;Acc:MGI:3708621]	processed_pseudogene	16	76200139	76200540	-1
ENSMUSG00000095362	61.3717	2.13202	0.789147	2.70168	0.0068991	0.186781	329575	Gm14325	predicted gene 14325 [Source:MGI Symbol;Acc:MGI:3702875]	protein_coding	2	177473584	177482129	-1
ENSMUSG00000075266	300.425	1.38758	0.514127	2.69891	0.00695677	0.187092	66311	Cenpw	centromere protein W [Source:MGI Symbol;Acc:MGI:1913561]	protein_coding	10	30070565	30076556	-1
ENSMUSG00000102856	19.2889	-6.73397	2.49487	-2.69912	0.00695221	0.187092	NA	Gm37084	predicted gene, 37084 [Source:MGI Symbol;Acc:MGI:5610312]	TEC	1	131013989	131019886	-1
ENSMUSG00000028438	142.616	3.56396	1.32173	2.69643	0.00700879	0.187792	109242	Kif24	kinesin family member 24 [Source:MGI Symbol;Acc:MGI:1918345]	protein_coding	4	41390745	41464887	-1
ENSMUSG00000055435	54.1179	3.49639	1.29669	2.6964	0.00700935	0.187792	17132	Maf	avian musculoaponeurotic fibrosarcoma oncogene homolog [Source:MGI Symbol;Acc:MGI:96909]	protein_coding	8	116409681	116434533	-1
ENSMUSG00000030595	345.613	1.31698	0.488758	2.69454	0.00704867	0.188065	18036	Nfkbib	nuclear factor of kappa light polypeptide gene enhancer in B cells inhibitor, beta [Source:MGI Symbol;Acc:MGI:104752]	protein_coding	7	28457676	28466937	-1
ENSMUSG00000059878	1546.5	0.890514	0.330474	2.69466	0.00704615	0.188065	67255	Zfp422	zinc finger protein 422 [Source:MGI Symbol;Acc:MGI:1914505]	protein_coding	6	116600977	116605960	-1
ENSMUSG00000068551	876.636	-1.13355	0.420765	-2.69403	0.00705943	0.188065	68910	Zfp467	zinc finger protein 467 [Source:MGI Symbol;Acc:MGI:1916160]	protein_coding	6	48404631	48422759	-1
ENSMUSG00000020319	156.348	2.97926	1.10636	2.69284	0.0070846	0.188381	216560	Wdpcp	WD repeat containing planar cell polarity effector [Source:MGI Symbol;Acc:MGI:2144467]	protein_coding	11	21522235	21848989	1
ENSMUSG00000075268	281.925	0.991261	0.368281	2.69159	0.00711122	0.188734	NA	Gm10819	predicted gene 10819 [Source:MGI Symbol;Acc:MGI:3642135]	processed_pseudogene	19	16244425	16244985	-1
ENSMUSG00000038533	1654.49	1.84328	0.685065	2.69067	0.00713094	0.188903	12396	Cbfa2t2	CBFA2/RUNX1 translocation partner 2 [Source:MGI Symbol;Acc:MGI:1333833]	protein_coding	2	154278401	154381276	1
ENSMUSG00000040822	593.492	1.09082	0.405741	2.68845	0.0071784	0.189451	58248	1700123O20Rik	RIKEN cDNA 1700123O20 gene [Source:MGI Symbol;Acc:MGI:1920893]	protein_coding	14	54923673	54928198	1
ENSMUSG00000084790	28.8349	4.54483	1.69015	2.689	0.00716663	0.189451	NA	Gm15879	predicted gene 15879 [Source:MGI Symbol;Acc:MGI:3802012]	lncRNA	16	3850703	3855711	-1
ENSMUSG00000072437	212.933	6.21251	2.31349	2.68534	0.00724566	0.19087	332397	Nanos1	nanos C2HC-type zinc finger 1 [Source:MGI Symbol;Acc:MGI:2669254]	protein_coding	19	60744425	60748352	1
ENSMUSG00000037740	781.206	0.857719	0.319547	2.68417	0.00727096	0.19118	99045	Mrps26	mitochondrial ribosomal protein S26 [Source:MGI Symbol;Acc:MGI:1333830]	protein_coding	2	130405662	130410615	1
ENSMUSG00000050545	43.3454	-4.01698	1.49705	-2.68326	0.00729076	0.191345	207921	Fam228b	family with sequence similarity 228, member B [Source:MGI Symbol;Acc:MGI:2442121]	protein_coding	12	4789888	4819267	-1
ENSMUSG00000001166	169.19	-3.1654	1.18058	-2.68122	0.00733542	0.192161	114643	Oas1c	2'-5' oligoadenylate synthetase 1C [Source:MGI Symbol;Acc:MGI:2149633]	protein_coding	5	120938259	120950579	-1
ENSMUSG00000029161	26.6252	-8.60775	3.21482	-2.67752	0.00741699	0.193674	68567	Cgref1	cell growth regulator with EF hand domain 1 [Source:MGI Symbol;Acc:MGI:1915817]	protein_coding	5	31090487	31102935	-1
ENSMUSG00000106291	11.5974	-5.85765	2.18785	-2.67736	0.00742055	0.193674	NA	1110003F10Rik	RIKEN cDNA 1110003F10 gene [Source:MGI Symbol;Acc:MGI:1915726]	TEC	5	65563094	65563860	1
ENSMUSG00000031639	35.1696	6.25089	2.33686	2.67491	0.00747501	0.194736	142980	Tlr3	toll-like receptor 3 [Source:MGI Symbol;Acc:MGI:2156367]	protein_coding	8	45848702	45864117	-1
ENSMUSG00000002204	1314	-0.708402	0.265072	-2.67249	0.00752909	0.195499	16541	Napsa	napsin A aspartic peptidase [Source:MGI Symbol;Acc:MGI:109365]	protein_coding	7	44221804	44236286	1
ENSMUSG00000096094	27.3349	7.95388	2.97635	2.67236	0.00753193	0.195499	381272	A630095N17Rik	RIKEN cDNA A630095N17 gene [Source:MGI Symbol;Acc:MGI:2686470]	protein_coding	1	75196739	75208746	-1
ENSMUSG00000026856	295.208	2.07162	0.775844	2.67015	0.00758165	0.196429	57170	Dolpp1	dolichyl pyrophosphate phosphatase 1 [Source:MGI Symbol;Acc:MGI:1914093]	protein_coding	2	30282266	30290541	1
ENSMUSG00000020019	25.0456	-8.51972	3.19298	-2.66826	0.00762443	0.196457	57764	Ntn4	netrin 4 [Source:MGI Symbol;Acc:MGI:1888978]	protein_coding	10	93476543	93583069	1
ENSMUSG00000033900	70.8167	-3.75857	1.40824	-2.66899	0.00760804	0.196457	213582	Map9	microtubule-associated protein 9 [Source:MGI Symbol;Acc:MGI:2442208]	protein_coding	3	82265351	82302575	1
ENSMUSG00000039182	376.577	-2.15654	0.80809	-2.66869	0.00761474	0.196457	105351	AW209491	expressed sequence AW209491 [Source:MGI Symbol;Acc:MGI:2145422]	protein_coding	13	14804739	14813681	1
ENSMUSG00000041633	198.431	3.54485	1.3293	2.6667	0.00765992	0.197013	207474	Kctd12b	potassium channel tetramerisation domain containing 12b [Source:MGI Symbol;Acc:MGI:2444667]	protein_coding	X	152468150	152479387	-1
ENSMUSG00000054455	191.844	-1.62188	0.608489	-2.66542	0.00768932	0.19741	56491	Vapb	vesicle-associated membrane protein, associated protein B and C [Source:MGI Symbol;Acc:MGI:1928744]	protein_coding	2	173579304	173626132	1
ENSMUSG00000058126	867.112	0.85265	0.32	2.66453	0.00770958	0.197572	NA	Tpm3-rs7	tropomyosin 3, related sequence 7 [Source:MGI Symbol;Acc:MGI:99705]	protein_coding	14	113552040	113554186	1
ENSMUSG00000031896	28.5113	7.05407	2.64853	2.66339	0.00773568	0.197882	109660	Ctrl	chymotrypsin-like [Source:MGI Symbol;Acc:MGI:88558]	protein_coding	8	106658635	106660494	-1
ENSMUSG00000056411	22.2469	-7.61314	2.86142	-2.66061	0.0077999	0.199165	791415	Gm12500	predicted gene 12500 [Source:MGI Symbol;Acc:MGI:3650304]	lncRNA	3	107992900	107995327	1
ENSMUSG00000029072	26.965	7.93402	2.98365	2.65916	0.00783348	0.199662	83771	Tas1r3	taste receptor, type 1, member 3 [Source:MGI Symbol;Acc:MGI:1933547]	protein_coding	4	155943725	155947819	-1
ENSMUSG00000039458	537.984	1.26973	0.477765	2.65764	0.00786888	0.199844	268783	Mtmr12	myotubularin related protein 12 [Source:MGI Symbol;Acc:MGI:2443034]	protein_coding	15	12205114	12274582	1
ENSMUSG00000055553	1010.41	0.533003	0.200514	2.65819	0.00785614	0.199844	75620	Kxd1	KxDL motif containing 1 [Source:MGI Symbol;Acc:MGI:1922870]	protein_coding	8	70960922	70980606	-1
ENSMUSG00000020865	33.5338	7.27003	2.73705	2.65616	0.00790364	0.200199	76408	Abcc3	ATP-binding cassette, sub-family C (CFTR/MRP), member 3 [Source:MGI Symbol;Acc:MGI:1923658]	protein_coding	11	94234121	94283823	-1
ENSMUSG00000026589	55.7196	3.30157	1.24314	2.65584	0.00791116	0.200199	89867	Sec16b	SEC16 homolog B (S. cerevisiae) [Source:MGI Symbol;Acc:MGI:2148802]	protein_coding	1	157334298	157395995	1
ENSMUSG00000010392	308.927	1.24251	0.469338	2.64736	0.00811233	0.204492	53334	Gosr1	golgi SNAP receptor complex member 1 [Source:MGI Symbol;Acc:MGI:1858260]	protein_coding	11	76617428	76654405	-1
ENSMUSG00000034424	767.553	1.57254	0.59425	2.64626	0.00813863	0.204492	68133	Gcsh	glycine cleavage system protein H (aminomethyl carrier) [Source:MGI Symbol;Acc:MGI:1915383]	protein_coding	8	117708549	117720276	-1
ENSMUSG00000059890	511.838	1.1096	0.419158	2.64722	0.00811557	0.204492	140630	Ube4a	ubiquitination factor E4A [Source:MGI Symbol;Acc:MGI:2154580]	protein_coding	9	44834425	44876898	-1
ENSMUSG00000102967	16.6733	-6.52353	2.46474	-2.64674	0.00812725	0.204492	NA	Gm37946	predicted gene, 37946 [Source:MGI Symbol;Acc:MGI:5611174]	TEC	16	43128298	43128644	-1
ENSMUSG00000060314	63.2133	-3.81335	1.44162	-2.64519	0.00816454	0.204779	407812	Zfp941	zinc finger protein 941 [Source:MGI Symbol;Acc:MGI:3039601]	protein_coding	7	140387362	140402091	-1
ENSMUSG00000000148	467.04	2.0709	0.783357	2.64363	0.00820231	0.205363	231841	Brat1	BRCA1-associated ATM activator 1 [Source:MGI Symbol;Acc:MGI:1891679]	protein_coding	5	140690766	140705134	1
ENSMUSG00000047368	455.191	-1.88554	0.713935	-2.64105	0.00826496	0.206565	226016	Abhd17b	abhydrolase domain containing 17B [Source:MGI Symbol;Acc:MGI:1917816]	protein_coding	19	21630549	21663001	1
ENSMUSG00000025094	3184.17	-0.957044	0.363275	-2.63449	0.00842646	0.20986	214084	Slc18a2	solute carrier family 18 (vesicular monoamine), member 2 [Source:MGI Symbol;Acc:MGI:106677]	protein_coding	19	59249328	59284444	1
ENSMUSG00000029102	338.938	-2.02216	0.767528	-2.63464	0.00842264	0.20986	54426	Hgfac	hepatocyte growth factor activator [Source:MGI Symbol;Acc:MGI:1859281]	protein_coding	5	35198853	35205805	1
ENSMUSG00000029426	438.731	1.28357	0.487562	2.63263	0.00847278	0.210643	12492	Scarb2	scavenger receptor class B, member 2 [Source:MGI Symbol;Acc:MGI:1196458]	protein_coding	5	92589173	92654692	-1
ENSMUSG00000002108	49.9212	-6.19603	2.35557	-2.63038	0.00852905	0.21167	22259	Nr1h3	nuclear receptor subfamily 1, group H, member 3 [Source:MGI Symbol;Acc:MGI:1352462]	protein_coding	2	91014406	91033179	-1
ENSMUSG00000053581	75.3061	2.78875	1.06071	2.62913	0.00856039	0.212076	100494	Zfand2a	zinc finger, AN1-type domain 2A [Source:MGI Symbol;Acc:MGI:2140729]	protein_coding	5	139456966	139470304	-1
ENSMUSG00000029447	4038.2	1.02834	0.391425	2.62717	0.00860987	0.212551	12466	Cct6a	chaperonin containing Tcp1, subunit 6a (zeta) [Source:MGI Symbol;Acc:MGI:107943]	protein_coding	5	129864062	129875212	1
ENSMUSG00000053604	190.6	-2.1915	0.834352	-2.62659	0.00862464	0.212551	19895	Rpia	ribose 5-phosphate isomerase A [Source:MGI Symbol;Acc:MGI:103254]	protein_coding	6	70742704	70769216	-1
ENSMUSG00000101970	332.672	2.1218	0.807521	2.62755	0.00860014	0.212551	69170	Chaserr	CHD2 adjacent suppressive regulatory RNA [Source:MGI Symbol;Acc:MGI:1916420]	lncRNA	7	73189549	73208143	-1
ENSMUSG00000035351	329.027	1.4378	0.54769	2.62521	0.00865956	0.21304	69736	Nup37	nucleoporin 37 [Source:MGI Symbol;Acc:MGI:1919964]	protein_coding	10	87982854	88014252	1
ENSMUSG00000001473	72.4968	3.95106	1.50895	2.61841	0.00883398	0.21602	67951	Tubb6	tubulin, beta 6 class V [Source:MGI Symbol;Acc:MGI:1915201]	protein_coding	18	67523787	67535819	1
ENSMUSG00000006442	1638.42	0.791621	0.302479	2.61711	0.00886774	0.21602	20810	Srm	spermidine synthase [Source:MGI Symbol;Acc:MGI:102690]	protein_coding	4	148675960	148679450	1
ENSMUSG00000031703	1027.13	0.919601	0.351202	2.61844	0.00883333	0.21602	71927	Itfg1	integrin alpha FG-GAP repeat containing 1 [Source:MGI Symbol;Acc:MGI:106419]	protein_coding	8	86444207	86567550	-1
ENSMUSG00000033554	970.432	1.21651	0.464861	2.61694	0.00887231	0.21602	69740	Dph5	diphthamide biosynthesis 5 [Source:MGI Symbol;Acc:MGI:1916990]	protein_coding	3	115681486	115728010	1
ENSMUSG00000049470	1630.79	-0.830582	0.317375	-2.61703	0.00886979	0.21602	93736	Aff4	AF4/FMR2 family, member 4 [Source:MGI Symbol;Acc:MGI:2136171]	protein_coding	11	53241660	53312657	1
ENSMUSG00000102927	62.8543	5.85893	2.23865	2.61717	0.00886618	0.21602	NA	Gm37152	predicted gene, 37152 [Source:MGI Symbol;Acc:MGI:5610380]	TEC	1	86507780	86508954	1
ENSMUSG00000031403	2108.63	0.934207	0.357388	2.61398	0.00894935	0.217521	245474	Dkc1	dyskeratosis congenita 1, dyskerin [Source:MGI Symbol;Acc:MGI:1861727]	protein_coding	X	74139460	74153383	1
ENSMUSG00000003808	1949.9	0.92429	0.353865	2.61199	0.00900172	0.21755	66590	Farsa	phenylalanyl-tRNA synthetase, alpha subunit [Source:MGI Symbol;Acc:MGI:1913840]	protein_coding	8	85583618	85595886	1
ENSMUSG00000022440	122.672	-2.57462	0.98529	-2.61306	0.00897368	0.21755	72709	C1qtnf6	C1q and tumor necrosis factor related protein 6 [Source:MGI Symbol;Acc:MGI:1919959]	protein_coding	15	78407546	78415616	-1
ENSMUSG00000027195	1776.35	0.784369	0.300438	2.61075	0.00903446	0.21755	56348	Hsd17b12	hydroxysteroid (17-beta) dehydrogenase 12 [Source:MGI Symbol;Acc:MGI:1926967]	protein_coding	2	93863034	93988309	-1
ENSMUSG00000029469	307.093	-1.53051	0.586181	-2.61099	0.00902801	0.21755	12589	Ift81	intraflagellar transport 81 [Source:MGI Symbol;Acc:MGI:1098597]	protein_coding	5	122688267	122752581	-1
ENSMUSG00000068015	455.108	-1.14992	0.440509	-2.61043	0.00904282	0.21755	380916	Lrch1	leucine-rich repeats and calponin homology (CH) domain containing 1 [Source:MGI Symbol;Acc:MGI:2443390]	protein_coding	14	74992115	75185316	-1
ENSMUSG00000097322	18.8697	7.41865	2.83979	2.6124	0.00899101	0.21755	NA	A530083I20Rik	RIKEN cDNA A530083I20 gene [Source:MGI Symbol;Acc:MGI:3040711]	lncRNA	9	122714145	122732596	-1
ENSMUSG00000021918	183.316	1.52427	0.584212	2.60911	0.00907779	0.218021	23955	Nek4	NIMA (never in mitosis gene a)-related expressed kinase 4 [Source:MGI Symbol;Acc:MGI:1344404]	protein_coding	14	30673334	30710778	1
ENSMUSG00000021266	1163.41	1.19227	0.457121	2.60821	0.00910179	0.218074	22375	Wars	tryptophanyl-tRNA synthetase [Source:MGI Symbol;Acc:MGI:104630]	protein_coding	12	108825956	108860100	-1
ENSMUSG00000039431	60.5404	-3.96157	1.51908	-2.60787	0.00911082	0.218074	54384	Mtmr7	myotubularin related protein 7 [Source:MGI Symbol;Acc:MGI:1891693]	protein_coding	8	41004136	41087840	-1
ENSMUSG00000066880	166.638	2.24652	0.861757	2.6069	0.00913649	0.218319	170938	Zfp617	zinc finger protein 617 [Source:MGI Symbol;Acc:MGI:2684459]	protein_coding	8	72662479	72688473	1
ENSMUSG00000058503	538.748	-0.982033	0.376949	-2.60522	0.00918161	0.218881	68152	Fam133b	family with sequence similarity 133, member B [Source:MGI Symbol;Acc:MGI:1915402]	protein_coding	5	3593833	3620238	1
ENSMUSG00000107313	17.5367	-6.59448	2.5316	-2.60487	0.00919095	0.218881	NA	Gm43332	predicted gene 43332 [Source:MGI Symbol;Acc:MGI:5663469]	lncRNA	5	149119993	149121036	1
ENSMUSG00000028345	563.339	1.39992	0.538603	2.59916	0.00934523	0.222055	269536	Tex10	testis expressed gene 10 [Source:MGI Symbol;Acc:MGI:1344413]	protein_coding	4	48430858	48473459	-1
ENSMUSG00000028700	239.683	2.61398	1.00585	2.59878	0.00935561	0.222055	68273	Pomgnt1	protein O-linked mannose beta 1,2-N-acetylglucosaminyltransferase [Source:MGI Symbol;Acc:MGI:1915523]	protein_coding	4	115981037	116017046	1
ENSMUSG00000028700	239.683	2.61398	1.00585	2.59878	0.00935561	0.222055	76786	Pomgnt1	protein O-linked mannose beta 1,2-N-acetylglucosaminyltransferase [Source:MGI Symbol;Acc:MGI:1915523]	protein_coding	4	115981037	116017046	1
ENSMUSG00000060019	770.294	-1.01881	0.392302	-2.59699	0.00940442	0.222839	NA	Gm10073	predicted pseudogene 10073 [Source:MGI Symbol;Acc:MGI:3641908]	processed_pseudogene	8	107299641	107299982	-1
ENSMUSG00000073430	49.9572	8.82377	3.40094	2.59451	0.00947265	0.224081	100038429	Gm10505	predicted gene 10505 [Source:MGI Symbol;Acc:MGI:3642687]	lncRNA	17	27544009	27563807	1
ENSMUSG00000095253	180.098	-2.41248	0.931669	-2.58942	0.00961375	0.227039	240064	Zfp799	zinc finger protein 799 [Source:MGI Symbol;Acc:MGI:2443934]	protein_coding	17	33034423	33049235	-1
ENSMUSG00000005949	326.225	1.72733	0.667826	2.5865	0.00969561	0.227076	83429	Ctns	cystinosis, nephropathic [Source:MGI Symbol;Acc:MGI:1932872]	protein_coding	11	73074422	73089868	-1
ENSMUSG00000024883	23.8012	7.75308	2.99718	2.58679	0.00968739	0.227076	225870	Rin1	Ras and Rab interactor 1 [Source:MGI Symbol;Acc:MGI:2385695]	protein_coding	19	5100509	5107099	1
ENSMUSG00000032014	88.4283	4.14237	1.60106	2.58727	0.00967407	0.227076	102644	Oaf	out at first homolog [Source:MGI Symbol;Acc:MGI:94852]	protein_coding	9	43132532	43151208	-1
ENSMUSG00000079084	296.343	1.13687	0.439487	2.58681	0.00968682	0.227076	66396	Ccdc82	coiled-coil domain containing 82 [Source:MGI Symbol;Acc:MGI:1913646]	protein_coding	9	13246536	13292867	1
ENSMUSG00000098178	3287.83	-1.66306	0.642918	-2.58674	0.00968892	0.227076	NA	NA	NA	NA	NA	NA	NA	NA
ENSMUSG00000036492	20.185	7.51657	2.90797	2.58482	0.00974306	0.22781	386454	Rnf39	ring finger protein 39 [Source:MGI Symbol;Acc:MGI:2156378]	protein_coding	17	37253810	37258878	1
ENSMUSG00000102764	46.3409	7.73921	2.99479	2.58422	0.00975994	0.227829	NA	Gm37183	predicted gene, 37183 [Source:MGI Symbol;Acc:MGI:5610411]	TEC	14	65073304	65076708	-1
ENSMUSG00000089908	22.9853	-5.39836	2.08951	-2.58356	0.00977863	0.227889	NA	Gm16558	predicted gene 16558 [Source:MGI Symbol;Acc:MGI:4414978]	processed_pseudogene	18	25524858	25525389	1
ENSMUSG00000070803	23.6632	-8.43725	3.26658	-2.5829	0.00979732	0.227949	56222	Cited4	Cbp/p300-interacting transactivator, with Glu/Asp-rich carboxy-terminal domain, 4 [Source:MGI Symbol;Acc:MGI:1861694]	protein_coding	4	120523769	120525017	1
ENSMUSG00000024462	741.367	-0.98627	0.382216	-2.5804	0.00986856	0.228853	54393	Gabbr1	gamma-aminobutyric acid (GABA) B receptor, 1 [Source:MGI Symbol;Acc:MGI:1860139]	protein_coding	17	37356858	37385959	1
ENSMUSG00000030630	168.538	3.96352	1.53581	2.58074	0.00985887	0.228853	14085	Fah	fumarylacetoacetate hydrolase [Source:MGI Symbol;Acc:MGI:95482]	protein_coding	7	84234367	84255930	-1
ENSMUSG00000020154	12.6326	-7.5315	2.92431	-2.57548	0.0100101	0.231756	19263	Ptprb	protein tyrosine phosphatase, receptor type, B [Source:MGI Symbol;Acc:MGI:97809]	protein_coding	10	116111428	116225440	1
ENSMUSG00000048581	119.936	-3.26271	1.26731	-2.57451	0.0100382	0.232026	329659	E130311K13Rik	RIKEN cDNA E130311K13 gene [Source:MGI Symbol;Acc:MGI:3607716]	protein_coding	3	63822105	63836893	-1
ENSMUSG00000045140	24.5538	7.80014	3.03158	2.57296	0.0100833	0.232689	70325	Pigw	phosphatidylinositol glycan anchor biosynthesis, class W [Source:MGI Symbol;Acc:MGI:1917575]	protein_coding	11	84767141	84771111	-1
ENSMUSG00000027455	659.215	1.14278	0.444456	2.57118	0.0101352	0.233127	386649	Nsfl1c	NSFL1 (p97) cofactor (p47) [Source:MGI Symbol;Acc:MGI:3042273]	protein_coding	2	151336102	151353334	1
ENSMUSG00000061894	146.729	-4.78317	1.86015	-2.57139	0.0101292	0.233127	269585	Zscan20	zinc finger and SCAN domains 20 [Source:MGI Symbol;Acc:MGI:2679268]	protein_coding	4	128477332	128503891	-1
ENSMUSG00000014349	653.627	1.66161	0.646833	2.56884	0.0102041	0.233954	268470	Ube2z	ubiquitin-conjugating enzyme E2Z [Source:MGI Symbol;Acc:MGI:1343160]	protein_coding	11	95938258	95956214	-1
ENSMUSG00000024614	947.7	1.76288	0.68626	2.56883	0.0102043	0.233954	67988	Tmx3	thioredoxin-related transmembrane protein 3 [Source:MGI Symbol;Acc:MGI:2442418]	protein_coding	18	90528278	90561391	1
ENSMUSG00000083367	264.484	1.61099	0.627631	2.56677	0.010265	0.234966	NA	Gm8806	predicted gene 8806 [Source:MGI Symbol;Acc:MGI:3643511]	processed_pseudogene	X	79577351	79578757	-1
ENSMUSG00000028989	41.118	-4.44705	1.73475	-2.56351	0.0103619	0.236419	654812	Angptl7	angiopoietin-like 7 [Source:MGI Symbol;Acc:MGI:3605801]	protein_coding	4	148579640	148584917	-1
ENSMUSG00000029591	577.425	2.65146	1.03425	2.56365	0.0103577	0.236419	22256	Ung	uracil DNA glycosylase [Source:MGI Symbol;Acc:MGI:109352]	protein_coding	5	114268447	114277384	1
ENSMUSG00000021930	294.633	-1.43335	0.559289	-2.5628	0.0103832	0.236522	66674	Spryd7	SPRY domain containing 7 [Source:MGI Symbol;Acc:MGI:1913924]	protein_coding	14	61769442	61794335	-1
ENSMUSG00000049823	27.113	-2.40251	0.937793	-2.56188	0.0104108	0.236771	193736	Zbtb12	zinc finger and BTB domain containing 12 [Source:MGI Symbol;Acc:MGI:88133]	protein_coding	17	35098459	35115843	1
ENSMUSG00000003420	418.368	1.52599	0.596027	2.56027	0.0104591	0.237406	14132	Fcgrt	Fc fragment of IgG receptor and transporter [Source:MGI Symbol;Acc:MGI:103017]	protein_coding	7	44742414	44753275	-1
ENSMUSG00000067150	600.81	1.25543	0.490436	2.55983	0.0104723	0.237406	72322	Xpo5	exportin 5 [Source:MGI Symbol;Acc:MGI:1913789]	protein_coding	17	46513708	46554524	1
ENSMUSG00000000489	44.794	-5.53799	2.16489	-2.5581	0.0105247	0.237639	18591	Pdgfb	platelet derived growth factor, B polypeptide [Source:MGI Symbol;Acc:MGI:97528]	protein_coding	15	79880075	79899178	-1
ENSMUSG00000002017	254.127	2.03683	0.796179	2.55826	0.0105198	0.237639	72722	Fam98a	family with sequence similarity 98, member A [Source:MGI Symbol;Acc:MGI:1919972]	protein_coding	17	75844081	75858941	-1
ENSMUSG00000018930	148.559	-1.53561	0.600359	-2.55782	0.010533	0.237639	20303	Ccl4	chemokine (C-C motif) ligand 4 [Source:MGI Symbol;Acc:MGI:98261]	protein_coding	11	83553410	83555509	1
ENSMUSG00000037999	238.287	-1.95088	0.763459	-2.55531	0.0106092	0.238917	212285	Arap2	ArfGAP with RhoGAP domain, ankyrin repeat and PH domain 2 [Source:MGI Symbol;Acc:MGI:2684416]	protein_coding	5	62759788	62923502	-1
ENSMUSG00000048720	119.666	-3.32393	1.3011	-2.55471	0.0106277	0.238917	209478	Tbc1d12	TBC1D12: TBC1 domain family, member 12 [Source:MGI Symbol;Acc:MGI:2384803]	protein_coding	19	38825023	38908367	1
ENSMUSG00000104486	269.058	-2.9378	1.15014	-2.5543	0.0106403	0.238917	NA	Gm38066	predicted gene, 38066 [Source:MGI Symbol;Acc:MGI:5611294]	TEC	3	30214402	30216035	-1
ENSMUSG00000031171	312.63	1.81863	0.712902	2.55102	0.0107409	0.240412	54632	Ftsj1	FtsJ RNA methyltransferase homolog 1 (E. coli) [Source:MGI Symbol;Acc:MGI:1859648]	protein_coding	X	8104907	8118645	-1
ENSMUSG00000079429	103.229	3.46119	1.35659	2.55139	0.0107294	0.240412	100040766	Mroh2a	maestro heat-like repeat family member 2A [Source:MGI Symbol;Acc:MGI:3705228]	protein_coding	1	88154708	88190011	1
ENSMUSG00000038055	168.697	-2.66136	1.04439	-2.54825	0.0108266	0.241565	58239	Dexi	dexamethasone-induced transcript [Source:MGI Symbol;Acc:MGI:1926236]	protein_coding	16	10320395	10360918	-1
ENSMUSG00000060679	772.016	0.923316	0.362317	2.54837	0.0108228	0.241565	69527	Mrps9	mitochondrial ribosomal protein S9 [Source:MGI Symbol;Acc:MGI:1916777]	protein_coding	1	42890393	42944843	1
ENSMUSG00000100599	41.9944	6.52332	2.5612	2.54698	0.0108661	0.242066	73600	1700120C14Rik	RIKEN cDNA 1700120C14 gene [Source:MGI Symbol;Acc:MGI:1920850]	lncRNA	15	99147392	99159925	1
ENSMUSG00000001829	566.196	-1.4376	0.564838	-2.54515	0.0109232	0.242955	20480	Clpb	ClpB caseinolytic peptidase B [Source:MGI Symbol;Acc:MGI:1100517]	protein_coding	7	101312840	101444713	1
ENSMUSG00000035773	13.6327	-7.64363	3.00395	-2.54452	0.0109427	0.243006	114229	Kiss1r	KISS1 receptor [Source:MGI Symbol;Acc:MGI:2148793]	protein_coding	10	79752805	79758107	1
ENSMUSG00000022297	250.49	2.16884	0.852888	2.54293	0.0109927	0.243735	14368	Fzd6	frizzled class receptor 6 [Source:MGI Symbol;Acc:MGI:108474]	protein_coding	15	38869429	38901583	1
ENSMUSG00000105161	187.338	2.01117	0.791614	2.54059	0.0110665	0.244987	NA	Gm42595	predicted gene 42595 [Source:MGI Symbol;Acc:MGI:5662732]	lncRNA	5	110809258	110810864	1
ENSMUSG00000030057	17591.6	0.500389	0.197101	2.53875	0.011125	0.245197	12785	Cnbp	cellular nucleic acid binding protein [Source:MGI Symbol;Acc:MGI:88431]	protein_coding	6	87819597	87828088	-1
ENSMUSG00000039809	104.904	-3.97267	1.56478	-2.5388	0.0111233	0.245197	242425	Gabbr2	gamma-aminobutyric acid (GABA) B receptor, 2 [Source:MGI Symbol;Acc:MGI:2386030]	protein_coding	4	46662305	46991873	-1
ENSMUSG00000052915	1150.3	-1.61265	0.635239	-2.53865	0.011128	0.245197	74026	Msl1	male specific lethal 1 [Source:MGI Symbol;Acc:MGI:1921276]	protein_coding	11	98686342	98698685	1
ENSMUSG00000034135	370.627	-1.60325	0.632	-2.53679	0.0111874	0.245741	70661	Sik3	SIK family kinase 3 [Source:MGI Symbol;Acc:MGI:2446296]	protein_coding	9	45924118	46135492	1
ENSMUSG00000078902	11.9956	6.76209	2.66537	2.53702	0.0111801	0.245741	NA	Gm14443	predicted gene 14443 [Source:MGI Symbol;Acc:MGI:3652324]	protein_coding	2	175008048	175017664	-1
ENSMUSG00000049086	189.462	-0.970205	0.382575	-2.53598	0.0112132	0.245925	107771	Bmyc	brain expressed myelocytomatosis oncogene [Source:MGI Symbol;Acc:MGI:88184]	protein_coding	2	25596751	25597733	1
ENSMUSG00000021219	25.9026	6.89656	2.72214	2.53351	0.0112927	0.246521	50779	Rgs6	regulator of G-protein signaling 6 [Source:MGI Symbol;Acc:MGI:1354730]	protein_coding	12	82635066	83208830	1
ENSMUSG00000066148	1201.82	0.837555	0.33049	2.53428	0.0112678	0.246521	70052	Prpf4	pre-mRNA processing factor 4 [Source:MGI Symbol;Acc:MGI:1917302]	protein_coding	4	62327034	62345227	1
ENSMUSG00000086324	12888.7	-1.68245	0.664074	-2.53353	0.0112919	0.246521	NA	Gm15564	predicted gene 15564 [Source:MGI Symbol;Acc:MGI:3783013]	lncRNA	16	35787122	35803600	-1
ENSMUSG00000034345	680.623	-0.899527	0.355313	-2.53165	0.0113527	0.247451	66467	Gtf2h5	general transcription factor IIH, polypeptide 5 [Source:MGI Symbol;Acc:MGI:107227]	protein_coding	17	6130061	6136792	1
ENSMUSG00000017950	253.561	4.3918	1.73729	2.52795	0.0114729	0.24892	15378	Hnf4a	hepatic nuclear factor 4, alpha [Source:MGI Symbol;Acc:MGI:109128]	protein_coding	2	163348728	163414830	1
ENSMUSG00000026135	353.559	3.13852	1.24138	2.52824	0.0114635	0.24892	77264	Zfp142	zinc finger protein 142 [Source:MGI Symbol;Acc:MGI:1924514]	protein_coding	1	74604286	74627405	-1
ENSMUSG00000031832	426.819	-2.00501	0.792854	-2.52885	0.0114438	0.24892	21341	Taf1c	TATA-box binding protein associated factor, RNA polymerase I, C [Source:MGI Symbol;Acc:MGI:109576]	protein_coding	8	120324610	120331961	-1
ENSMUSG00000090115	229.175	3.4499	1.36584	2.52584	0.0115421	0.250038	224836	Usp49	ubiquitin specific peptidase 49 [Source:MGI Symbol;Acc:MGI:2685391]	protein_coding	17	47941615	47997663	1
ENSMUSG00000081078	13.1283	3.52408	1.39568	2.525	0.01157	0.250258	NA	Gm12568	predicted gene 12568 [Source:MGI Symbol;Acc:MGI:3652153]	processed_pseudogene	11	46134398	46135021	-1
ENSMUSG00000066643	244.806	4.57153	1.81145	2.52369	0.0116131	0.250808	74682	Wdr35	WD repeat domain 35 [Source:MGI Symbol;Acc:MGI:1921932]	protein_coding	12	9023892	9078847	1
ENSMUSG00000042272	514.845	1.256	0.498416	2.51999	0.0117358	0.252687	228071	Sestd1	SEC14 and spectrin domains 1 [Source:MGI Symbol;Acc:MGI:1916262]	protein_coding	2	77010684	77110936	-1
ENSMUSG00000103485	8.86552	-7.02206	2.78596	-2.52052	0.0117183	0.252687	NA	Gm38001	predicted gene, 38001 [Source:MGI Symbol;Acc:MGI:5611229]	TEC	3	9561228	9564988	1
ENSMUSG00000051234	733.847	-0.679202	0.269668	-2.51866	0.0117802	0.253257	19823	Rnf7	ring finger protein 7 [Source:MGI Symbol;Acc:MGI:1337096]	protein_coding	9	96352990	96360728	-1
ENSMUSG00000084086	30.0554	1.98807	0.790847	2.51385	0.0119422	0.25635	NA	Gm5761	predicted gene 5761 [Source:MGI Symbol;Acc:MGI:3647843]	processed_pseudogene	X	136004638	136005471	-1
ENSMUSG00000053333	664.125	1.60744	0.639897	2.51204	0.0120037	0.257279	208718	Dis3l2	DIS3 like 3'-5' exoribonuclease 2 [Source:MGI Symbol;Acc:MGI:2442555]	protein_coding	1	86631530	86977817	1
ENSMUSG00000020124	1312.2	0.781585	0.311443	2.50956	0.012088	0.258304	14479	Usp15	ubiquitin specific peptidase 15 [Source:MGI Symbol;Acc:MGI:101857]	protein_coding	10	122940911	123032900	-1
ENSMUSG00000024352	97.5461	1.48564	0.591989	2.50957	0.0120877	0.258304	71242	Spata24	spermatogenesis associated 24 [Source:MGI Symbol;Acc:MGI:1918492]	protein_coding	18	35789742	35795239	-1
ENSMUSG00000039452	19.7835	7.48799	2.98631	2.50744	0.0121609	0.259432	382083	Snx22	sorting nexin 22 [Source:MGI Symbol;Acc:MGI:2685966]	protein_coding	9	65972458	65977001	-1
ENSMUSG00000103088	44.1942	8.64648	3.44899	2.50696	0.0121775	0.259432	93703	Pcdhgb6	protocadherin gamma subfamily B, 6 [Source:MGI Symbol;Acc:MGI:1935197]	protein_coding	18	37875147	37974926	1
ENSMUSG00000030094	864.831	1.49026	0.595049	2.50444	0.0122645	0.260615	22591	Xpc	xeroderma pigmentosum, complementation group C [Source:MGI Symbol;Acc:MGI:103557]	protein_coding	6	91466287	91492870	-1
ENSMUSG00000050075	989.382	1.42697	0.56993	2.50376	0.0122883	0.260615	229323	Gpr171	G protein-coupled receptor 171 [Source:MGI Symbol;Acc:MGI:2442043]	protein_coding	3	59003869	59009242	-1
ENSMUSG00000085655	61.9998	-3.28428	1.3117	-2.50384	0.0122854	0.260615	NA	Gm15952	predicted gene 15952 [Source:MGI Symbol;Acc:MGI:3802149]	lncRNA	3	35987194	36044989	1
ENSMUSG00000049404	21.9453	-8.32932	3.32775	-2.50299	0.012315	0.26079	109222	Rarres1	retinoic acid receptor responder (tazarotene induced) 1 [Source:MGI Symbol;Acc:MGI:1924461]	protein_coding	3	67386305	67422856	-1
ENSMUSG00000032171	688.273	1.12155	0.448222	2.50222	0.0123417	0.260965	23988	Pin1	protein (peptidyl-prolyl cis/trans isomerase) NIMA-interacting 1 [Source:MGI Symbol;Acc:MGI:1346036]	protein_coding	9	20563391	20577880	1
ENSMUSG00000051839	24.0892	6.79003	2.71486	2.50106	0.0123821	0.26143	14934	Gypa	glycophorin A [Source:MGI Symbol;Acc:MGI:95880]	protein_coding	8	81220410	81237171	1
ENSMUSG00000025289	1329.36	-0.929624	0.372126	-2.49814	0.0124847	0.262811	53381	Prdx4	peroxiredoxin 4 [Source:MGI Symbol;Acc:MGI:1859815]	protein_coding	X	154106914	154123750	-1
ENSMUSG00000097451	62.1882	-3.79194	1.51776	-2.49838	0.0124761	0.262811	NA	Rian	RNA imprinted and accumulated in nucleus [Source:MGI Symbol;Acc:MGI:1922995]	lncRNA	12	109570242	109628150	1
ENSMUSG00000018661	418.744	1.76127	0.705386	2.49688	0.0125291	0.263353	16834	Cog1	component of oligomeric golgi complex 1 [Source:MGI Symbol;Acc:MGI:1333873]	protein_coding	11	113539995	113557880	1
ENSMUSG00000001583	30.2693	5.62687	2.2562	2.49396	0.0126328	0.264746	83813	Tnk1	tyrosine kinase, non-receptor, 1 [Source:MGI Symbol;Acc:MGI:1930958]	protein_coding	11	69741831	69749556	-1
ENSMUSG00000026313	908.571	1.53407	0.615029	2.4943	0.0126206	0.264746	208727	Hdac4	histone deacetylase 4 [Source:MGI Symbol;Acc:MGI:3036234]	protein_coding	1	91856501	92123421	-1
ENSMUSG00000031948	2155.41	1.18169	0.473955	2.49325	0.0126579	0.26488	85305	Kars	lysyl-tRNA synthetase [Source:MGI Symbol;Acc:MGI:1934754]	protein_coding	8	112720075	112737955	-1
ENSMUSG00000024892	82.7823	-4.7938	1.92375	-2.49191	0.0127059	0.265491	18563	Pcx	pyruvate carboxylase [Source:MGI Symbol;Acc:MGI:97520]	protein_coding	19	4560500	4671780	1
ENSMUSG00000026358	870.36	0.876176	0.351859	2.49014	0.0127695	0.265642	50778	Rgs1	regulator of G-protein signaling 1 [Source:MGI Symbol;Acc:MGI:1354694]	protein_coding	1	144118034	144124980	-1
ENSMUSG00000041035	404.403	1.51125	0.60679	2.49057	0.0127539	0.265642	226162	Gm17018	predicted gene 17018 [Source:MGI Symbol;Acc:MGI:4820566]	protein_coding	19	45549054	45568202	1
ENSMUSG00000071324	22.6494	7.68099	3.08332	2.49114	0.0127333	0.265642	213402	Armc2	armadillo repeat containing 2 [Source:MGI Symbol;Acc:MGI:1916449]	protein_coding	10	41790986	41894438	-1
ENSMUSG00000045679	1220.02	1.42248	0.571456	2.48922	0.0128023	0.265935	217430	Pqlc3	PQ loop repeat containing [Source:MGI Symbol;Acc:MGI:2444067]	protein_coding	12	17038649	17050409	-1
ENSMUSG00000052525	19.7546	6.50313	2.61325	2.48852	0.0128276	0.266069	70891	Spdya	speedy/RINGO cell cycle regulator family, member A [Source:MGI Symbol;Acc:MGI:1918141]	protein_coding	17	71859056	71896528	1
ENSMUSG00000031148	408.285	1.5487	0.622747	2.48688	0.0128867	0.266202	209416	Gpkow	G patch domain and KOW motifs [Source:MGI Symbol;Acc:MGI:1859610]	protein_coding	X	7563370	7576501	1
ENSMUSG00000040701	874.105	0.991283	0.398621	2.48678	0.0128905	0.266202	11766	Ap1g2	adaptor protein complex AP-1, gamma 2 subunit [Source:MGI Symbol;Acc:MGI:1328307]	protein_coding	14	55336032	55344050	-1
ENSMUSG00000079685	148.369	2.84707	1.14452	2.48756	0.0128622	0.266202	77777	Ulbp1	UL16 binding protein 1 [Source:MGI Symbol;Acc:MGI:1925027]	protein_coding	10	7390362	7423638	-1
ENSMUSG00000103804	18.2303	-7.33291	2.95043	-2.48538	0.0129415	0.266866	NA	Gm37062	predicted gene, 37062 [Source:MGI Symbol;Acc:MGI:5610290]	lncRNA	1	38115376	38116386	-1
ENSMUSG00000029580	84000.6	0.73656	0.296473	2.4844	0.0129769	0.267079	11461	Actb	actin, beta [Source:MGI Symbol;Acc:MGI:87904]	protein_coding	5	142888870	142892509	-1
ENSMUSG00000035202	32809.6	-1.64906	0.663858	-2.48405	0.0129896	0.267079	102436	Lars2	leucyl-tRNA synthetase, mitochondrial [Source:MGI Symbol;Acc:MGI:2142973]	protein_coding	9	123195992	123291731	1
ENSMUSG00000014778	410.796	-1.7509	0.705309	-2.48246	0.0130479	0.267114	234686	Fhod1	formin homology 2 domain containing 1 [Source:MGI Symbol;Acc:MGI:2679008]	protein_coding	8	106055795	106074585	-1
ENSMUSG00000028134	788.327	0.896401	0.361025	2.48293	0.0130305	0.267114	56195	Ptbp2	polypyrimidine tract binding protein 2 [Source:MGI Symbol;Acc:MGI:1860489]	protein_coding	3	119512391	119578115	-1
ENSMUSG00000066224	16.1066	-7.15199	2.88074	-2.4827	0.0130392	0.267114	550619	Arid3c	AT rich interactive domain 3C (BRIGHT-like) [Source:MGI Symbol;Acc:MGI:3650624]	protein_coding	4	41723836	41731142	-1
ENSMUSG00000106646	23.3912	6.74898	2.71989	2.48134	0.0130888	0.267564	NA	Gm42483	predicted gene 42483 [Source:MGI Symbol;Acc:MGI:5662620]	TEC	5	58204673	58206414	1
ENSMUSG00000003380	2673.57	-0.815757	0.329107	-2.4787	0.0131863	0.269144	14470	Rabac1	Rab acceptor 1 (prenylated) [Source:MGI Symbol;Acc:MGI:1201692]	protein_coding	7	24669177	24672179	-1
ENSMUSG00000082840	28.5081	2.47866	1.00018	2.47821	0.0132042	0.269144	NA	Gm16421	predicted gene 16421 [Source:MGI Symbol;Acc:MGI:3645976]	processed_pseudogene	X	121010624	121012180	1
ENSMUSG00000033624	194.105	-1.9871	0.802173	-2.47715	0.0132438	0.269176	319518	Pdpr	pyruvate dehydrogenase phosphatase regulatory subunit [Source:MGI Symbol;Acc:MGI:2442188]	protein_coding	8	111821262	111863706	1
ENSMUSG00000067995	1090.04	1.25341	0.505895	2.4776	0.0132268	0.269176	68705	Gtf2f2	general transcription factor IIF, polypeptide 2 [Source:MGI Symbol;Acc:MGI:1915955]	protein_coding	14	76134377	76248305	-1
ENSMUSG00000021684	76.0708	-4.90158	1.98142	-2.47378	0.0133694	0.271339	218461	Pde8b	phosphodiesterase 8B [Source:MGI Symbol;Acc:MGI:2443999]	protein_coding	13	95160962	95386844	-1
ENSMUSG00000003438	1426.1	1.2575	0.508808	2.47147	0.013456	0.272705	66525	Timm50	translocase of inner mitochondrial membrane 50 [Source:MGI Symbol;Acc:MGI:1913775]	protein_coding	7	28004941	28011497	-1
ENSMUSG00000023307	792.284	1.0654	0.431303	2.4702	0.0135039	0.272871	69104	Marchf5	membrane associated ring-CH-type finger 5 [Source:MGI Symbol;Acc:MGI:1915207]	protein_coding	19	37184942	37199550	1
ENSMUSG00000025616	450.558	1.12298	0.454699	2.46972	0.013522	0.272871	74112	Usp16	ubiquitin specific peptidase 16 [Source:MGI Symbol;Acc:MGI:1921362]	protein_coding	16	87251591	87280405	1
ENSMUSG00000027185	970.417	1.73092	0.700748	2.4701	0.0135076	0.272871	98956	Nat10	N-acetyltransferase 10 [Source:MGI Symbol;Acc:MGI:2138939]	protein_coding	2	103551601	103591615	-1
ENSMUSG00000038593	171.096	-2.46684	0.999893	-2.46711	0.013621	0.274477	654470	Tctn1	tectonic family member 1 [Source:MGI Symbol;Acc:MGI:3603820]	protein_coding	5	122375911	122402523	-1
ENSMUSG00000020642	530.766	-2.18953	0.888869	-2.46328	0.0137672	0.275461	108089	Rnf144a	ring finger protein 144A [Source:MGI Symbol;Acc:MGI:1344401]	protein_coding	12	26350963	26465253	-1
ENSMUSG00000026875	335.578	-1.94673	0.790122	-2.46384	0.0137459	0.275461	22029	Traf1	TNF receptor-associated factor 1 [Source:MGI Symbol;Acc:MGI:101836]	protein_coding	2	34831762	34851784	-1
ENSMUSG00000029569	852.93	0.882585	0.358077	2.46479	0.0137093	0.275461	101118	Tmem168	transmembrane protein 168 [Source:MGI Symbol;Acc:MGI:1921794]	protein_coding	6	13580686	13608099	-1
ENSMUSG00000037326	103.231	1.97695	0.802408	2.46377	0.0137484	0.275461	50817	Capn15	calpain 15 [Source:MGI Symbol;Acc:MGI:1355075]	protein_coding	17	26177338	26204770	-1
ENSMUSG00000100629	22.8076	7.69128	3.12123	2.46418	0.0137327	0.275461	NA	Gm28192	predicted gene 28192 [Source:MGI Symbol;Acc:MGI:5578898]	lncRNA	11	120854670	120855590	1
ENSMUSG00000020541	394.6	1.76895	0.719492	2.45862	0.0139474	0.27612	71943	Tom1l1	target of myb1-like 1 (chicken) [Source:MGI Symbol;Acc:MGI:1919193]	protein_coding	11	90534291	90579192	-1
ENSMUSG00000024782	1380.17	1.0923	0.444551	2.45709	0.0140069	0.27612	56248	Ak3	adenylate kinase 3 [Source:MGI Symbol;Acc:MGI:1860835]	protein_coding	19	28998233	29025361	-1
ENSMUSG00000029050	1132.33	-1.38043	0.560881	-2.46118	0.0138483	0.27612	20481	Ski	ski sarcoma viral oncogene homolog (avian) [Source:MGI Symbol;Acc:MGI:98310]	protein_coding	4	155238532	155307049	-1
ENSMUSG00000030243	383.745	2.52489	1.02756	2.45716	0.014004	0.27612	19691	Recql	RecQ protein-like [Source:MGI Symbol;Acc:MGI:103021]	protein_coding	6	142296068	142332813	-1
ENSMUSG00000035964	20.8139	-8.25186	3.3561	-2.45876	0.0139417	0.27612	67937	Tmem59l	transmembrane protein 59-like [Source:MGI Symbol;Acc:MGI:1915187]	protein_coding	8	70936517	70940008	-1
ENSMUSG00000041571	2265.55	-0.586178	0.238539	-2.45737	0.013996	0.27612	20364	Selenow	selenoprotein W [Source:MGI Symbol;Acc:MGI:1100878]	protein_coding	7	15651133	15656327	-1
ENSMUSG00000042406	1186.35	-0.823544	0.334622	-2.46112	0.0138506	0.27612	11911	Atf4	activating transcription factor 4 [Source:MGI Symbol;Acc:MGI:88096]	protein_coding	15	80139385	80141742	1
ENSMUSG00000043498	20.7473	-7.00554	2.85138	-2.45689	0.0140145	0.27612	NA	NA	NA	NA	NA	NA	NA	NA
ENSMUSG00000044676	101.633	-3.88701	1.57983	-2.4604	0.0138784	0.27612	234725	Zfp612	zinc finger protein 612 [Source:MGI Symbol;Acc:MGI:2443465]	protein_coding	8	110806378	110819373	1
ENSMUSG00000046798	503.29	1.17359	0.477673	2.45688	0.0140149	0.27612	64945	Cldn12	claudin 12 [Source:MGI Symbol;Acc:MGI:1929288]	protein_coding	5	5539537	5564958	-1
ENSMUSG00000103000	29.7534	-4.10721	1.67143	-2.4573	0.0139987	0.27612	NA	Gm37900	predicted gene, 37900 [Source:MGI Symbol;Acc:MGI:5611128]	TEC	4	22408291	22412095	1
ENSMUSG00000029605	255.389	-1.70378	0.693741	-2.45592	0.0140523	0.276473	23961	Oas1b	2'-5' oligoadenylate synthetase 1B [Source:MGI Symbol;Acc:MGI:97430]	polymorphic_pseudogene	5	120950700	120962228	1
ENSMUSG00000055216	23.5374	7.73647	3.15135	2.45497	0.0140896	0.276821	NA	9430025C20Rik	RIKEN cDNA 9430025C20 gene [Source:MGI Symbol;Acc:MGI:3045277]	pseudogene	4	3806635	3808751	-1
ENSMUSG00000027800	36.7555	7.40479	3.01892	2.4528	0.014175	0.278114	17112	Tm4sf1	transmembrane 4 superfamily member 1 [Source:MGI Symbol;Acc:MGI:104678]	protein_coding	3	57193032	57209409	-1
ENSMUSG00000043439	30.4935	5.86525	2.39195	2.45208	0.0142033	0.278282	103551	Epop	elongin BC and polycomb repressive complex 2 associated protein [Source:MGI Symbol;Acc:MGI:2143991]	protein_coding	11	97518215	97520528	-1
ENSMUSG00000029713	1307.84	-1.06373	0.434023	-2.45085	0.0142518	0.278847	14693	Gnb2	guanine nucleotide binding protein (G protein), beta 2 [Source:MGI Symbol;Acc:MGI:95784]	protein_coding	5	137526389	137531772	-1
ENSMUSG00000001029	774.814	1.37182	0.560888	2.44581	0.0144528	0.279121	15896	Icam2	intercellular adhesion molecule 2 [Source:MGI Symbol;Acc:MGI:96394]	protein_coding	11	106268482	106278901	-1
ENSMUSG00000022556	672.1	1.00215	0.409707	2.44602	0.0144443	0.279121	15499	Hsf1	heat shock factor 1 [Source:MGI Symbol;Acc:MGI:96238]	protein_coding	15	76361622	76386113	1
ENSMUSG00000022960	182.078	-2.35316	0.962803	-2.44408	0.0145223	0.279121	60364	Donson	downstream neighbor of SON [Source:MGI Symbol;Acc:MGI:1890621]	protein_coding	16	91473696	91485658	-1
ENSMUSG00000024790	417.646	1.18179	0.482551	2.44904	0.0143238	0.279121	66406	Sac3d1	SAC3 domain containing 1 [Source:MGI Symbol;Acc:MGI:1913656]	protein_coding	19	6166030	6168680	-1
ENSMUSG00000028670	583.193	-1.00087	0.409294	-2.44537	0.0144705	0.279121	26394	Lypla2	lysophospholipase 2 [Source:MGI Symbol;Acc:MGI:1347000]	protein_coding	4	135695535	135699937	-1
ENSMUSG00000029603	40.3021	-6.96379	2.84546	-2.44733	0.0143919	0.279121	14357	Dtx1	deltex 1, E3 ubiquitin ligase [Source:MGI Symbol;Acc:MGI:1352744]	protein_coding	5	120818267	120849992	-1
ENSMUSG00000034403	714.9	1.64345	0.671997	2.44561	0.0144606	0.279121	18744	Pja1	praja ring finger ubiquitin ligase 1 [Source:MGI Symbol;Acc:MGI:1101765]	protein_coding	X	98509340	98514879	-1
ENSMUSG00000035900	697.723	-1.02783	0.42038	-2.44501	0.0144848	0.279121	223752	Gramd4	GRAM domain containing 4 [Source:MGI Symbol;Acc:MGI:2676308]	protein_coding	15	85941896	86021835	1
ENSMUSG00000040663	488.516	-2.22421	0.909877	-2.44452	0.0145046	0.279121	56708	Clcf1	cardiotrophin-like cytokine factor 1 [Source:MGI Symbol;Acc:MGI:1930088]	protein_coding	19	4264292	4273544	1
ENSMUSG00000048376	1065.19	1.41097	0.577265	2.44422	0.0145164	0.279121	14062	F2r	coagulation factor II (thrombin) receptor [Source:MGI Symbol;Acc:MGI:101802]	protein_coding	13	95738311	95754995	-1
ENSMUSG00000097026	95.757	-4.00585	1.63859	-2.44469	0.0144976	0.279121	NA	NA	NA	NA	NA	NA	NA	NA
ENSMUSG00000098112	5646.52	0.725208	0.296664	2.44454	0.0145036	0.279121	668218	Bin2	bridging integrator 2 [Source:MGI Symbol;Acc:MGI:3611448]	protein_coding	15	100538958	100567434	-1
ERCC-00112	224.905	2.35349	0.960835	2.44942	0.0143087	0.279121	NA	NA	NA	NA	NA	NA	NA	NA
ENSMUSG00000051790	314.662	1.04137	0.426354	2.4425	0.0145858	0.279581	216856	Nlgn2	neuroligin 2 [Source:MGI Symbol;Acc:MGI:2681835]	protein_coding	11	69713948	69728610	-1
ENSMUSG00000099104	1577.28	1.01249	0.41452	2.44257	0.014583	0.279581	NA	Gm17087	predicted gene 17087 [Source:MGI Symbol;Acc:MGI:4937914]	processed_pseudogene	17	8784684	8785782	-1
ENSMUSG00000079614	1143.26	0.823071	0.337534	2.43848	0.0147492	0.28233	72124	Seh1l	SEH1-like (S. cerevisiae [Source:MGI Symbol;Acc:MGI:1919374]	protein_coding	18	67907946	67928557	1
ENSMUSG00000027993	28.0205	-3.52465	1.44754	-2.43493	0.0148946	0.283961	80890	Trim2	tripartite motif-containing 2 [Source:MGI Symbol;Acc:MGI:1933163]	protein_coding	3	84067746	84214184	-1
ENSMUSG00000057160	39.0062	2.40982	0.989621	2.43509	0.014888	0.283961	NA	Gm16372	predicted pseudogene 16372 [Source:MGI Symbol;Acc:MGI:3648102]	processed_pseudogene	12	24543206	24543655	-1
ENSMUSG00000064368	6801.81	-0.881731	0.362043	-2.43543	0.014874	0.283961	17722	mt-Nd6	mitochondrially encoded NADH dehydrogenase 6 [Source:MGI Symbol;Acc:MGI:102495]	protein_coding	MT	13552	14070	-1
ENSMUSG00000002504	194.866	1.57706	0.647976	2.43382	0.0149403	0.284449	65962	Slc9a3r2	solute carrier family 9 (sodium/hydrogen exchanger), member 3 regulator 2 [Source:MGI Symbol;Acc:MGI:1890662]	protein_coding	17	24858260	24869301	-1
ENSMUSG00000026020	2164.78	0.689927	0.283607	2.43269	0.0149873	0.28496	55989	Nop58	NOP58 ribonucleoprotein [Source:MGI Symbol;Acc:MGI:1933184]	protein_coding	1	59724130	59758203	1
ENSMUSG00000082596	22.759	-2.6899	1.10606	-2.43196	0.0150173	0.285147	NA	Gm14227	predicted gene 14227 [Source:MGI Symbol;Acc:MGI:3649437]	processed_pseudogene	2	155040552	155041180	-1
ENSMUSG00000061848	3076.64	-0.797625	0.328295	-2.42959	0.0151157	0.286632	NA	Gm5805	predicted gene 5805 [Source:MGI Symbol;Acc:MGI:3644633]	processed_pseudogene	15	81856591	81857046	1
ENSMUSG00000001123	3585.65	0.852447	0.351079	2.42808	0.015179	0.287073	16859	Lgals9	lectin, galactose binding, soluble 9 [Source:MGI Symbol;Acc:MGI:109496]	protein_coding	11	78853800	78875772	-1
ENSMUSG00000061972	20.1426	-8.20567	3.37951	-2.42807	0.0151796	0.287073	258508	Olfr99	olfactory receptor 99 [Source:MGI Symbol;Acc:MGI:2177482]	protein_coding	17	37589934	37594351	-1
ENSMUSG00000045827	526.911	2.12464	0.87537	2.42713	0.0152188	0.287253	20723	Serpinb9	serine (or cysteine) peptidase inhibitor, clade B, member 9 [Source:MGI Symbol;Acc:MGI:106603]	protein_coding	13	33187233	33201940	1
ENSMUSG00000068823	2892.37	0.855929	0.352689	2.42687	0.0152297	0.287253	229663	Csde1	cold shock domain containing E1, RNA binding [Source:MGI Symbol;Acc:MGI:92356]	protein_coding	3	102927742	102965502	1
ENSMUSG00000102353	162.559	-3.77788	1.5578	-2.42514	0.0153026	0.288243	NA	Gm38345	predicted gene, 38345 [Source:MGI Symbol;Acc:MGI:5611573]	TEC	19	37421357	37423104	-1
ENSMUSG00000025371	613.806	-0.766448	0.316116	-2.42458	0.0153262	0.288304	208092	Chmp6	charged multivesicular body protein 6 [Source:MGI Symbol;Acc:MGI:3583942]	protein_coding	11	119804267	119810374	1
ENSMUSG00000029994	1317.92	1.00449	0.414663	2.42242	0.0154176	0.289317	11746	Anxa4	annexin A4 [Source:MGI Symbol;Acc:MGI:88030]	protein_coding	6	86713822	86770566	-1
ENSMUSG00000103509	76.1812	6.13188	2.53139	2.42234	0.015421	0.289317	NA	Gm38372	predicted gene, 38372 [Source:MGI Symbol;Acc:MGI:5611600]	TEC	1	7218334	7222361	1
ENSMUSG00000066042	137.262	1.89925	0.785488	2.41792	0.0156095	0.292467	67219	Med18	mediator complex subunit 18 [Source:MGI Symbol;Acc:MGI:1914469]	protein_coding	4	132186042	132191232	-1
ENSMUSG00000002007	152.642	4.13003	1.70872	2.41703	0.0156479	0.292798	56504	Srpk3	serine/arginine-rich protein specific kinase 3 [Source:MGI Symbol;Acc:MGI:1891338]	protein_coding	X	72818011	72822531	1
ENSMUSG00000001143	719.485	1.04661	0.434422	2.4092	0.0159876	0.293531	214895	Lman2l	lectin, mannose-binding 2-like [Source:MGI Symbol;Acc:MGI:2443010]	protein_coding	1	36458952	36484352	-1
ENSMUSG00000009555	590.11	-1.27981	0.530583	-2.41209	0.0158614	0.293531	107951	Cdk9	cyclin-dependent kinase 9 (CDC2-related kinase) [Source:MGI Symbol;Acc:MGI:1328368]	protein_coding	2	32595796	32603088	-1
ENSMUSG00000024905	18.5928	7.40001	3.06384	2.41528	0.0157233	0.293531	17771	Tesmin	testis expressed metallothionein like [Source:MGI Symbol;Acc:MGI:1340029]	protein_coding	19	3438857	3457823	1
ENSMUSG00000025437	473.919	1.51369	0.628076	2.41005	0.0159503	0.293531	170822	Usp33	ubiquitin specific peptidase 33 [Source:MGI Symbol;Acc:MGI:2159711]	protein_coding	3	152052115	152099254	1
ENSMUSG00000027305	402.679	0.823294	0.340955	2.41467	0.0157494	0.293531	69702	Ndufaf1	NADH:ubiquinone oxidoreductase complex assembly factor 1 [Source:MGI Symbol;Acc:MGI:1916952]	protein_coding	2	119485927	119493308	-1
ENSMUSG00000039810	299.251	1.2911	0.534757	2.41437	0.0157625	0.293531	103284	Zc3h10	zinc finger CCCH type containing 10 [Source:MGI Symbol;Acc:MGI:2143670]	protein_coding	10	128377832	128383643	-1
ENSMUSG00000050944	40.8697	8.5339	3.54158	2.40963	0.0159688	0.293531	319634	Efcab5	EF-hand calcium binding domain 5 [Source:MGI Symbol;Acc:MGI:2442440]	protein_coding	11	76980741	77079794	-1
ENSMUSG00000058715	822.18	-1.54828	0.641891	-2.41207	0.0158624	0.293531	14127	Fcer1g	Fc receptor, IgE, high affinity I, gamma polypeptide [Source:MGI Symbol;Acc:MGI:95496]	protein_coding	1	171057141	171061934	-1
ENSMUSG00000058755	94.5011	5.24883	2.17645	2.41164	0.0158809	0.293531	18413	Osm	oncostatin M [Source:MGI Symbol;Acc:MGI:104749]	protein_coding	11	4186420	4191026	1
ENSMUSG00000062075	768.319	0.965716	0.40089	2.40893	0.0159993	0.293531	16907	Lmnb2	lamin B2 [Source:MGI Symbol;Acc:MGI:96796]	protein_coding	10	80737037	80754079	-1
ENSMUSG00000066306	4363.3	-0.560128	0.232461	-2.40955	0.0159721	0.293531	101706	Numa1	nuclear mitotic apparatus protein 1 [Source:MGI Symbol;Acc:MGI:2443665]	protein_coding	7	101583318	101664171	1
ENSMUSG00000070565	79.7273	-2.83808	1.17765	-2.40995	0.0159548	0.293531	226525	Rasal2	RAS protein activator like 2 [Source:MGI Symbol;Acc:MGI:2443881]	protein_coding	1	156962752	157240165	-1
ENSMUSG00000073421	723.258	-1.27224	0.527774	-2.41058	0.0159273	0.293531	14961	H2-Ab1	histocompatibility 2, class II antigen A, beta 1 [Source:MGI Symbol;Acc:MGI:103070]	protein_coding	17	34476663	34488393	1
ENSMUSG00000078653	21.1314	7.58111	3.14543	2.4102	0.0159436	0.293531	68107	Cntd1	cyclin N-terminal domain containing 1 [Source:MGI Symbol;Acc:MGI:1923965]	protein_coding	11	101169838	101187143	1
ENSMUSG00000085363	77.7246	1.9725	0.818234	2.41068	0.015923	0.293531	NA	Gm15478	predicted gene 15478 [Source:MGI Symbol;Acc:MGI:3705145]	lncRNA	5	67799744	67804119	1
ENSMUSG00000102808	171.633	-1.86907	0.776038	-2.40848	0.0160191	0.293531	NA	5430420F09Rik	RIKEN cDNA 5430420F09 gene [Source:MGI Symbol;Acc:MGI:1921741]	TEC	3	51979010	51980808	-1
ENSMUSG00000019864	154.718	2.61	1.08423	2.40724	0.0160735	0.294146	170728	Rtn4ip1	reticulon 4 interacting protein 1 [Source:MGI Symbol;Acc:MGI:2178759]	protein_coding	10	43777803	43833197	1
ENSMUSG00000004460	855.416	-0.820809	0.341042	-2.40677	0.0160943	0.294147	67838	Dnajb11	DnaJ heat shock protein family (Hsp40) member B11 [Source:MGI Symbol;Acc:MGI:1915088]	protein_coding	16	22676595	22698384	1
ENSMUSG00000025035	340.879	-1.01069	0.420304	-2.40467	0.0161872	0.29492	56350	Arl3	ADP-ribosylation factor-like 3 [Source:MGI Symbol;Acc:MGI:1929699]	protein_coding	19	46519535	46561637	-1
ENSMUSG00000081254	30.5978	1.92616	0.801047	2.40455	0.0161922	0.29492	NA	Gm12112	predicted gene 12112 [Source:MGI Symbol;Acc:MGI:3650115]	processed_pseudogene	11	32860373	32860603	1
ENSMUSG00000105044	26.5705	-4.96502	2.06497	-2.4044	0.0161991	0.29492	667213	Gm10416	predicted pseudogene 10416 [Source:MGI Symbol;Acc:MGI:3645037]	TEC	5	109981367	109982011	-1
ENSMUSG00000030303	16.9841	5.67214	2.36057	2.40286	0.0162672	0.295665	330450	Far2	fatty acyl CoA reductase 2 [Source:MGI Symbol;Acc:MGI:2687035]	protein_coding	6	147948757	148084256	1
ENSMUSG00000040520	320.142	1.54875	0.644632	2.40254	0.0162819	0.295665	242362	Manea	mannosidase, endo-alpha [Source:MGI Symbol;Acc:MGI:2444484]	protein_coding	4	26324506	26346891	-1
ENSMUSG00000040124	137.898	1.40554	0.585225	2.40171	0.0163185	0.29595	98376	Gorab	golgin, RAB6-interacting [Source:MGI Symbol;Acc:MGI:2138271]	protein_coding	1	163212477	163231238	-1
ENSMUSG00000042719	1077.4	1.30897	0.545492	2.39961	0.0164124	0.297273	231713	Naa25	N(alpha)-acetyltransferase 25, NatB auxiliary subunit [Source:MGI Symbol;Acc:MGI:2442563]	protein_coding	5	121535999	121582441	1
ENSMUSG00000044734	779.74	1.36929	0.570796	2.39892	0.0164437	0.297459	66222	Serpinb1a	serine (or cysteine) peptidase inhibitor, clade B, member 1a [Source:MGI Symbol;Acc:MGI:1913472]	protein_coding	13	33026075	33035168	-1
ENSMUSG00000038936	387.033	-1.5748	0.657269	-2.39597	0.0165765	0.299478	109232	Sccpdh	saccharopine dehydrogenase (putative) [Source:MGI Symbol;Acc:MGI:1924486]	protein_coding	1	179495775	179514754	1
ENSMUSG00000022865	26.6715	5.84032	2.43812	2.39542	0.0166014	0.299545	13052	Cxadr	coxsackie virus and adenovirus receptor [Source:MGI Symbol;Acc:MGI:1201679]	protein_coding	16	78098377	78156662	1
ENSMUSG00000075705	51.1758	-2.68623	1.12167	-2.39485	0.0166271	0.299627	27361	Msrb1	methionine sulfoxide reductase B1 [Source:MGI Symbol;Acc:MGI:1351642]	protein_coding	17	24955616	24961752	1
ENSMUSG00000106037	1945.51	-0.856424	0.357827	-2.3934	0.016693	0.300431	NA	Gm4332	predicted gene 4332 [Source:MGI Symbol;Acc:MGI:3782515]	processed_pseudogene	3	119503165	119503510	1
ENSMUSG00000024268	57.8434	-4.11371	1.72107	-2.39021	0.0168389	0.302672	108013	Celf4	CUGBP, Elav-like family member 4 [Source:MGI Symbol;Acc:MGI:1932407]	protein_coding	18	25610689	25887214	-1
ENSMUSG00000001065	214.156	1.41506	0.593297	2.38508	0.0170755	0.303094	57247	Zfp276	zinc finger protein (C2H2 type) 276 [Source:MGI Symbol;Acc:MGI:1888495]	protein_coding	8	123980934	123996484	1
ENSMUSG00000002968	521.686	1.4	0.587164	2.38434	0.0171098	0.303094	75613	Med25	mediator complex subunit 25 [Source:MGI Symbol;Acc:MGI:1922863]	protein_coding	7	44526189	44542136	-1
ENSMUSG00000003233	303.744	0.85974	0.360722	2.38339	0.0171541	0.303094	13544	Dvl3	dishevelled segment polarity protein 3 [Source:MGI Symbol;Acc:MGI:108100]	protein_coding	16	20335732	20352760	1
ENSMUSG00000004677	1400.14	-0.527745	0.221102	-2.38688	0.016992	0.303094	17925	Myo9b	myosin IXb [Source:MGI Symbol;Acc:MGI:106624]	protein_coding	8	71725358	71813357	1
ENSMUSG00000008035	461.634	-0.942733	0.395603	-2.38303	0.0171708	0.303094	68041	Mid1ip1	Mid1 interacting protein 1 (gastrulation specific G12-like (zebrafish)) [Source:MGI Symbol;Acc:MGI:1915291]	protein_coding	X	10581252	10585929	1
ENSMUSG00000020075	1724	1.21989	0.511526	2.38481	0.0170879	0.303094	56200	Ddx21	DExD box helicase 21 [Source:MGI Symbol;Acc:MGI:1860494]	protein_coding	10	62416030	62438060	-1
ENSMUSG00000020954	695.687	-1.49621	0.62721	-2.3855	0.0170557	0.303094	94186	Strn3	striatin, calmodulin binding protein 3 [Source:MGI Symbol;Acc:MGI:2151064]	protein_coding	12	51656415	51738680	-1
ENSMUSG00000026223	634.442	-0.677007	0.283463	-2.38834	0.0169245	0.303094	64294	Itm2c	integral membrane protein 2C [Source:MGI Symbol;Acc:MGI:1927594]	protein_coding	1	85822002	85836396	1
ENSMUSG00000031367	268.341	1.70266	0.71307	2.38778	0.0169503	0.303094	108012	Ap1s2	adaptor-related protein complex 1, sigma 2 subunit [Source:MGI Symbol;Acc:MGI:1889383]	protein_coding	X	162692013	162716662	1
ENSMUSG00000031826	1033.04	1.10365	0.462236	2.38763	0.0169574	0.303094	22224	Usp10	ubiquitin specific peptidase 10 [Source:MGI Symbol;Acc:MGI:894652]	protein_coding	8	120637099	120684299	1
ENSMUSG00000034653	373.395	-1.02713	0.430604	-2.38532	0.0170641	0.303094	240255	Ythdc2	YTH domain containing 2 [Source:MGI Symbol;Acc:MGI:2448561]	protein_coding	18	44960813	45022791	1
ENSMUSG00000070527	54.42	5.28957	2.21994	2.38275	0.0171837	0.303094	22652	Mkrn3	makorin, ring finger protein, 3 [Source:MGI Symbol;Acc:MGI:2181178]	protein_coding	7	62067341	62069887	-1
ENSMUSG00000075576	18.0603	5.28134	2.21461	2.38478	0.0170894	0.303094	100037262	Gm12359	predicted gene 12359 [Source:MGI Symbol;Acc:MGI:3702436]	lncRNA	11	98688533	98700913	-1
ENSMUSG00000078994	114.026	-4.31867	1.81212	-2.38322	0.017162	0.303094	72807	Zfp429	zinc finger protein 429 [Source:MGI Symbol;Acc:MGI:1920057]	protein_coding	13	67536024	67547938	-1
ENSMUSG00000085143	15.7674	7.16191	2.99909	2.38802	0.0169392	0.303094	NA	Gm11520	predicted gene 11520 [Source:MGI Symbol;Acc:MGI:3650534]	lncRNA	11	95201255	95215322	1
ENSMUSG00000063234	19.9932	-8.19305	3.44335	-2.37939	0.0173415	0.305496	80910	Gpr84	G protein-coupled receptor 84 [Source:MGI Symbol;Acc:MGI:1934129]	protein_coding	15	103216662	103219039	-1
ENSMUSG00000032735	19.5152	7.46851	3.14046	2.37816	0.0173993	0.305652	319713	Ablim3	actin binding LIM protein family, member 3 [Source:MGI Symbol;Acc:MGI:2442582]	protein_coding	18	61932463	62044895	-1
ENSMUSG00000073423	252.699	1.162	0.488629	2.37808	0.0174032	0.305652	328801	Zfp414	zinc finger protein 414 [Source:MGI Symbol;Acc:MGI:1915641]	protein_coding	17	33848064	33850753	1
ENSMUSG00000097274	30.7014	-6.56887	2.76256	-2.37782	0.0174152	0.305652	NA	Gm47512	predicted gene, 47512 [Source:MGI Symbol;Acc:MGI:6096503]	lncRNA	10	34171908	34174903	-1
ENSMUSG00000075040	198.397	-2.04794	0.861573	-2.37698	0.0174551	0.305973	381410	Zfp408	zinc finger protein 408 [Source:MGI Symbol;Acc:MGI:2685857]	protein_coding	2	91474014	91480136	-1
ENSMUSG00000063457	2718.37	-0.723215	0.304328	-2.37643	0.017481	0.306047	20054	Rps15	ribosomal protein S15 [Source:MGI Symbol;Acc:MGI:98117]	protein_coding	10	80128287	80129948	1
ENSMUSG00000003299	530.354	0.654961	0.275683	2.37577	0.0175122	0.306214	66163	Mrpl4	mitochondrial ribosomal protein L4 [Source:MGI Symbol;Acc:MGI:2137210]	protein_coding	9	20914034	20920135	1
ENSMUSG00000039183	1280.94	0.639172	0.269158	2.37471	0.0175627	0.306719	26426	Nubp2	nucleotide binding protein 2 [Source:MGI Symbol;Acc:MGI:1347072]	protein_coding	17	25101585	25105323	-1
ENSMUSG00000020277	2526.38	0.714487	0.301109	2.37285	0.0176515	0.307696	18641	Pfkl	phosphofructokinase, liver, B-type [Source:MGI Symbol;Acc:MGI:97547]	protein_coding	10	77822781	77845917	-1
ENSMUSG00000053291	41.8782	2.62803	1.10765	2.37263	0.0176622	0.307696	19342	Rab4b	RAB4B, member RAS oncogene family [Source:MGI Symbol;Acc:MGI:105071]	protein_coding	7	26867849	26878321	-1
ENSMUSG00000025178	434.545	-1.34725	0.56806	-2.37168	0.0177076	0.308095	84095	Pi4k2a	phosphatidylinositol 4-kinase type 2 alpha [Source:MGI Symbol;Acc:MGI:1934031]	protein_coding	19	42078909	42110526	1
ENSMUSG00000038056	2780.48	-0.743847	0.313696	-2.37124	0.0177287	0.308095	231051	Kmt2c	lysine (K)-specific methyltransferase 2C [Source:MGI Symbol;Acc:MGI:2444959]	protein_coding	5	25476796	25703781	-1
ENSMUSG00000022100	1000.79	1.3952	0.588532	2.37064	0.0177574	0.308216	65246	Xpo7	exportin 7 [Source:MGI Symbol;Acc:MGI:1929705]	protein_coding	14	70891686	71004068	-1
ENSMUSG00000020290	1712.53	0.895043	0.377809	2.36904	0.0178345	0.309176	103573	Xpo1	exportin 1 [Source:MGI Symbol;Acc:MGI:2144013]	protein_coding	11	23206041	23248249	1
ENSMUSG00000028792	1398.84	0.796745	0.336753	2.36597	0.0179831	0.31137	11637	Ak2	adenylate kinase 2 [Source:MGI Symbol;Acc:MGI:87978]	protein_coding	4	128885751	128905322	1
ENSMUSG00000021236	989.38	0.9578	0.405004	2.36491	0.0180343	0.311874	12499	Entpd5	ectonucleoside triphosphate diphosphohydrolase 5 [Source:MGI Symbol;Acc:MGI:1321385]	protein_coding	12	84420631	84455803	-1
ENSMUSG00000018899	1672.61	1.02528	0.434183	2.3614	0.0182062	0.314153	16362	Irf1	interferon regulatory factor 1 [Source:MGI Symbol;Acc:MGI:96590]	protein_coding	11	53660841	53669200	1
ENSMUSG00000054752	250.317	1.29091	0.546693	2.36131	0.0182105	0.314153	319636	Fsd1l	fibronectin type III and SPRY domain containing 1-like [Source:MGI Symbol;Acc:MGI:2442443]	protein_coding	4	53631471	53707009	1
ENSMUSG00000020752	538.605	1.5891	0.673421	2.35974	0.0182877	0.3151	170472	Recql5	RecQ protein-like 5 [Source:MGI Symbol;Acc:MGI:2156841]	protein_coding	11	115783421	115824303	-1
ENSMUSG00000061024	446.88	2.12488	0.901076	2.35816	0.0183659	0.316063	59014	Rrs1	ribosome biogenesis regulator 1 [Source:MGI Symbol;Acc:MGI:1929721]	protein_coding	1	9615633	9617680	1
ENSMUSG00000029314	34.7413	5.0423	2.13905	2.35726	0.0184103	0.316442	231510	Gpat3	glycerol-3-phosphate acyltransferase 3 [Source:MGI Symbol;Acc:MGI:3603816]	protein_coding	5	100993579	101046968	1
ENSMUSG00000031360	1428.8	0.680043	0.288629	2.35611	0.0184673	0.316652	55936	Ctps2	cytidine 5'-triphosphate synthase 2 [Source:MGI Symbol;Acc:MGI:1933185]	protein_coding	X	161684234	161815504	1
ENSMUSG00000106867	19.0132	-8.12081	3.44659	-2.35619	0.0184635	0.316652	NA	Gm43800	predicted gene 43800 [Source:MGI Symbol;Acc:MGI:5663937]	TEC	6	31265898	31268628	1
ENSMUSG00000106019	91.3317	-4.43839	1.88434	-2.3554	0.0185026	0.316874	NA	Gm43672	predicted gene 43672 [Source:MGI Symbol;Acc:MGI:5663809]	lncRNA	3	22128576	22130306	-1
ENSMUSG00000049489	461.113	1.32018	0.561044	2.35307	0.0186191	0.318356	69109	Ccnq	cyclin Q [Source:MGI Symbol;Acc:MGI:1916359]	protein_coding	11	78641332	78642555	-1
ENSMUSG00000059602	235.119	3.1755	1.34969	2.35277	0.0186342	0.318356	27204	Syn3	synapsin III [Source:MGI Symbol;Acc:MGI:1351334]	protein_coding	10	85890989	86334760	-1
ENSMUSG00000026281	2320.86	0.864392	0.36747	2.35228	0.018659	0.318395	21915	Dtymk	deoxythymidylate kinase [Source:MGI Symbol;Acc:MGI:108396]	protein_coding	1	93720298	93729656	-1
ENSMUSG00000025504	118.119	3.63806	1.54813	2.34997	0.0187748	0.319601	98845	Eps8l2	EPS8-like 2 [Source:MGI Symbol;Acc:MGI:2138828]	protein_coding	7	140918793	140942933	1
ENSMUSG00000028434	1865.04	-0.997199	0.424296	-2.35025	0.0187609	0.319601	54357	Epb41l4b	erythrocyte membrane protein band 4.1 like 4b [Source:MGI Symbol;Acc:MGI:1859149]	protein_coding	4	56991972	57143437	-1
ENSMUSG00000003549	305.408	-1.25157	0.533205	-2.34726	0.0189122	0.320782	13870	Ercc1	excision repair cross-complementing rodent repair deficiency, complementation group 1 [Source:MGI Symbol;Acc:MGI:95412]	protein_coding	7	19078703	19090449	1
ENSMUSG00000037503	2844.81	-0.650536	0.277106	-2.3476	0.0188946	0.320782	214469	Fam168b	family with sequence similarity 168, member B [Source:MGI Symbol;Acc:MGI:2448487]	protein_coding	1	34852300	34882146	-1
ENSMUSG00000039480	451.496	1.69774	0.723177	2.34761	0.0188943	0.320782	319638	Nt5dc1	5'-nucleotidase domain containing 1 [Source:MGI Symbol;Acc:MGI:2442446]	protein_coding	10	34164284	34294548	-1
ENSMUSG00000009112	437.823	1.41022	0.600922	2.34676	0.0189374	0.320825	94044	Bcl2l13	BCL2-like 13 (apoptosis facilitator) [Source:MGI Symbol;Acc:MGI:2136959]	protein_coding	6	120813173	120869803	1
ENSMUSG00000032562	4098.02	-0.77797	0.332069	-2.34279	0.0191399	0.323357	14678	Gnai2	guanine nucleotide binding protein (G protein), alpha inhibiting 2 [Source:MGI Symbol;Acc:MGI:95772]	protein_coding	9	107491324	107512566	-1
ENSMUSG00000045917	339.921	3.48945	1.48916	2.34324	0.019117	0.323357	230279	Tmem268	transmembrane protein 268 [Source:MGI Symbol;Acc:MGI:1913920]	protein_coding	4	63477018	63504594	1
ENSMUSG00000083477	186.666	1.37044	0.585034	2.34249	0.0191555	0.323357	NA	Gm5555	predicted pseudogene 5555 [Source:MGI Symbol;Acc:MGI:3648970]	processed_pseudogene	5	49709500	49710610	1
ENSMUSG00000044566	130.173	2.08787	0.89192	2.34087	0.019239	0.32438	71213	Cage1	cancer antigen 1 [Source:MGI Symbol;Acc:MGI:1918463]	protein_coding	13	38190028	38221045	-1
ENSMUSG00000097787	42.6924	-3.80523	1.62627	-2.33986	0.0192912	0.324872	67188	2700046G09Rik	RIKEN cDNA 2700046G09 gene [Source:MGI Symbol;Acc:MGI:1914438]	lncRNA	19	32366616	32368590	1
ENSMUSG00000066568	1479.03	-1.35181	0.578655	-2.33611	0.0194853	0.327751	67070	Lsm14a	LSM14A mRNA processing body assembly factor [Source:MGI Symbol;Acc:MGI:1914320]	protein_coding	7	34044071	34092740	-1
ENSMUSG00000032714	270.118	1.91588	0.821861	2.33115	0.0197455	0.329813	71709	Syde1	synapse defective 1, Rho GTPase, homolog 1 (C. elegans) [Source:MGI Symbol;Acc:MGI:1918959]	protein_coding	10	78420337	78427798	-1
ENSMUSG00000035266	72.2204	-3.28585	1.40957	-2.33111	0.0197477	0.329813	191578	Helq	helicase, POLQ-like [Source:MGI Symbol;Acc:MGI:2176740]	protein_coding	5	100910011	100946464	-1
ENSMUSG00000040913	98.2911	-3.48147	1.49278	-2.3322	0.0196901	0.329813	30838	Fbxw4	F-box and WD-40 domain protein 4 [Source:MGI Symbol;Acc:MGI:1354698]	protein_coding	19	45566693	45648751	-1
ENSMUSG00000042613	631.605	-1.31408	0.563583	-2.33166	0.0197188	0.329813	229534	Pbxip1	pre B cell leukemia transcription factor interacting protein 1 [Source:MGI Symbol;Acc:MGI:2441670]	protein_coding	3	89344013	89358259	1
ENSMUSG00000051518	421.851	-1.16499	0.499705	-2.33137	0.0197341	0.329813	66538	Rps19bp1	ribosomal protein S19 binding protein 1 [Source:MGI Symbol;Acc:MGI:1913788]	protein_coding	15	80144816	80148516	-1
ENSMUSG00000102153	911.23	-0.994171	0.426422	-2.33143	0.0197308	0.329813	NA	Gm37474	predicted gene, 37474 [Source:MGI Symbol;Acc:MGI:5610702]	TEC	9	32436441	32438254	-1
ENSMUSG00000041343	14.2749	-6.97909	2.99495	-2.33028	0.0197912	0.330149	73845	Ankrd42	ankyrin repeat domain 42 [Source:MGI Symbol;Acc:MGI:1921095]	protein_coding	7	92230931	92286350	-1
ENSMUSG00000013846	1083.57	-1.04687	0.449554	-2.32869	0.0198757	0.330779	20442	St3gal1	ST3 beta-galactoside alpha-2,3-sialyltransferase 1 [Source:MGI Symbol;Acc:MGI:98304]	protein_coding	15	66974724	67048679	-1
ENSMUSG00000085977	20.2998	-6.584	2.82714	-2.32886	0.0198667	0.330779	NA	Gm5970	predicted gene 5970 [Source:MGI Symbol;Acc:MGI:3646761]	processed_pseudogene	18	60353915	60355130	1
ENSMUSG00000099342	10.2289	3.79064	1.62854	2.32763	0.0199316	0.33132	NA	Gm18180	predicted gene, 18180 [Source:MGI Symbol;Acc:MGI:5010365]	processed_pseudogene	1	85942125	85943608	-1
ENSMUSG00000031979	446.188	2.00786	0.863076	2.3264	0.0199974	0.332022	76332	Cog2	component of oligomeric golgi complex 2 [Source:MGI Symbol;Acc:MGI:1923582]	protein_coding	8	125247506	125278747	1
ENSMUSG00000040987	78.4286	2.52119	1.08453	2.32467	0.0200894	0.33238	243864	Mill2	MHC I like leukocyte 2 [Source:MGI Symbol;Acc:MGI:2179989]	protein_coding	7	18573891	18599327	1
ENSMUSG00000042682	1377.72	-0.722039	0.310532	-2.32517	0.0200629	0.33238	80795	Selenok	selenoprotein K [Source:MGI Symbol;Acc:MGI:1931466]	protein_coding	14	29690265	29697619	1
ENSMUSG00000075704	316.888	1.57844	0.6789	2.325	0.0200721	0.33238	26462	Txnrd2	thioredoxin reductase 2 [Source:MGI Symbol;Acc:MGI:1347023]	protein_coding	16	18245134	18297823	1
ENSMUSG00000022702	146.25	-3.40454	1.46537	-2.32333	0.0201613	0.332814	15260	Hira	histone cell cycle regulator [Source:MGI Symbol;Acc:MGI:99430]	protein_coding	16	18695787	18789059	1
ENSMUSG00000023571	828.659	-0.96813	0.416752	-2.32304	0.0201772	0.332814	67389	C1qtnf12	C1q and tumor necrosis factor related 12 [Source:MGI Symbol;Acc:MGI:1914639]	protein_coding	4	156046775	156051086	1
ENSMUSG00000044629	505.526	-0.844825	0.363699	-2.32287	0.0201863	0.332814	380686	Cnrip1	cannabinoid receptor interacting protein 1 [Source:MGI Symbol;Acc:MGI:1917505]	protein_coding	11	17001586	17029371	1
ENSMUSG00000026005	686.428	1.32807	0.572198	2.321	0.020287	0.333433	66646	Rpe	ribulose-5-phosphate-3-epimerase [Source:MGI Symbol;Acc:MGI:1913896]	protein_coding	1	66739990	66758964	1
ENSMUSG00000029687	1257.36	0.989929	0.426536	2.32086	0.0202945	0.333433	14056	Ezh2	enhancer of zeste 2 polycomb repressive complex 2 subunit [Source:MGI Symbol;Acc:MGI:107940]	protein_coding	6	47507073	47572275	-1
ENSMUSG00000038534	280.072	1.64112	0.707069	2.32103	0.0202855	0.333433	71240	Osbpl7	oxysterol binding protein-like 7 [Source:MGI Symbol;Acc:MGI:1918490]	protein_coding	11	96941454	96959730	1
ENSMUSG00000087403	92.9457	2.28885	0.986641	2.31984	0.0203493	0.333946	NA	Kantr	Kdm5c adjacent non-coding transcript [Source:MGI Symbol;Acc:MGI:1920247]	protein_coding	X	151077824	151110491	-1
ENSMUSG00000044320	59.2503	6.79419	2.92953	2.31921	0.0203838	0.334124	73598	1700001O22Rik	RIKEN cDNA 1700001O22 gene [Source:MGI Symbol;Acc:MGI:1923631]	protein_coding	2	30684781	30693673	-1
ENSMUSG00000045667	20.1146	-6.72872	2.9023	-2.31841	0.020427	0.334445	276829	Smtnl2	smoothelin-like 2 [Source:MGI Symbol;Acc:MGI:2442764]	protein_coding	11	72279990	72302539	-1
ENSMUSG00000041164	1043.68	-0.867377	0.374312	-2.31726	0.0204897	0.335084	52915	Zmiz2	zinc finger, MIZ-type containing 2 [Source:MGI Symbol;Acc:MGI:106374]	protein_coding	11	6339074	6356158	1
ENSMUSG00000004070	1382.7	0.623736	0.26935	2.31571	0.0205743	0.336079	15369	Hmox2	heme oxygenase 2 [Source:MGI Symbol;Acc:MGI:109373]	protein_coding	16	4544225	4584606	1
ENSMUSG00000002416	445.623	1.06545	0.460243	2.31497	0.0206148	0.336351	68198	Ndufb2	NADH:ubiquinone oxidoreductase subunit B2 [Source:MGI Symbol;Acc:MGI:1915448]	protein_coding	6	39569508	39580316	1
ENSMUSG00000046079	312.304	-0.970331	0.419374	-2.31376	0.0206808	0.336933	231549	Lrrc8d	leucine rich repeat containing 8D [Source:MGI Symbol;Acc:MGI:1922368]	protein_coding	5	105847835	105980302	1
ENSMUSG00000074800	4876.7	-0.991371	0.428525	-2.31345	0.020698	0.336933	NA	Gm4149	predicted pseudogene 4149 [Source:MGI Symbol;Acc:MGI:3782325]	processed_pseudogene	13	75793015	75793290	1
ENSMUSG00000006058	185.278	-1.234	0.533844	-2.31153	0.0208035	0.337415	27681	Snf8	SNF8, ESCRT-II complex subunit, homolog (S. cerevisiae) [Source:MGI Symbol;Acc:MGI:1343161]	protein_coding	11	95925711	95938256	1
ENSMUSG00000035769	32.7305	7.2347	3.13031	2.31118	0.0208231	0.337415	102448	Xylb	xylulokinase homolog (H. influenzae) [Source:MGI Symbol;Acc:MGI:2142985]	protein_coding	9	119186447	119222863	1
ENSMUSG00000061244	345.228	0.789257	0.341309	2.31244	0.0207534	0.337415	105504	Exoc5	exocyst complex component 5 [Source:MGI Symbol;Acc:MGI:2145645]	protein_coding	14	49241547	49304110	-1
ENSMUSG00000074579	93.1441	2.13877	0.925245	2.31157	0.0208014	0.337415	624866	Lekr1	leucine, glutamate and lysine rich 1 [Source:MGI Symbol;Acc:MGI:3645902]	protein_coding	3	65573649	65738776	1
ENSMUSG00000024122	908.317	-1.45749	0.631102	-2.30943	0.0209195	0.338589	18607	Pdpk1	3-phosphoinositide dependent protein kinase 1 [Source:MGI Symbol;Acc:MGI:1338068]	protein_coding	17	24292654	24369898	-1
ENSMUSG00000024758	3491.14	0.672553	0.291322	2.30862	0.0209644	0.338895	20168	Rtn3	reticulon 3 [Source:MGI Symbol;Acc:MGI:1339970]	protein_coding	19	7403266	7460646	-1
ENSMUSG00000026782	743.638	-1.30373	0.564818	-2.30823	0.0209863	0.338895	329165	Abi2	abl interactor 2 [Source:MGI Symbol;Acc:MGI:106913]	protein_coding	1	60448778	60520317	1
ENSMUSG00000073982	1071.35	1.28158	0.555645	2.30647	0.0210843	0.339774	56212	Rhog	ras homolog family member G [Source:MGI Symbol;Acc:MGI:1928370]	protein_coding	7	101888330	101905261	-1
ENSMUSG00000097953	14.7222	-7.02141	3.04433	-2.30639	0.0210888	0.339774	NA	Gm26952	predicted gene, 26952 [Source:MGI Symbol;Acc:MGI:5504067]	lncRNA	X	102425563	102426775	-1
ENSMUSG00000041817	40.9933	3.21751	1.39612	2.30461	0.0211884	0.340603	320557	Fam169a	family with sequence similarity 169, member A [Source:MGI Symbol;Acc:MGI:2444268]	protein_coding	13	97203794	97267521	1
ENSMUSG00000048078	8.2781	-4.61337	2.00171	-2.30471	0.0211827	0.340603	23966	Tenm4	teneurin transmembrane protein 4 [Source:MGI Symbol;Acc:MGI:2447063]	protein_coding	7	95820453	96560300	1
ENSMUSG00000022429	79.7893	3.71351	1.61473	2.29977	0.0214612	0.341273	13404	Dmc1	DNA meiotic recombinase 1 [Source:MGI Symbol;Acc:MGI:105393]	protein_coding	15	79445698	79489310	-1
ENSMUSG00000022678	866.767	0.839635	0.364582	2.30301	0.0212786	0.341273	67203	Nde1	nudE neurodevelopment protein 1 [Source:MGI Symbol;Acc:MGI:1914453]	protein_coding	16	13981139	14010792	1
ENSMUSG00000031858	2357.94	1.20475	0.523898	2.29959	0.0214713	0.341273	74549	Mau2	MAU2 sister chromatid cohesion factor [Source:MGI Symbol;Acc:MGI:1921799]	protein_coding	8	70468773	70495384	-1
ENSMUSG00000034518	632.956	1.23367	0.536337	2.30018	0.0214382	0.341273	70823	Hmgxb4	HMG box domain containing 4 [Source:MGI Symbol;Acc:MGI:1918073]	protein_coding	8	75719984	75758606	1
ENSMUSG00000034587	76.6804	2.97544	1.29322	2.30079	0.0214035	0.341273	71523	8430429K09Rik	RIKEN cDNA 8430429K09 gene [Source:MGI Symbol;Acc:MGI:1918773]	lncRNA	11	3402365	3429831	1
ENSMUSG00000039783	20.6393	-8.2387	3.57838	-2.30236	0.0213151	0.341273	98256	Kmo	kynurenine 3-monooxygenase (kynurenine 3-hydroxylase) [Source:MGI Symbol;Acc:MGI:2138151]	protein_coding	1	175447947	175489682	1
ENSMUSG00000042489	396.061	1.5282	0.664409	2.30008	0.0214434	0.341273	269582	Clspn	claspin [Source:MGI Symbol;Acc:MGI:2445153]	protein_coding	4	126450728	126487696	1
ENSMUSG00000057596	725.014	-1.1916	0.517719	-2.30163	0.0213562	0.341273	209387	Trim30d	tripartite motif-containing 30D [Source:MGI Symbol;Acc:MGI:3035181]	protein_coding	7	104119221	104157056	-1
ENSMUSG00000061062	490.226	1.34841	0.585964	2.30119	0.021381	0.341273	NA	Hdac1-ps	histone deacetylase 1, pseudogene [Source:MGI Symbol;Acc:MGI:3704479]	processed_pseudogene	17	78799011	78800454	1
ENSMUSG00000104145	76.5138	3.04092	1.32037	2.30309	0.021274	0.341273	NA	D130019J16Rik	RIKEN cDNA D130019J16 gene [Source:MGI Symbol;Acc:MGI:2443523]	TEC	1	137862927	137865084	1
[truncated: 18,194 more rows]

## Sheet: GSEA_Mouse
NAME	SIZE	ES	NES	NOM p-val	FDR q-val	FWER p-val	Negative NES = Enriched in Marrow
[truncated: 277 more rows]
