# Supplementary material for: Cholinergic signals preserve haematopoietic stem cell quiescence during regenerative haematopoiesis
Source: Nat Commun. 2022 Jan 27;13:543. doi: 10.1038/s41467-022-28175-1 (PMC8795384; doi:10.1038/s41467-022-28175-1)
Supplement: Supplementary file 6 — Supplementary Data 3 [file 41467_2022_28175_MOESM6_ESM.xlsx]

## Sheet: PATIENT DATA
HSCT number	age	gender	smoking history	diagnosis	related donor	CD34+ cell dose (million per kg)	t until platelet normalisation (d)
1300	40	M	N	AML	N	4.85	17
1302	69	F	N	MDS	N	3.4	13
1305	39	F	N	AML	N	11	12
1327	35	M	N	AML	N	5	15
1311	36	F	N	AML	N	3.45	51
1345	47	F	N	MDS	N	8	10
1349	42	F	N	ALL	N	7.6	28
1363	54	F	N	AML	N	5.1	12
1381	37	F	N	ALL	N	6	21
1383	59	M	N	MDS	N	6.8	117
1396	52	F	N	AML	N	5	13
1399	40	M	N	MM	N	7.6	13
1401	44	F	N	MM	N	6.7	39
1416	30	F	N	AML	N	7.3	14
1424	53	M	N	NHL	N	5.1	10
1426	19	F	N	HL	Y	4.5	28
1437	41	F	N	MM	N	7.7	13
1439	34	F	N	NHL	N	8	10
1442	41	F	N	AML	N	8.1	13
1453	18	F	N	AML	N	4.6	14
1454	52	M	N	AML	N	3.1	85
1460	43	F	N	NHL	N	7.5	11
1463	66	F	N	MDS	N	6.7	17
1478	57	F	N	MM	N	7.3	9
1482	57	M	N	CLL	N	3.9	14
1483	20	F	N	AML	Y	4.4	25
1484	28	M	N	MDS	N	8.6	13
1492	28	M	N	AML	N	4.9	12
1496	39	F	N	MDS	N	6.5	11
1505	49	M	N	MDS	N	9	21
1511	22	F	N	AML	N	2.8	19
1513	50	F	N	MM	N	8.3	13
1515	57	F	N	AML	N	2.93	27
1525	53	F	N	CLL	N	4.3	122
1532	60	M	N	AML	N	6	11
1536	18	M	N	ALL	N	5.8	12
1554	23	M	N	ALL	N	6.8	14
1559	53	F	N	MM	N	5.4	13
1562	25	M	N	HL	N	4.5	17
1575	25	F	N	NHL	N	4.9	12
1577	34	M	N	ALL	N	8.7	14
1578	64	M	N	MM	N	4.6	15
1581	57	M	N	AML	N	5.7	16
1597	34	F	N	AML	N	7.8	20
1649	24	F	N	HL	N	1.8	18
1842	61	F	N	MDS	N	6.1	11
1603	20	F	N	ALL	N	7.6	15
1608	59	F	N	ALL	N	7.3	13
1643	68	F	N	NHL	N	6.3	11
1656	43	F	N	AML	N	6	12
1660	29	M	N	ALL	N	6	14
1669	50	F	N	MDS	N	3.7	23
1670	29	F	N	AML	N	8	8
1694	44	F	N	AML	N	5	15
1698	24	M	N	NHL	Y	5.5	27
1706	59	F	N	AML	N	4.6	13
1722	49	F	N	AML	N	6.8	14
1736	58	M	N	CLL	N	4.7	24
1742	22	F	N	NHL	Y	6	36
1746	41	M	N	MM	N	4.4	12
1752	35	F	N	HL	N	7.5	14
1755	50	M	N	AML	N	3.4	18
1758	38	M	N	MDS	N	7.2	14
1761	48	M	N	HL	N	6.7	13
1763	52	F	N	AML	N	6.6	12
1765	56	F	N	NHL	N	6.5	11
1813	66	M	N	MDS	N	4.4	15
1824	45	M	N	ALL	N	5.4	18
1832	58	M	N	MDS	Y	3.5	307
1833	23	M	N	ALL	N	6.6	11
1887	21	F	N	NHL	N	7.43	14
1858	65	M	N	AML	N	6	15
1862	40	F	N	ALL	Y	7.7	17
1876	51	M	N	MDS	N	5.5	13
1878	31	M	N	ALL	N	6.1	12
1904	37	F	N	NHL	N	4.6	21
1905	25	M	N	ALL	N	3.6	15
1919	27	M	N	ALL	N	6.8	13
1960	14	M	N	AML	N	1.7	53
1964	55	M	N	NHL	N	3.9	9
1978	63	F	N	MDS	N	4.5	15
1979	63	M	N	MDS	N	4	13
2001	62	F	N	AML	N	5.2	9
2003	58	F	N	AML	N	7.1	12
2004	28	F	N	AML	N	7	14
2021	42	F	N	NHL	N	7	14
2035	39	F	N	LMC	N	4.7	12
2047	24	F	N	AML	N	6.5	10
2058	51	M	N	LH	N	7.4	13
2059	28	M	N	ALL	N	6	12
2067	68	M	N	NHL	N	5.7	13
2068	54	M	N	MDS	N	6.3	42
2072	54	F	N	ALL	N	7.2	11
2079	58	F	N	AML	N	4.1	10
2084	65	F	N	AML	N	6.2	11
2093	43	M	N	LH	N	7.7	12
2118	69	F	N	MDS	N	6.2	19
2119	38	F	N	AML	N	8	13
2134	28	M	N	MDS	N	6.5	13
2146	43	F	N	AML	Y	5.9	29
2147	54	M	N	MM	N	5.9	14
2155	64	M	N	MDS	N	4.2	27
2156	52	M	N	MDS	N	6.3	20
2157	56	F	N	AML	N	7.9	12
1304	54	F	Y	NHL	N	5.18	10
1319	69	M	Y	MM	N	4.9	27
1347	52	M	Y	NHL	N	5.7	12
1404	49	M	Y	MDS	N	2	22
1365	37	F	Y	HL	N	7.7	13
1366	60	M	Y	MDS	Y	5.59	16
1391	51	F	Y	MDS	N	6.9	13
1408	64	M	Y	ALL	N	5.3	24
1417	54	M	Y	AML	N	6.5	12
1433	57	F	Y	ALL	N	5	13
1456	60	F	Y	CLL	N	6.97	13
1458	48	M	Y	MDS	N	6	106
1471	62	M	Y	CLL	N	6.5	16
1487	66	F	Y	MM	N	8	21
1494	67	M	Y	MM	N	4.2	25
1497	62	M	Y	MDS	N	4.86	14
1502	50	M	Y	AML	N	5	49
1517	53	M	Y	AML	N	7.9	9
1527	64	M	Y	AML	N	5.2	11
1541	39	F	Y	HL	Y	6.5	95
1551	63	M	Y	MDS	N	5.4	16
1560	50	M	Y	AML	N	5.4	33
1563	41	M	Y	NHL	N	3.5	12
1565	61	M	Y	AML	N	5	11
1593	57	M	Y	MDS	N	5.4	20
1609	62	M	Y	LMC	N	5.9	15
1614	44	M	Y	AML	N	1.6	40
1635	64	M	Y	MDS	N	2.87	565
1644	65	M	Y	MM	N	2.5	28
1663	58	M	Y	MDS	N	7	13
1666	69	F	Y	MDS	N	8.5	16
1681	53	M	Y	MDS	N	5.9	43
1684	31	F	Y	AML	N	6.3	14
1685	50	F	Y	MDS	N	4.5	12
1686	42	F	Y	ALL	N	7.7	29
1708	66	M	Y	AML	N	7.5	11
1764	58	F	Y	MDS	N	7	340
1769	52	F	Y	NHL	N	6.1	12
1819	67	M	Y	AML	N	5.8	12
1835	40	M	Y	ALL	N	4.5	18
1886	40	M	Y	AML	N	6.7	12
1854	56	F	Y	HL	N	5.5	11
1865	52	M	Y	NHL	N	7.6	11
1952	51	M	Y	MDS	N	5.8	12
1969	68	M	Y	MDS	N	6.3	12
1998	42	M	Y	AML	N	8	11
2029	46	F	Y	AML	N	7	11
2039	57	F	Y	MDS	N	5.3	9
2044	53	F	Y	MM	N	4.5	13
2048	51	F	Y	AML	N	7.9	13
2050	56	F	Y	MM	N	5.5	12
2053	54	M	Y	MM	N	5.3	13
2063	59	M	Y	MDS	N	6.4	16
2074	53	F	Y	AML	N	7.2	12
2106	67	M	Y	MDS	N	7.8	17
2110	55	F	Y	AML	N	7	19
2135	47	M	Y	AML	N	6.6	14
1299	53	M	Y	MDS	Y	11.35	13
1326	31	F	Y	ALL	N	4.9	12
1332	29	M	Y	ALL	N	6	19
1333	40	F	Y	AML	N	7.2	14
1309	59	M	Y	LMC	N	7.24	26
1316	29	F	Y	ALL	N	7.8	16
1318	29	F	Y	AML	N	6.29	13
1339	34	F	Y	ALL	Y	10	15
1540	36	F	Y	HL	N	6.3	11
1357	58	M	Y	MDS	N	4	35
1359	19	M	Y	AML	Y	7.85	35
1372	46	F	Y	AML	N	3.5	19
1378	25	M	Y	AML	N	5.2	13
1382	53	F	Y	AML	N	4.8	16
1386	37	M	Y	MDS	N	6.8	13
1387	40	M	Y	ALL	N	4.4	14
1407	33	F	Y	AML	N	6.7	12
1428	42	F	Y	AML	N	5.2	18
1466	25	F	Y	EXH	N	7.2	18
1467	48	M	Y	AML	N	6.5	19
1476	31	M	Y	AML	N	4.2	14
1480	52	F	Y	NHL	N	5	12
1506	63	M	Y	MDS	N	6	179
1519	68	M	Y	NHL	N	6.7	11
1521	63	F	Y	MDS	N	4.2	67
1529	43	M	Y	AML	N	7.7	12
1530	42	F	Y	AML	N	4.3	33
1542	26	F	Y	HL	N	6.4	16
1545	61	M	Y	AML	Y	6.5	24
1552	52	F	Y	MDS	N	7	14
1574	47	M	Y	AML	N	4.5	12
1598	22	F	Y	ALL	N	5.9	22
1599	68	M	Y	MDS	N	9	13
1648	32	F	Y	AML	N	6	12
1605	55	M	Y	AML	N	6.1	10
1616	39	F	Y	ALL	N	6.2	14
1620	58	F	Y	AML	N	7.8	14
1625	23	M	Y	NHL	N	5.1	43
1628	38	F	Y	ALL	N	6.76	14
1641	35	M	Y	MDS	N	4.2	9
1653	44	M	Y	AML	N	7.1	13
1657	29	F	Y	HL	N	3.8	14
1658	24	M	Y	ALL	N	2.2	12
1665	22	M	Y	AML	N	6.7	12
1678	36	M	Y	NHL	N	6.7	36
1692	54	M	Y	AML	N	4.5	13
1695	68	M	Y	CLL	N	6.8	15
1696	44	M	Y	AML	N	4.9	14
1709	58	F	Y	AML	N	5	12
1710	57	F	Y	AML	N	6.9	10
1719	43	M	Y	HL	N	7.3	12
1721	55	M	Y	MM	N	8.2	17
1735	47	F	Y	NHL	N	6.1	14
1748	39	M	Y	HL	Y	4.6	34
1762	55	M	Y	MDS	N	7.5	13
1770	51	M	Y	NHL	N	7.5	11
1771	61	M	Y	MDS	N	6.3	14
1779	61	M	Y	MDS	N	5.7	14
1804	54	M	Y	MDS	N	3.5	15
1805	55	F	Y	MDS	Y	4.9	24
1820	56	M	Y	MM	N	5.1	13
1853	56	M	Y	AML	Y	8.2	32
1860	39	M	Y	HL	Y	5	116
1880	49	M	Y	AML	N	5.8	31
1882	55	M	Y	NHL	N	8.5	10
1895	63	F	Y	AML	N	7.9	13
1910	54	F	Y	AML	N	8	201
1931	46	F	Y	AML	N	5.9	14
1936	50	M	Y	MDS	N	7	19
1937	54	F	Y	AML	N	7.5	6
1945	53	F	Y	NHL	N	6.1	10
1961	50	M	Y	ALL	N	8	11
2018	51	M	Y	MM	N	7.5	11
2055	44	M	Y	ALL	N	7.8	16
2087	35	F	Y	LH	N	3.5	41
2097	66	M	Y	AML	N	5	14
2105	48	M	Y	AML	N	4.4	12
2107	36	M	Y	AML	N	4.3	33
2124	24	F	Y	ALL	N	8	14
2125	59	F	Y	MDS	N	5.4	18
2126	27	M	Y	LH	N	7	14
2133	48	M	Y	LMC	N	6	13
2138	59	F	Y	LH	N	7.3	11
2145	30	F	Y	AML	N	5.5	14
2148	37	F	Y	LH	N	6.4	19
2150	66	M	Y	CMML	N	4.8	18
2151	31	M	Y	LH	Y	4.8	27
