# Supplementary material for: Cholinergic signals preserve haematopoietic stem cell quiescence during regenerative haematopoiesis
Source: Nat Commun. 2022 Jan 27;13:543. doi: 10.1038/s41467-022-28175-1 (PMC8795384; doi:10.1038/s41467-022-28175-1)
Supplement: Supplementary file 9 — Source Data [file 41467_2022_28175_MOESM9_ESM.xlsx]

## Sheet: Fig1 a
Fig 1 a
0	2	4
30.1094	31.9728	26.6291
42.6441	46.5243	63.1847
33.0301	32.7939	40.7441
28.325	50.9727	36.4385
38.495	65.0565	46.6711
42.331	35.755
42.427	43.1545
34.3229	37.553
39.5609	50.7393
29.2706	65.8202
35.3121
45.9423
38.8159
26.7785

## Sheet: Fig 1b
Fig 1b
0	2	4
2.44	17.76	5.32
1.29	10.73	11.59
0	15.42	1.67
3.37	8.9	10.1
	9.39	7.29
		0
		0
		10.22
		7.86

## Sheet: Fig1c
Fig 1 c
0	2	4
8.37046e-05	0.00116752	0.000117586
7.31e-05	0.000502	8.65e-06
9.42e-05	0.00059	6.06e-05
2.74405e-05	0.000257525	0.000110807
6.46e-05		1.32e-05
		2.34e-05
		3.34e-05

## Sheet: Fig 1d
Fig 1d
0	2	4
2.14729	6.30937	1.40019
12.0547	1.67886	4.08531
14.9604	5.25334	3.9564
16.836	2.63674	4.0726
	14.518	0.740619
	2.22525	0.79978
	2.07027
	5.26833

## Sheet: Fig 1e
Fig1e

## Sheet: Fig1f
Fig1 f

## Sheet: Fig1g
Fig1 g
	0										2									4
SSC	18.88	33.41	18.65	19.53	22.28	0.92	0.84	1.84	0.87		68.94	71.19	72.12	37.84	24.77	28.19	19.27	13.41		43.3	12.4	26.3	9.47	5.51	4.19	2.93	1.8
PαS	16	14.29	23.81	13.11	27.78	6.26	3.83	6.24	4.44		68.94	71.19	72.12	37.84	29.03	27.3	18.19	9.1		66.28	28.74	57.54	28.7	9.25	5.97	2.14	3.04
OPC	3.14	2.22	3.24	1.56							6.67	28.57	50	11.91	13.12	7.59	1.94			26.32	8.99	37.5	6.79	4.78	2.63	1.84	1.46
OBP	1.71	1.52	2.55	1.42							7.69	12.5	2.08	36.36	3.42	7.68	4.7	1.02		20.34	5.6	38.3	3.3	0.45	0.89	1.29	0.16

## Sheet: Fig1h
Fig1 g
	0						2						4
SSC	4.06	3.85	2.37	5.37			6.51	31.2	64.6	48.8	24		7.07	5.49	3.26	3.24
PαS	8.99	8.89	8.21	12.4			12.2	39.3	47	37.5	16.1		7.44	11.15	14.4	7.62
OPC	23.4	17.9	28	30.1			35.4	35.7	43.3	45.1	33.6		0.96	1.01	0.55	1.17
OBP	13.5	11.9	12	15.9			13.9	11.4	17.9	22.3	20.9		0.51	1.05	0.62	0.58

## Sheet: Fig2a
Fig 2a
+/+	-/-	+/+	-/-
2.85294	0.410417	0.411168	0.166838
1.20056	0.27063	0.490818	0.337875
1.4037	0.388235	0.521368	0.368336
0.962745	0.413076	0.6528	0.38189
0.965657	0.413564	0.480379	0.331758
0.755924	0.53958	0.412664	0.432373

## Sheet: Fig2b
Fig2b

[truncated: 64 more sheets: Fig2c, Fig3a, Fig3b, Fig 3c, Fig 3d, Fig 3e, Fig 3f, Fig 3g, Fig 3h, Fig 3i, Fig 3j, Fig 3k, Fig 3l, Fig 3m, Fig 4b, Fig 4c, Fig 4d, Fig 4e, Fig 4f, Fig 4g …]
